# Supplementary material for: Human assembloids recapitulate periportal liver tissue in vitro
Source: Nature. 2025 Dec 17;650(8101):438–49. doi: 10.1038/s41586-025-09884-1 (PMC12893922; doi:10.1038/s41586-025-09884-1)
Supplement: Supplementary file 1 — Summary of human liver tissues used for testing hepatocyte isolation conditions. Summary of clinical data from human liver tissues used for testing isolation methods. Hepatocytes were cultured in our published mouse hepatoblast MM medium (Prior et al., 201929, see methods). Organoid-like structures were generated only when perfusion was used and cell viability exceeded 50%. However, as described in Fig. 1c, under MM conditions growth was minimal and hepatocytes rapidly died thereafter. [file 41586_2025_9884_MOESM1_ESM.xlsx]

## Sheet: S1_Isolation method
Supplmentary Table 1_S1: Isolation methods tested
												Summary of the results
	Identifier	Sex	Age	Diagnosis *	Cold Perfusion	Isolation method	Viability***	Hepatocyte-Organoid formation**	Passages >3			Tissue Dissociation
	DSD21	F	41-45	Focal nodular hyperplasia	No	Tissue Dissociation	0.48	No	n/a			Male / Female	Age (median)	total n tested	Organoid formation
	DSD22	F	56-60	polycystic liver	No	Tissue Dissociation	0.45	No	n/a			5M 3F	45-82 (66)	8	0/8 (0%)
	DSD25	M	46-50	Cholangiocarcinoma	No	Tissue Dissociation	0.3	No	n/a
	HCC46_Adj	M	61-65	HCC_adjacent tissue	No	Tissue Dissociation	0.43	No	n/a			Perfusion (with <50% viability) all conditions
	HCC47_Adj	M	81-85	HCC_adjacent tissue	No	Tissue Dissociation	0.23	No	n/a			Male / Female	Age (median)	total n tested	Organoid formation
	HCC48_Adj	F	66-70	HCC_adjacent tissue	No	Tissue Dissociation	0.45	No	n/a			8M 6F	45-74 (64.5)	14	1/14 (7.1%)
	HCC51_Adj	M	61-65	HCC_adjacent tissue	No	Tissue Dissociation	0.38	No	n/a
	HCC54_Adj	M	66-70	HCC_adjacent tissue	No	Tissue Dissociation	0.47	No	n/a
												Perfusion (with >50% viability)
												Male / Female	Age (median)	total n tested	Organoid formation
	DSD13	M	66-70	Rectum carcinoma liver meta	No	Perfusion	0.2	No	n/a			6M 5F	45-82 (63)	11	11/11 (100%)
	DSD14	M	56-60	Rectum carcinoma liver meta	No	Perfusion	0.15	No	n/a
	DSD15	F	51-55	CRC liver meta	No	Perfusion	0.45	No	n/a
	DSD16	M	71-75	CRC liver meta	No	Perfusion	0.4	No	n/a
	DSD17	F	56-60	Klatskin	No	Perfusion	0.35	No	n/a
	DSD18	F	71-75	Rectum carcinoma liver meta	No	Perfusion	0.3	No	n/a
	DSD19	M	56-60	Stomac carcinoma liver meta	No	Perfusion	0.3	No	n/a
	DSD27	M	61-65	Colorectal live meta	No	Perfusion	0.45	Yes	n/a
	DSD29	F	41-45	Sigma carcinoma liver met	No	Perfusion	0.32	No	n/a
	DSD33	F	66-70	Rectum carcinoma liver meta	No	Perfusion	0.34	No	n/a
	HCC45_Adj	F	71-75	HCC_adjacent tissue	No	Perfusion	0.45	No	n/a
	HCC52_Adj	M	66-70	HCC_adjacent tissue	No	Perfusion	0.35	No	n/a
	HCC59_Adj	M	61-65	HCC_adjacent tissue	No	Perfusion	0.32	No	n/a
	HCC62_Adj	M	71-75	HCC_adjacent tissue	No	Perfusion	0.3	No	n/a
	PHH1	M	66-70	CCC_adjacent tissue	Yes	Perfusion	0.8	Yes	NO
	PHH2	M	46-50	Caroli Syndrom	Yes	Perfusion	0.8	Yes	NO
	PHH3	M	66-70	HCC_adjacent tissue	Yes	Perfusion	0.7	Yes	NO
	DSD21(PHH4)	F	41-45	Focal nodular hyperplasia	Yes	Perfusion	0.9	Yes	NO
	DSD22(PHH5)	F	55-60	polycystic liver	Yes	Perfusion	0.8	Yes	NO
	PHH6	M	41-45	Colorectal live meta	Yes	Perfusion	0.75	Yes	NO
	PHH7	M	55-60	Colorectal live meta	Yes	Perfusion	0.8	Yes	NO
	PHH8	F	81-85	HCC_adjacent tissue	Yes	Perfusion	0.7	Yes	NO
	PHH9	M	71-75	Focal nodular hyperplasia	Yes	Perfusion	0.7	Yes	NO
	PHH10	F	61-65	HCC_adjacent tissue	Yes	Perfusion	0.7	Yes	NO
	PHH11	F	61-65	Colorectal live meta	Yes	Perfusion	0.85	Yes	NO
	*In all instances the healthy adjacent part of the tissue was collected and used for hepatocyte isolation and organoid generation.
	** Organoid formation refers to Hepatocyte-like organoids. Note that for all of these, h-CholOrg were formed when using our standard h-CholOrg medium as published in Huch et al., 2015.
	*** Hepatocyte organoids were generated in MM only when liver was perfused and viability was >50%. If any organoids grew in lower viability or when not perfused, these structures were h-CholOrg.
