# Supplementary material for: Human assembloids recapitulate periportal liver tissue in vitro
Source: Nature. 2025 Dec 17;650(8101):438–49. doi: 10.1038/s41586-025-09884-1 (PMC12893922; doi:10.1038/s41586-025-09884-1)
Supplement: Supplementary file 5 — Donor-specific gene signatures recapitulated in hepatocytes organoids, associated with metabolism, viral response, and liver disease susceptibility. A curated list of donor-specific genes whose expression is recapitulated in human liver organoids. The genes are annotated based on their involvement in metabolism, lipid processing, antiviral responses (HBV/HCV), and susceptibility to liver diseases including cirrhosis and cancer. Each gene entry includes symbol, full name, functional annotation, and supporting references when applicable (PubMed ID or DOI). Genes are color-coded by functional category: metabolic enzymes, lipid metabolism-related genes, interferon-stimulated genes, and disease-associated markers. This dataset highlights how liver organoids retain individualized transcriptional features relevant to hepatic function and disease. Data related to Figure 3d. [file 41586_2025_9884_MOESM5_ESM.xlsx]

## Sheet: Supplementary Table Info
Supplementary Table 4: Highlights donor-specific genes that are preserved in liver organoids and linked to key hepatic functions and pathologies.
Genes are grouped and color-coded by function: 🟩 Metabolic(green): Core regulators of hepatic detoxification and intermediary metabolism (e.g., GSTM3, GSTM1, PGM2, TREH, VNN1, LDHC). 🟧 Lipid metabolism (orange): Genes involved in lipid biosynthesis, transport, or storage (e.g., APOA4, ACSL3P1, ACSM1, TMPRSS2, FAR2, CD36, METRNL, PLCB1). 🟦 Viral response (blue): Interferon-stimulated and immune-re…

## Sheet: Table 4
Metabolism	HBV, or HCV Viral infection	susceptibility to liver disease		gene	gene name	reference			metabolism	Lipid Metabolismetabolism	virus	enzyme	DISEASE
Metabolism				GSTM3	Glutathione S-Transferase Mu 3	PMID: 34239698
Lipid Metabolism				APOA4	Apolipoprotein A4	https://doi.org/10.3389/fimmu.2022.1038401
Lipid Metabolism				FAR2	Fatty Acyl-CoA Reductase 2	PMID: 15220348
Metabolism			pseudogene	LDHA4P4	lactate dehydrogenase A subunit,	this ref is for LDHA: not the pseudogene doi: 10.1016/j.jcmgh.2022.06.003
	HCB, and HCV	liver chirrosis		IFI27	IFN-alpha-inducible protein 27	PMID: 38275754 and https://doi.org/10.3389/fmicb.2021.656353
		liver cancer		IFI44L	IFI44L	PMID: 29848298
Lipid Metabolism			pseudogene	ACSL3P1 Gene -	ACSL3 Pseudogene 1	J Biol Chem . 2009 Sep 8;284(44):30474–30483. doi: 10.1074/jbc.M109.036665
Metabolism				GSTM1	glutathione S-transferase mu-1	PMID: 36197156
			pseudogene	EIF3FP3
			pseudogene	WASH8P
Metabolism			pseudogene	GPX1P1	glutathione peroxidase 1
enzyme	covid 19			TMPRSS2
Metabolism				PGM2	Phosphoglucomutase 2	PMID 927504
Metabolism				TREH	Alpha,Alpha-Trehalose Glucohydrolase
				RAI2	Retinoic Acid-Induced Protein 2
Lipid Metabolism				CD36		PMID: 26650570; https://doi.org/10.1016/j.molmet.2021.101428;PMID: 34974159
		liver cancer		Syk
		liver cancer		mctp1
		liver cancer		CLIC6	chloride intracellular channel	PMID: 40134565
		Liver cholestasis in pregnancy		GABRP		https://doi.org/10.1016/j.heliyon.2023.e13221
enzyme				PTPRH
Lipid Metabolism				PLBD1	Phospholipase B Domain Containing 1	https://www.ncbi.nlm.nih.gov/gene/79887
enzyme				WFDC2	WAP four-disulfide core domain 2	https://www.ncbi.nlm.nih.gov/gene/10406
				EEIG1	EEIG1 estrogen-induced osteoclastogenesis regulator 1
Lipid Metabolism				Metrnl	Meteorin-like	https://doi.org/10.1016/j.celrep.2025.115246
				NCF2
		LIVER FIBROSIS AND CANCER		PKN3	protein kinase N3,	PMID: 32048304
			pseudogene	PKD1P2
			pseudogene	KRT8P3 Gene -	Keratin 8 Pseudogene 3
				KRT8P36	The gene, also known as KRT8 pseudogene 36
			pseudogene	FAM153CP gene (Pseudogene)
enzyme				FKBP7 (FKBP Prolyl Isomerase 7)
				MIF-AS1
enzyme				GATD3	(Glutamine Amidotransferase Class 1 Domain Containing 3) is
				TAPBP
		liver cancer related	Transcription F	ID3		https://doi.org/10.1016/j.mod.2006.05.001
				AMN	(Amnion Associated Transmembrane Protein)
Metabolism				VNN1	Vanin-1
Lipid Metabolism				ACSM1	Acyl-CoA Synthetase Medium Chain Family Member 1	PubMed:10434065; PubMed:10434065
		liver cancer		SNHG5
				RGPD1	(RANBP2 Like And GRIP Domain Containing 1
	susceptibility to HBV infection	liver cancer		IL1RL1		https://doi.org/10.1016/j.meegid.2021.104983
	susceptibility to HCV infection			ERAP2		https://doi.org/10.1016/j.humimm.2017.10.005
				FAM106A	Family With Sequence Similarity 106 Member A
				TBC1D3H	TBC1 Domain Family Member 3H)
				ATP6V0E2-AS1
			pseudogene	POLRMTP1
Metabolism				LDHC	lactate dehydrogenase C (LDH-C)	https://www.sciencedirect.com/topics/medicine-and-dentistry/lactate-dehydrogenase-isoenzyme#:~:text=The%20LDH%2D1%20isoenzyme%20is%20found%20predominately%20in%20cardiac%20muscle,the%20liver%20and%20skeletal%20muscle.
				MMP17		PMID: 30769840
			pseudogene	PNMA6B
		liver cancer		GPC3	Glypican-3 (GPC3)
		NAFLD		ADGR1		doi: 10.7554/eLife.85131
enzyme				GUCY1A1
				PCDHAC2	protocadherin alpha subfamily C, 2
				SCL16A5	SLC16A5 (Solute Carrier Family 16 Member 5)
enzyme				RENBP		https://www.genecards.org/cgi-bin/carddisp.pl?gene=RENBP
enzyme				CPO
metabolism				CUBN	cubilin
				CDC42EP5
enzyme				NOS2
Lipid Metabolism		role in CCA		PLCB1	phospholipase C beta 1	PubMed:9188725 and PMID: 34580062
				NPIPB15	Nuclear Pore Complex Interacting Protein Family Member B15)
				RSRP1	Arginine And Serine Rich Protein 1
				PRPF31-AS1
			pseudogene	MTND2P28
		LIVER FIBROSIS		NPHP3
				FAM153A	Family With Sequence Similarity 153 Member A
		liver cancer		TBC1D3
				CDRT4	CMT1A Duplicated Region Transcript 4	https://www.genecards.org/cgi-bin/carddisp.pl?gene=CDRT4
