# Supplementary material for: Human assembloids recapitulate periportal liver tissue in vitro
Source: Nature. 2025 Dec 17;650(8101):438–49. doi: 10.1038/s41586-025-09884-1 (PMC12893922; doi:10.1038/s41586-025-09884-1)
Supplement: Supplementary file 7 — Supplementary Datasets 1-5. [file 41586_2025_9884_MOESM7_ESM.zip]

Archive with 6 entries (6 files):
- 2024-10-22623C-s7/Supplementary Dataset 1.xlsx
- 2024-10-22623C-s7/Supplementary Dataset 2.xlsx
- 2024-10-22623C-s7/Supplementary Dataset 3.xlsx
- 2024-10-22623C-s7/Supplementary Dataset 4.xlsx
- 2024-10-22623C-s7/Supplementary Dataset 5.xlsx
- 2024-10-22623C-s7/Supplementary_Dataset-Legends.docx
