# Supplementary material for: Human assembloids recapitulate periportal liver tissue in vitro
Source: Nature. 2025 Dec 17;650(8101):438–49. doi: 10.1038/s41586-025-09884-1 (PMC12893922; doi:10.1038/s41586-025-09884-1)
Supplement: Supplementary file 7 — Supplementary Datasets 1-5. [file 41586_2025_9884_MOESM7_ESM.zip › 2024-10-22623C-s7/Supplementary Dataset 4.xlsx]

## Sheet: Supplementary Table Info
Supplementary Dataset 4: scRNAseq analysis fibrosis
Supplementary Dataset 4_S1 - DEGs comparing cholangiocytes between fibrotic-like and homeostatic-like condition. Related to Fig.5 and Extended Data Fig.10.
Supplementary Dataset 4_S2 - DEGs comparing hepatocytes between fibrotic-like and homeostatic-like condition. Related to Fig.5 and Extended Data Fig.10.
Supplementary Dataset 4_S3 - DEGs comparing mesenchyme between fibrotic-like and homeostatic-like condition. Related to Fig.5 and Extended Data Fig.10.
Supplementary Dataset 4_S4: GSEA enriched in Cholangiocyte cells from fibrotic compared to homeostatic-like conditions. KEGG pathways. Related to Fig.5 and Extended Data Fig.10. Filtered for p.adjust < 0.05.
Supplementary Dataset 4_S5: GSEA enriched in Cholangiocyte cells from fibrotic compared to homeostatic-like conditions. GO-terms. Related to Fig.5 and Extended Data Fig.10. Filtered for p.adjust < 0.05.
Supplementary Dataset 4_S6: GSEA enriched in Cholangiocyte cells from fibrotic compared to homeostatic-like conditions. REACTOME pathways. Related to Fig.5 and Extended Data Fig.10. Filtered for p.adjust < 0.05.
Supplementary Dataset 4_S7: GSEA enriched in Hepatocyte cells from fibrotic compared to homeostatic-like conditions. KEGG pathways. Related to Fig.5 and Extended Data Fig.10. Filtered for p.adjust < 0.05.
Supplementary Dataset 4_S8: GSEA enriched in Hepatocyte cells from fibrotic compared to homeostatic-like conditions. GO-terms. Related to Fig.5 and Extended Data Fig.10. Filtered for p.adjust < 0.05.
Supplementary Dataset 4_S9: GSEA enriched in Hepatocyte cells from fibrotic compared to homeostatic-like conditions. REACTOME pathways. Related to Fig.5 and Extended Data Fig.10. Filtered for p.adjust < 0.05.
Supplementary Dataset 4_S10: GSEA enriched in Mesenchyme cells from fibrotic compared to homeostatic-like conditions. KEGG pathways. Related to Fig.5 and Extended Data Fig.10. Filtered for p.adjust < 0.05.
Supplementary Dataset 4_S11: GSEA enriched in Mesenchyme cells from fibrotic compared to homeostatic-like conditions. GO-terms. Related to Fig.5 and Extended Data Fig.10. Filtered for p.adjust < 0.05.
Supplementary Dataset 4_S12: GSEA enriched in Mesenchyme cells from fibrotic compared to homeostatic-like conditions. REACTOME pathways. Related to Fig.5and Extended Data Fig.10. Filtered for p.adjust < 0.05.

## Sheet: S1_DEG_Chol
Supplementary Dataset 4_S1 - DEGs comparing cholangiocytes between fibrotic-like and homeostatic-like condition. Related to Fig.5 and Extended Data Fig.10.
gene	baseMean	log2FoldChange	lfcSE	stat	pvalue	padj
COL1A2	414.107	3.49691	0.55817	6.26496	3.7292e-10	3.11594e-06
IGFL3	205.455	3.09763	0.521178	5.94352	2.78962e-09	1.21739e-05
MGP	173.152	5.965	1.00844	5.91508	3.31707e-09	1.21739e-05
MYL9	670.811	2.57914	0.446869	5.77158	7.85308e-09	2.18721e-05
AEBP1	22.4967	2.96939	0.520022	5.71012	1.12895e-08	2.69512e-05
MMP11	203.946	2.19975	0.397848	5.52912	3.21834e-08	6.72271e-05
HSPB6	13.0288	5.06864	0.962656	5.26526	1.39991e-07	0.000214057
POSTN	24.4713	4.01263	0.762268	5.26407	1.40903e-07	0.000214057
MMP13	80.7987	1.66178	0.321516	5.16857	2.35891e-07	0.000281569
FN1	6777.6	1.22198	0.239184	5.10896	3.23941e-07	0.000318434
MMP2	378.923	1.86587	0.376158	4.96033	7.03734e-07	0.000618952
FADS2	471.233	0.956377	0.196852	4.85836	1.18363e-06	0.000824533
DCN	197.261	3.38066	0.718513	4.70508	2.53771e-06	0.00163106
CTHRC1	230.968	2.15252	0.484382	4.44384	8.83664e-06	0.00476352
PLAT	23.2327	2.34373	0.528253	4.43675	9.1327e-06	0.00476927
KANK4	119.226	1.196	0.270775	4.41696	1.00101e-05	0.00491996
PDGFRB	23.0605	3.07609	0.699294	4.39885	1.08827e-05	0.00514288
PLXDC1	11.4213	2.59466	0.591823	4.38418	1.16424e-05	0.00525825
GYPC	16.5928	3.26931	0.750775	4.35459	1.33318e-05	0.00582348
SPARC	286.282	2.82851	0.650177	4.35037	1.35908e-05	0.00582348
CDH11	7.86336	3.79301	0.873456	4.34254	1.40846e-05	0.00588418
CTSK	67.104	1.58877	0.372455	4.26568	1.99292e-05	0.00792943
ITGBL1	6.61374	3.24402	0.764635	4.24257	2.20972e-05	0.0084097
THY1	26.9437	4.24499	1.00287	4.23282	2.30779e-05	0.0084097
FAP	24.9222	2.53734	0.601598	4.21766	2.46847e-05	0.00858917
HOPX	11.7835	2.4886	0.593239	4.19493	2.72954e-05	0.00894938
NT5DC2	683.77	0.722185	0.172982	4.17491	2.98109e-05	0.0095802
TAGLN	2930.75	2.08745	0.501249	4.1645	3.1204e-05	0.00978531
COL6A3	116.534	2.55713	0.614476	4.16147	3.16203e-05	0.00978531
COL3A1	324.653	3.34699	0.808261	4.14097	3.45836e-05	0.0102513
LINC01705	36.9753	1.51677	0.367048	4.13234	3.59089e-05	0.0102513
COL5A1	172.497	1.55943	0.37776	4.12809	3.65783e-05	0.0102513
MT2A	613.53	1.52136	0.368667	4.12666	3.68069e-05	0.0102513
GREM1	11.966	2.76063	0.671556	4.1108	3.94288e-05	0.0106086
KCNJ15	399.844	0.876249	0.213518	4.10387	4.0629e-05	0.0106086
SGCA	108.472	1.45317	0.355191	4.09124	4.2907e-05	0.0108639
TIMP3	312.848	1.23511	0.306358	4.03161	5.53961e-05	0.0128573
OLFML3	256.785	1.25141	0.314305	3.98151	6.84791e-05	0.0156761
SQLE	954.335	0.811528	0.207171	3.9172	8.95849e-05	0.0199467
COL5A2	54.6943	2.28443	0.588824	3.87964	0.00010461	0.0221283
ITGA5	191.945	1.03764	0.267849	3.87398	0.000107072	0.0221947
CRLF1	295.853	1.5117	0.390858	3.86765	0.000109887	0.0221947
ACKR3	8.46656	2.2294	0.580808	3.83844	0.000123818	0.0237831
FSTL1	449.631	0.91841	0.240038	3.8261	0.000130191	0.024628
SPARCL1	5.06747	5.02721	1.31791	3.81453	0.000136441	0.025334
THBS2	20.2253	3.06229	0.803408	3.81163	0.000138056	0.0253523
SYCE1L	244.263	0.893972	0.236792	3.77535	0.000159782	0.0278137
CDH2	1632.78	0.837146	0.222262	3.76648	0.000165565	0.0281124
SLC38A5	58.7375	1.24134	0.330184	3.75954	0.000170224	0.0281778
MEDAG	69.2941	1.03594	0.276216	3.75047	0.000176505	0.0289173
COL7A1	456.607	0.840537	0.22513	3.73357	0.000188784	0.0303344
PLTP	16.3671	2.22607	0.601655	3.69992	0.00021567	0.0333709
EMILIN1	6.86876	2.42996	0.657601	3.69519	0.000219723	0.0336862
FBLN5	7.71852	2.54728	0.696826	3.65555	0.000256629	0.0389866
LOX	10.1401	2.42193	0.663951	3.64775	0.000264544	0.039827
CMKLR2	17.57	1.64971	0.454996	3.62576	0.000288116	0.0426081
IGFBP5	110.577	2.25051	0.621598	3.62052	0.000294013	0.042878
TNS1	67.2054	1.09604	0.303258	3.61421	0.000301263	0.0430487
TPM2	192.706	2.51701	0.701812	3.58645	0.000335213	0.0462954
MSRB3	9.87109	1.84071	0.5161	3.56657	0.000361678	0.0487965
CD248	5.4848	2.81284	0.789661	3.56208	0.000367923	0.0487965
PLCXD2	99.1997	0.877362	0.248319	3.5332	0.000410562	0.0527761
TSPAN2	42.7315	1.44264	0.411628	3.50473	0.000457072	0.0574295
MEIS3	7.94144	2.02901	0.581368	3.49006	0.000482907	0.0593372
MDFI	680.218	0.687155	0.197408	3.48088	0.000499771	0.0609611
BAALC	11.1501	2.68814	0.777596	3.45699	0.000546237	0.0652012
SULF1	3.54802	3.49253	1.01432	3.44321	0.000574847	0.0676688
CYP51A1	171.784	0.799072	0.232636	3.43487	0.000592849	0.0681342
SLC2A5	40.5055	1.37956	0.402196	3.43007	0.000603426	0.0681342
LUM	206.05	1.56694	0.457775	3.42294	0.000619471	0.0691397
AMTN	90.2383	1.26809	0.370523	3.42245	0.000620606	0.0691397
PLXND1	42.2681	1.17196	0.344084	3.40604	0.000659132	0.0718278
COL8A1	5.34677	3.11205	0.914615	3.40258	0.000667523	0.0719676
CCN2	1332.76	0.698188	0.205629	3.39538	0.000685344	0.0726526
PRRX1	9.63659	2.76125	0.81339	3.39475	0.000686919	0.0726526
ADAM19	147.97	0.895261	0.264291	3.38741	0.000705565	0.0727821
KIRREL1	35.5035	1.03972	0.307305	3.38335	0.000716067	0.0729646
CCDC80	106.266	1.21193	0.358432	3.38119	0.000721715	0.0730944
CERCAM	26.5393	1.20852	0.358178	3.37406	0.000740677	0.074563
CAMK1D	196.514	0.825667	0.244955	3.37069	0.000749809	0.0750303
MT1M	7.76697	2.5282	0.752327	3.36051	0.000777979	0.0773858
PTK7	156.662	0.845988	0.254823	3.3199	0.000900498	0.0868438
LARP6	463.284	0.747266	0.225553	3.31303	0.000922903	0.0868438
CARMN	7.52418	2.04366	0.616984	3.31234	0.000925196	0.0868438
LTBP2	61.4171	1.27878	0.386425	3.30926	0.000935424	0.0868438
NDUFA4L2	10.8601	2.57867	0.784609	3.28656	0.00101418	0.0934068
SNAI2	187.49	0.781687	0.237906	3.2857	0.0010173	0.0934068
DNM3OS	3.39546	3.40703	1.03877	3.27986	0.00103858	0.0948399
C5orf46	96.7839	1.09892	0.336503	3.26569	0.00109197	0.0984706
MXRA8	221.479	1.49198	0.457011	3.26464	0.00109602	0.0984706
HTRA1	202.177	1.12879	0.34729	3.25029	0.00115288	0.102477
COL6A2	75.389	2.14816	0.661611	3.24686	0.00116685	0.102557
COL4A2	1588.64	0.747402	0.23168	3.22601	0.00125528	0.107026
ADGRA2	3.02973	3.10596	0.966631	3.21318	0.00131272	0.111038
EDNRA	6.58236	2.05946	0.641406	3.21086	0.0013234	0.111038
RFLNB	29.7985	1.13678	0.354333	3.20823	0.00133556	0.111038
EPHB2	500.792	0.733888	0.229282	3.2008	0.00137046	0.112743
TGFB1I1	208.913	0.774626	0.242739	3.19119	0.0014169	0.113253
DDIT4	1236.76	0.665548	0.209612	3.17514	0.00149765	0.116949
COX7A1	14.9163	2.4622	0.779117	3.16025	0.00157636	0.122524
COL1A1	8056.78	1.55982	0.495716	3.14659	0.00165187	0.125615
ITGB1	10880	0.57228	0.181875	3.14655	0.00165209	0.125615
TNFAIP6	79.4338	1.67577	0.532624	3.14626	0.00165372	0.125615
HHIP	87.5048	1.20392	0.383866	3.13631	0.00171086	0.128784
EFEMP2	45.7394	1.0526	0.337007	3.12337	0.00178794	0.133385
CYP27C1	115.46	0.719958	0.231947	3.10398	0.00190936	0.140412
NEURL1B	45.5713	1.14429	0.370386	3.08946	0.00200523	0.144437
ADAMTS12	7.42061	2.39683	0.777221	3.08385	0.00204343	0.145328
SYNC	119.719	0.847177	0.274718	3.08381	0.00204369	0.145328
GLIS2	88.4465	0.833021	0.271789	3.06496	0.002177	0.152857
KRT17	9999.97	0.583265	0.190418	3.06308	0.00219074	0.153178
TMEM59L	43.9727	1.20068	0.392748	3.05712	0.00223473	0.155602
BGN	79.325	2.3709	0.779494	3.04159	0.00235334	0.159217
SCT	65.003	1.67916	0.5532	3.03537	0.00240244	0.161884
KLF2	224.09	0.876519	0.289456	3.02816	0.00246047	0.164499
CLEC18B	37.0498	1.1094	0.366983	3.02304	0.00250251	0.16595
CENPA	3.10222	2.61725	0.869747	3.00921	0.00261932	0.171653
FLNA	2391.53	0.697129	0.232391	2.99981	0.00270144	0.174528
DYSF	14.2136	1.64189	0.548523	2.99329	0.00275987	0.176483
TRPV2	4.96845	2.14132	0.715438	2.99302	0.00276228	0.176483
FBN1	45.1583	2.00508	0.670035	2.99251	0.00276695	0.176483
FERMT2	142.582	1.08996	0.365049	2.98581	0.00282831	0.178354
MSMO1	1285.59	0.51837	0.174282	2.97432	0.00293639	0.183097
SERPINE1	1186.44	0.953196	0.322234	2.95808	0.0030956	0.192307
NYAP2	18.1805	1.3779	0.466452	2.954	0.00313681	0.193429
MYADM	524.946	0.618651	0.209703	2.95012	0.00317646	0.194439
PPP1R14C	499.371	0.563709	0.191344	2.94605	0.00321859	0.196299
ENTPD1	6.13341	2.25428	0.767832	2.93591	0.00332575	0.200638
GPR157	220.536	0.757308	0.258104	2.93411	0.00334501	0.201073
GLIPR1	566.253	1.6878	0.575728	2.9316	0.00337223	0.20159
ENG	9.26946	2.27265	0.775361	2.93109	0.00337773	0.20159
MT1A	6.27784	2.32088	0.792536	2.92842	0.00340694	0.20261
LINC03057	29.0951	1.66832	0.570623	2.92367	0.00345928	0.204268
PXDN	46.9956	2.52732	0.8673	2.91401	0.00356815	0.209955
CDKN2B	1448.39	0.484701	0.166581	2.90971	0.00361763	0.21212
LGALS1	1425.74	0.838549	0.288659	2.90498	0.00367277	0.213141
RCN3	18.8975	1.84817	0.638169	2.89604	0.00377899	0.217761
ARL4D	103.997	0.825132	0.285157	2.8936	0.00380848	0.218706
SLC29A1	455.049	0.776297	0.26843	2.89199	0.00382806	0.219078
NEXN	211.014	0.732491	0.253478	2.88976	0.00385535	0.219887
DMRT1	9.66542	1.90286	0.659543	2.88511	0.00391272	0.2224
IRAG1	5.04479	1.98216	0.687459	2.88332	0.00393513	0.222915
CRISPLD2	11.917	1.4317	0.497211	2.87946	0.00398355	0.224896
GBP1	109.579	0.911071	0.316594	2.87773	0.00400546	0.225371
THBS1	7761.27	0.576403	0.201069	2.86669	0.00414792	0.232073
FADS1	316.676	0.591799	0.206464	2.86635	0.00415234	0.232073
CCBE1	7.5151	1.91783	0.669688	2.86377	0.00418626	0.233189
ENSG00000291105	9.40306	1.61186	0.564232	2.85673	0.00428035	0.235718
BMPR1B	33.2288	1.53969	0.53908	2.85615	0.0042881	0.235718
MIAT	10.1788	1.51164	0.530463	2.84966	0.00437663	0.237751
SLC7A5	133.96	0.778879	0.273872	2.84396	0.0044557	0.240191
C4orf48	1572.13	0.763665	0.268915	2.8398	0.00451418	0.242561
E2F7	22.4414	1.11589	0.393306	2.83719	0.0045512	0.243415
C6orf15	53.5914	1.10864	0.390963	2.83565	0.00457319	0.243415
KCNA7	32.0592	1.38385	0.488023	2.83561	0.00457377	0.243415
TBX2	3.50675	2.08589	0.740438	2.81711	0.00484578	0.253849
PLPP4	400.912	0.717289	0.255191	2.81079	0.00494199	0.256171
PLOD2	428.163	0.727635	0.258937	2.81009	0.00495278	0.256171
MFAP2	47.9621	1.01238	0.360982	2.8045	0.0050394	0.259118
IGFBP7	6186.11	0.920401	0.32837	2.80294	0.0050639	0.259579
MEX3D	223.563	0.741674	0.264833	2.80053	0.00510189	0.260727
SNAP25	289.462	0.672241	0.24056	2.79448	0.00519831	0.263788
TANC2	665.497	0.595492	0.213146	2.79382	0.0052089	0.263788
NUF2	6.03992	1.76011	0.630002	2.79381	0.00520915	0.263788
PHLDB1	401.19	0.540266	0.193857	2.78693	0.00532106	0.267832
SCTR-AS1	29.3294	1.17534	0.422483	2.78198	0.00540283	0.271131
SERPINF1	82.3777	0.719828	0.258918	2.78014	0.00543358	0.271858
PLAU	500.19	0.501499	0.180832	2.77329	0.00554933	0.275899
NOVA2	19.0808	1.50676	0.543752	2.77104	0.00558768	0.276259
CST2	6.41558	3.60641	1.30339	2.76695	0.00565839	0.278532
NAV2	38.4683	0.82603	0.298626	2.76611	0.005673	0.278532
ITGB3	26.9098	1.01793	0.368083	2.7655	0.00568365	0.278532
DZIP1L	31.6075	1.13152	0.411754	2.74805	0.00599502	0.287882
KCTD16	73.7979	0.875263	0.319201	2.74204	0.00610587	0.290699
ZNF8-DT	81.2766	0.808786	0.295616	2.73594	0.00622032	0.294098
DCBLD1	706.41	0.508056	0.186212	2.72838	0.00636461	0.298761
SEM1	1856.03	0.504523	0.185239	2.72364	0.00645673	0.301392
FOXS1	127.413	1.23062	0.452428	2.72004	0.00652736	0.30374
ENSG00000276850	358.737	0.780679	0.287096	2.71923	0.00654338	0.30374
IFITM10	34.5721	0.962206	0.35449	2.71434	0.00664084	0.306386
FZD2	18.9553	1.1015	0.405997	2.71307	0.00666635	0.306386
CLTCL1	61.4394	0.875035	0.32257	2.7127	0.00667372	0.306386
PDGFRA	32.7913	1.25799	0.465641	2.70162	0.00690023	0.310966
ZPLD1	27.1782	1.15483	0.427523	2.70122	0.00690859	0.310966
NPTX1	2.58438	2.85284	1.05764	2.69736	0.00698921	0.313128
GLIPR2	91.8471	0.99333	0.369365	2.68929	0.00716036	0.316552
VSTM4	17.476	1.39438	0.519278	2.68523	0.0072479	0.317899
AMIGO2	1442.85	0.567693	0.211715	2.6814	0.00733146	0.319885
FLJ16779	198.656	1.06155	0.396883	2.67472	0.00747907	0.32442
SRPX	26.4465	0.982428	0.367509	2.6732	0.00751304	0.32442
CMTM3	774.915	0.546989	0.20515	2.66628	0.00766955	0.329475
ANKRD36B	31.7951	0.882188	0.332534	2.65293	0.00797964	0.339307
CNN1	3.28559	2.73789	1.03317	2.64999	0.00804952	0.340545
MAP1A	12.2283	1.34709	0.509016	2.64647	0.00813379	0.343242
TNNT1	77.1546	0.909715	0.344193	2.64304	0.00821662	0.345864
CDH6	1101.31	0.495717	0.187689	2.64116	0.00826217	0.346372
UBE2V1	238.002	0.871964	0.330185	2.64084	0.00827015	0.346372
LRRC32	4.30434	2.3521	0.891819	2.63741	0.00835406	0.349012
PFKFB4	23.982	1.11321	0.423264	2.63007	0.0085367	0.354868
SLCO2A1	936.94	1.08867	0.414115	2.6289	0.00856605	0.35508
GXYLT2	9.30352	1.38464	0.526844	2.62818	0.00858429	0.35508
ZNF300P1-1	2.47767	3.00874	1.14556	2.62643	0.00862867	0.356034
EDIL3	55.7253	1.50039	0.571469	2.6255	0.00865229	0.356129
ENSG00000261770	5.88113	1.7352	0.66153	2.62301	0.00871564	0.356978
EPPK1	278.671	0.661939	0.252459	2.62196	0.00874248	0.357088
MCUB	154.14	0.974842	0.373687	2.60872	0.00908828	0.366846
MRC2	311.108	0.740202	0.28413	2.60515	0.00918328	0.369551
TGFBR1	532.153	0.595794	0.22885	2.60343	0.00922963	0.369871
SLC26A2	395.47	0.618365	0.237766	2.60073	0.00930255	0.371014
CHST3	94.1546	0.746631	0.28798	2.59264	0.00952411	0.37634
SOGA3	10.9023	1.38068	0.53393	2.58587	0.00971323	0.381647
LSS	150.82	0.555112	0.214785	2.58451	0.00975187	0.381647
TMEM119	1.71169	2.83877	1.09966	2.58151	0.00983699
PTGIR	2.2711	2.74477	1.0659	2.57507	0.010022
LINC01832	8.50231	1.28969	0.50088	2.57484	0.0100286	0.388837
HOXB3	2.04683	3.56006	1.38605	2.5685	0.0102141
LTBP4	265.667	0.573514	0.223636	2.56449	0.0103327	0.397382
DDR2	9.62415	1.59293	0.621243	2.56411	0.0103441	0.397382
MMP14	549.676	0.469801	0.183351	2.5623	0.0103981	0.398346
NNMT	1683.13	1.03916	0.405781	2.56088	0.0104408	0.398346
ENSG00000267458	54.4002	1.28887	0.505821	2.54807	0.010832	0.407465
CCDC8	3.84046	1.83723	0.721195	2.54748	0.0108504	0.407465
CIMAP1D	12.4157	1.35983	0.534381	2.54467	0.010938	0.409576
TWIST1	7.66541	2.68751	1.05658	2.54359	0.0109721	0.409576
DVL1	409.883	0.532655	0.209496	2.54256	0.0110043	0.409576
BEAN1	122.498	0.810228	0.319477	2.53611	0.0112091	0.414415
TRIM6	45.8552	0.71918	0.285352	2.52033	0.0117246	0.427794
HHIP-AS1	190.765	0.550179	0.218599	2.51684	0.0118412	0.429238
PPP1R14A	16.8389	1.38548	0.551237	2.51341	0.0119571	0.431567
TGFBI	7717.01	0.624111	0.248469	2.51183	0.0120108	0.432569
ALDH1L2	6.37705	2.24653	0.894698	2.51093	0.0120413	0.432736
GPX7	29.1197	0.985629	0.39304	2.50771	0.0121518	0.434034
MIR137HG	1.88129	2.87849	1.14827	2.50682	0.0121824
GPAM	428.055	0.47515	0.189712	2.50459	0.0122593	0.434958
SPOCD1	23.7321	1.80025	0.720594	2.49829	0.0124795	0.440898
JDP2	124.749	0.546547	0.218956	2.49615	0.0125548	0.442624
LHB	14.4052	1.4377	0.577376	2.49006	0.012772	0.448389
ANXA8L1	7.76502	1.36919	0.550291	2.48811	0.0128424	0.449127
GPRC5B	64.926	0.802764	0.322742	2.48733	0.0128708	0.449127
KIF23	25.6796	0.854269	0.34346	2.48724	0.0128737	0.449127
KCNN1	27.4343	1.09436	0.440685	2.48331	0.0130167	0.453172
VASN	121.389	0.570431	0.230265	2.47728	0.0132388	0.456152
ZEB1	77.8548	0.750487	0.303796	2.47036	0.0134976	0.46186
COL12A1	66.8268	0.703197	0.284706	2.4699	0.013515	0.46186
LAMC3	1.83967	3.74322	1.51642	2.46846	0.0135697
B4GALNT4	20.1885	0.906979	0.367939	2.46502	0.0137004	0.46575
MFAP4	1.41871	3.2645	1.32656	2.46088	0.0138596
R3HDML	10.9247	1.22463	0.498008	2.45906	0.0139301	0.471226
LINC01561	7.18557	1.51328	0.615914	2.45697	0.0140116	0.472787
IL11	251.687	0.9057	0.368937	2.45489	0.0140928	0.473541
CGB7	16.6491	1.31916	0.537466	2.4544	0.0141119	0.473541
COL4A1	2520.17	0.820118	0.334473	2.45197	0.0142077	0.475521
NFKBIZ	475.044	0.588591	0.240098	2.45146	0.0142278	0.475521
STK17A	933.824	0.446988	0.182786	2.44541	0.0144686	0.481062
DIAPH3	16.3525	0.960356	0.392938	2.44404	0.0145237	0.481558
ENSG00000234692	6.33576	1.57742	0.64572	2.44289	0.0145704	0.482149
ENSG00000269968	22.6	0.89579	0.367833	2.43532	0.0148788	0.489447
LINC00958	1.94904	2.58576	1.06186	2.43512	0.0148869
SCARF2	7.14611	1.54637	0.63587	2.4319	0.0150199	0.49312
H19	43.2971	0.881765	0.362719	2.43099	0.0150578	0.493394
SNHG9	155.865	0.918591	0.378306	2.42817	0.0151754	0.494557
PIEZO1	563.967	0.537955	0.221701	2.42648	0.0152459	0.494709
ENSG00000269729	6.05389	1.59948	0.659705	2.42454	0.0153278	0.496401
UBL5	3450.41	0.587143	0.242279	2.42342	0.0153753	0.496977
RIPOR3	2.08592	2.35811	0.974871	2.41889	0.0155679
CLDN11	9.17352	1.18994	0.493968	2.40895	0.0159986	0.512168
NTM	1.57405	2.50791	1.04143	2.40813	0.0160345
STARD4	171.489	0.569769	0.237308	2.40097	0.0163517	0.519493
EGLN3	295.478	0.561399	0.234008	2.39906	0.0164372	0.52122
CDK15	1.71662	2.73041	1.13821	2.39886	0.0164461
LINC01088	3.06861	1.78475	0.744521	2.39718	0.0165219	0.522913
BNC1	3.36568	2.05143	0.857983	2.39099	0.0168029	0.526817
PLK1	10.4003	1.57639	0.659829	2.38909	0.0168904	0.527579
ENSG00000223969	17.5058	0.994166	0.416328	2.38794	0.0169432	0.528243
INPPL1	238.559	0.516803	0.216548	2.38656	0.017007	0.528259
PET100	610.758	0.598156	0.251288	2.38036	0.0172957	0.531402
PDZRN3	2.82825	2.07332	0.87128	2.37963	0.0173301	0.531402
PITPNM3	177.431	0.507111	0.213106	2.37961	0.0173307	0.531402
SERTAD4-AS1	129.394	0.803048	0.337583	2.37881	0.0173684	0.531581
MATR3	39.5183	0.792709	0.33358	2.37637	0.017484	0.53414
RASSF10	51.4987	0.887729	0.374036	2.37338	0.017626	0.535844
ENSG00000261512	2.64381	1.96698	0.828839	2.37317	0.0176359	0.535844
KIFC3	177.601	0.536291	0.226247	2.37037	0.0177702	0.536994
GUCY2D	2.26859	2.36883	0.999479	2.37006	0.017785
LINC01433	6.56524	1.37844	0.582301	2.36724	0.0179215	0.540589
NKAIN4	1065.39	1.08244	0.457926	2.36378	0.0180897	0.54403
ENSG00000293154	14.9952	1.06826	0.452198	2.36237	0.0181586	0.54403
SNX25	78.4699	0.605637	0.256456	2.36156	0.0181983	0.54403
ATP5F1E	9016.08	0.651107	0.27628	2.35669	0.0184386	0.550229
MMP10	969.142	0.790322	0.335982	2.35228	0.0186589	0.553836
ENSG00000289880	7.02887	1.25575	0.534138	2.35098	0.0187242	0.554787
BMF	94.9	0.616538	0.263128	2.34311	0.0191239	0.564628
CKAP2L	1.49664	2.25979	0.965109	2.34148	0.0192072
RIPK4	107.1	0.62523	0.267481	2.33747	0.0194146	0.567689
SUN2	172.096	0.59153	0.253185	2.33635	0.019473	0.567689
PPP1R14B-AS1	429.563	0.736268	0.315258	2.33544	0.0195203	0.567689
PTPRE	251.412	0.734383	0.31465	2.33397	0.0195973	0.567689
PLEKHG2	69.9687	0.591991	0.253708	2.33336	0.0196295	0.567689
SUSD2	4.45665	1.50715	0.647131	2.32897	0.0198607	0.571242
PALLD	1844.07	0.434165	0.18655	2.32733	0.0199476	0.572747
TPM4	5128.09	0.475961	0.204612	2.32617	0.0200094	0.572747
BEND6	43.4774	0.760116	0.326874	2.32541	0.0200501	0.572747
SYDE1	3.70739	1.9675	0.847305	2.32207	0.0202289	0.57687
ENSG00000268157	2.12555	2.12115	0.913713	2.32146	0.020262
KCNK9	9.83718	1.10441	0.476018	2.3201	0.0203355	0.57892
ZEB2	2.71958	2.48513	1.07206	2.3181	0.0204438	0.579365
TWIST2	28.3047	1.05156	0.45367	2.31789	0.0204551	0.579365
KIF15	2.91949	1.66977	0.720935	2.31611	0.0205521	0.581126
LINC00632	4.25525	1.84033	0.795342	2.31389	0.0206737	0.582594
A1BG-AS1	4.83422	1.89303	0.820709	2.30658	0.021078	0.591436
SPOCK1	184.489	0.492909	0.213722	2.3063	0.0210936	0.591436
LAMA2	15.0103	1.40075	0.608117	2.30342	0.0212553	0.593541
EPYC	48.0272	1.50716	0.655315	2.2999	0.021454	0.596292
ENSG00000259038	5.66404	1.4339	0.623703	2.29901	0.0215044	0.596292
BCL3	186.505	0.650581	0.28301	2.29879	0.0215166	0.596292
TUBB6	328.128	0.453946	0.197612	2.29716	0.0216096	0.597878
GGT5	2.58738	1.86589	0.815522	2.28797	0.022139	0.606045
NR2F1	251.32	0.606388	0.265269	2.28594	0.022258	0.607766
BNC2	1.57882	3.95307	1.73073	2.28405	0.0223685
HS3ST2	129.269	0.582663	0.255426	2.28114	0.0225401	0.611655
BIRC7	27.9895	0.981187	0.430151	2.28103	0.0225468	0.611655
PELI2	30.8664	0.807283	0.354097	2.27984	0.0226173	0.612573
G0S2	167.929	1.19544	0.524877	2.27757	0.0227524	0.614242
HTR3A	3.21942	2.07499	0.912199	2.27471	0.0229234	0.616865
SPAG17	1.4539	2.88542	1.27054	2.27103	0.0231451
ENSG00000289850	26.2489	1.10105	0.486044	2.26533	0.0234921	0.62585
AFAP1L2	194	0.537914	0.237463	2.26525	0.0234974	0.62585
RPL36A	1317.9	0.498852	0.220432	2.26306	0.0236318	0.62585
GLI1	6.05878	1.35016	0.596931	2.26184	0.023707	0.626849
KIF26B	232.721	0.730933	0.323442	2.25986	0.0238299	0.629103
TRIM47	419.214	0.45491	0.201981	2.25224	0.024307	0.638026
WNT5A	7.48834	1.21136	0.53807	2.25131	0.0243659	0.638026
TNFRSF25	57.0795	0.707333	0.314623	2.24819	0.024564	0.638026
GNRH1	4.43773	1.75384	0.780196	2.24795	0.0245793	0.638026
SEMA7A	283.842	0.515056	0.229188	2.24731	0.0246205	0.638026
SLC16A3	832.72	0.495231	0.220391	2.24705	0.0246365	0.638026
FOXC1	230.64	0.48146	0.214414	2.24547	0.0247379	0.638026
CENPF	20.5269	0.959738	0.427419	2.24543	0.0247406	0.638026
CDH23	1.48266	2.30851	1.02889	2.24369	0.0248524
ENSG00000285517	177.489	0.48355	0.215757	2.24118	0.0250145	0.641131
LINC01614	1.12373	3.57547	1.59692	2.23898	0.0251574
TMTC1	2.1943	2.25016	1.00565	2.23753	0.025252
ANO10	234.15	0.478653	0.214134	2.2353	0.0253976	0.64513
LINC02615	72.0358	0.781296	0.349622	2.23469	0.0254378	0.64513
PIK3CD-AS2	71.7813	0.631877	0.282867	2.23383	0.025494	0.64513
SEMA3C	1597.8	0.446478	0.199889	2.23363	0.0255072	0.64513
ENSG00000256646	7.53929	1.40075	0.627165	2.23347	0.025518	0.64513
ENSG00000289265	4.88258	1.63859	0.735428	2.22807	0.0258757	0.648785
ENSG00000289390	4.35634	1.65244	0.743203	2.22341	0.0261885	0.652091
ZSWIM6	255.4	0.494719	0.222614	2.22232	0.0262616	0.652091
PLA2G2C	3.71909	1.84148	0.829547	2.21986	0.0264284	0.654582
ADAMTS10	7.48236	1.23139	0.555021	2.21864	0.0265113	0.655369
EDIL3-DT	4.42519	1.54997	0.699262	2.21658	0.0266518	0.656899
LOXL1	109.347	0.649369	0.294099	2.20799	0.0272448	0.66745
GNG11	23.168	1.25964	0.571081	2.20571	0.0274046	0.668552
ENSG00000260934	1.82624	1.81062	0.821363	2.20441	0.0274956
HMGCR	541.606	0.414108	0.187908	2.20378	0.0275401	0.670415
TNC	1152.4	0.698231	0.317613	2.19837	0.0279229	0.671175
FBXO17	68.745	0.665662	0.302858	2.19793	0.0279539	0.671175
C1S	91.659	1.3771	0.627722	2.19381	0.028249	0.673462
OSMR	154.745	0.685105	0.312521	2.19219	0.0283658	0.673462
NXPE3	41.7166	0.692274	0.315993	2.19079	0.0284671	0.673462
TMA7	3474.55	0.557249	0.254494	2.18963	0.0285508	0.673462
TNK1	71.942	0.574849	0.262755	2.18777	0.0286862	0.673659
MT-ND3	16447.5	0.978804	0.447877	2.18543	0.0288573	0.673659
NPR3	3.587	1.62619	0.744146	2.18532	0.0288656	0.673659
C1R	86.2598	1.51951	0.695375	2.18516	0.0288771	0.673659
ITGB6	1125.85	0.64377	0.295015	2.18216	0.0290975	0.676285
CLEC2D	17.2045	0.850917	0.390234	2.18053	0.0292182	0.677891
DGKI	9.69017	1.17516	0.539223	2.17937	0.0293044	0.678262
ADGRE2	2.39923	1.87071	0.858396	2.17931	0.029309
PINLYP	16.5845	0.978519	0.449367	2.17755	0.0294397	0.679062
MAFIP	1.22715	2.37878	1.0926	2.17718	0.0294673
ENSG00000270108	1.97977	1.91807	0.881591	2.1757	0.029578
CHST6	5.68146	1.27365	0.585516	2.17527	0.0296102	0.680626
ANKRD1	239.479	0.935849	0.430454	2.1741	0.0296977	0.681643
MSN	965.835	0.445436	0.204942	2.17347	0.0297449	0.681643
RUSC2	37.8059	0.655476	0.302022	2.17029	0.0299849	0.684533
FOLR3	2.97922	2.46358	1.13616	2.16834	0.0301326	0.686029
HOXB4	1.73355	3.06982	1.41661	2.16702	0.030233
POLR2L	2900.62	0.539801	0.249134	2.16671	0.0302568	0.687919
TENT5B	29.4373	0.779897	0.360334	2.16437	0.0304357	0.688243
HOXB5	1.46284	2.2435	1.03933	2.1586	0.0308813
LMNTD2-AS1	29.9479	0.732799	0.33977	2.15675	0.0310251	0.694513
RIPOR1	213.871	0.434073	0.201287	2.15648	0.0310459	0.694513
PDLIM4	1104.88	0.52678	0.244343	2.15591	0.0310909	0.694513
CRACDL	59.4354	1.19176	0.553033	2.15495	0.0311656	0.694513
ROMO1	1789.3	0.681148	0.316251	2.15382	0.0312541	0.695456
ZYX	838.901	0.414786	0.192676	2.15277	0.031337	0.696373
PKIA	32.4696	0.787114	0.365951	2.15087	0.0314863	0.696621
CCDC144A	18.0375	0.873072	0.405959	2.15064	0.0315043	0.696621
PLS3	747.12	0.406881	0.189405	2.1482	0.0316975	0.699732
COPZ2	16.9281	1.14947	0.535993	2.14456	0.0319884	0.703366
NDC80	10.1109	1.20303	0.561712	2.14172	0.0322164	0.703661
ENSG00000293300	11.2336	1.30556	0.6104	2.13886	0.0324469	0.703661
ADAMTS6	154.319	0.685269	0.320662	2.13705	0.0325942	0.704119
SREK1IP1	798.338	0.487152	0.22798	2.13682	0.0326125	0.704119
COLEC11	1.52948	2.45134	1.14959	2.13237	0.0329764
MRPL33	1346.07	0.484207	0.227342	2.12986	0.0331828	0.711834
BTBD19	21.5458	0.747141	0.351002	2.12859	0.033288	0.713085
ENSG00000289569	2.08453	1.95582	0.918921	2.12838	0.0333054
LINC02609	66.3124	0.7139	0.335459	2.12813	0.0333265	0.713085
DPYSL3	150.801	0.80073	0.376468	2.12695	0.0334241	0.713375
KIF3C	171.016	0.600775	0.282667	2.12538	0.0335551	0.715228
SPHK1	92.2526	0.507381	0.239107	2.12199	0.0338389	0.718409
ADGRG1	1066.58	0.371972	0.175316	2.12172	0.033861	0.718409
ISYNA1	93.5012	0.529177	0.249436	2.12149	0.0338806	0.718409
ENSG00000251257	6.00898	1.89443	0.893381	2.12052	0.0339622	0.718409
ENSG00000285155	11.5408	0.932955	0.440412	2.11837	0.0341441	0.720521
EVA1C	77.6533	0.595764	0.281628	2.11543	0.0343934	0.722046
MYO5A	141.3	0.524012	0.248012	2.11285	0.0346133	0.724841
TSC22D3	278.937	0.494921	0.23451	2.11044	0.0348201	0.727281
LINC02631	1.14271	2.76491	1.31022	2.11027	0.0348349
FOXP1-IT1	27.9579	0.756445	0.358582	2.10955	0.0348974	0.727281
DNAJC8	1355.36	0.386771	0.183384	2.10908	0.0349375	0.727281
MAPRE3	239.06	0.502811	0.238416	2.10897	0.0349474	0.727281
ELOB	5176.65	0.460487	0.21892	2.10345	0.0354262	0.735413
MTLN	268.33	0.459349	0.218919	2.09826	0.0358818	0.741455
ATP5MK	2526.81	0.465033	0.221647	2.09808	0.0358982	0.741455
ACLY	575.585	0.57372	0.273527	2.09749	0.0359501	0.741455
RAB31	61.0148	0.691867	0.330117	2.09582	0.0360979	0.741455
SPSB1	158.512	0.505921	0.241429	2.09553	0.0361243	0.741455
DMBX1	9.83758	1.10845	0.529185	2.09464	0.0362032	0.741455
CHI3L1	5.9489	1.34101	0.640218	2.09461	0.0362053	0.741455
GALNT10	1029.63	0.378348	0.180771	2.09297	0.0363519	0.743545
ENSG00000279442	36.1942	1.05994	0.506922	2.09094	0.0365337	0.743773
FOXD1	5.75117	1.73083	0.827925	2.09056	0.0365674	0.743773
C3orf36	17.2982	1.09752	0.525239	2.08956	0.0366575	0.743773
ADAMTS2	8.98522	1.70993	0.818326	2.08955	0.0366587	0.743773
ENSG00000292256	1.31495	2.06815	0.989987	2.08907	0.0367013
VNN3P-1	1.66375	2.44454	1.1702	2.089	0.036708
RNF168	281.003	0.407756	0.195299	2.08785	0.036811	0.744366
TPM1	20066.8	0.423138	0.202695	2.08756	0.0368374	0.744366
SERPINH1	462.935	0.434838	0.208551	2.08505	0.0370652	0.74716
SPATA33	163.075	0.438952	0.21063	2.08399	0.037161	0.748189
ENSG00000274105	2.0921	2.43199	1.16715	2.08369	0.0371884
LTBP1	395.425	0.507371	0.243701	2.08194	0.0373483	0.749358
PPP1R3G	5.27264	1.2336	0.592775	2.08107	0.0374276	0.749944
STEAP3	284.605	0.515409	0.247943	2.07874	0.0376412	0.752914
ZSCAN4	1.83	2.44466	1.17653	2.07786	0.0377221
OLFML2B	5.90239	1.47927	0.712045	2.07749	0.0377561	0.752914
MATN3	13.803	1.07906	0.519614	2.07666	0.0378331	0.752993
TRABD2B	33.1201	0.720014	0.346749	2.07647	0.0378502	0.752993
CHSY1	148.357	0.60402	0.291028	2.07547	0.0379429	0.753941
RGS22	3.32816	1.94106	0.935503	2.07488	0.0379973	0.754124
ENSG00000286288	4.06306	1.47303	0.710685	2.07268	0.0382018	0.756576
PFKFB3	196.456	0.44043	0.212503	2.07258	0.0382114	0.756576
ATOX1	2937.54	0.464871	0.224487	2.07082	0.0383759	0.75724
ENSG00000289305	4.92535	1.35438	0.654507	2.06931	0.0385168	0.75724
ENSG00000289190	27.3851	0.821342	0.397043	2.06865	0.0385791	0.757573
LIPG	255.453	0.457811	0.221846	2.06365	0.0390513	0.764152
LSP1	12.805	0.970812	0.470597	2.06294	0.0391186	0.764575
SSC5D	3.436	2.43282	1.18035	2.06109	0.0392943	0.765667
SLC22A3	524.022	0.743822	0.361128	2.05972	0.0394256	0.765667
LINC02009	4.77948	1.21714	0.591055	2.05927	0.0394685	0.765667
ENSG00000290890	3.9567	1.29744	0.630147	2.05895	0.0394992	0.765667
ENSG00000257390	29.7451	0.926706	0.450182	2.05851	0.0395411	0.765667
LCP1	4.89329	1.8411	0.896258	2.0542	0.0399559	0.771912
CLMP	2.34627	1.69773	0.826814	2.05334	0.0400397
ENSG00000291117	74.1375	0.544279	0.265179	2.0525	0.0401216	0.774098
NECTIN4-AS1	0.872459	2.70003	1.31564	2.05225	0.040145
FCRL4	1.70356	2.30488	1.12396	2.05069	0.0402975
ENSG00000290524	1.90804	2.03351	0.991729	2.05047	0.0403188
FKBP14	223.739	0.471329	0.229967	2.04956	0.0404078	0.775191
ENSG00000258232	1.40674	2.04055	0.99674	2.04722	0.0406366
ENSG00000289347	1.77064	1.96341	0.959206	2.04691	0.0406672
SEMA3B-AS1	2.26059	1.88949	0.923347	2.04635	0.0407219
ENSG00000273230	6.12578	1.11737	0.546104	2.04608	0.0407488	0.778886
MAFK	123.946	0.462558	0.226135	2.04549	0.0408065	0.778886
C16orf95-DT	4.09166	1.50497	0.735871	2.04516	0.040839	0.778886
MCTP1	31.703	0.967936	0.473664	2.04351	0.0410024	0.778886
FKBP10	70.572	0.609276	0.298202	2.04317	0.041036	0.778886
COL6A1	189.084	0.533582	0.2612	2.04281	0.0410716	0.778886
PRSS27	4.65782	1.46547	0.717515	2.04243	0.0411093	0.778886
SRGN	5.28333	2.48967	1.21926	2.04195	0.0411561	0.778889
GPNMB	64.2588	0.641305	0.314474	2.03929	0.0414209	0.781709
LPCAT1	587.315	0.494266	0.242454	2.03859	0.0414906	0.781709
LINC01508	4.04741	1.74965	0.858385	2.0383	0.04152	0.781709
WNT7A	575.391	0.472081	0.23168	2.03764	0.0415857	0.781709
LPCAT2	643.953	0.367763	0.18056	2.03679	0.0416707	0.782345
SEC61G	2435.63	0.43645	0.214327	2.03637	0.0417132	0.782345
ENSG00000284708	1.67605	1.65516	0.812827	2.03629	0.0417209
SLN	467.113	1.24835	0.613657	2.03429	0.0419227	0.785103
PCOLCE	47.3668	1.28518	0.632128	2.03311	0.0420419	0.785103
METAP2	1104.46	0.416793	0.205563	2.02756	0.0426048	0.792718
MT-ND6	119.856	1.30829	0.646655	2.02316	0.0430567	0.795953
ENSG00000263531	2.86654	1.70884	0.844642	2.02315	0.043058	0.795953
PRUNE2	3.53393	1.58134	0.782072	2.02199	0.0431773	0.796397
ENSG00000286062	4.06119	1.40058	0.692672	2.02199	0.0431773	0.796397
ITGA4	5.01699	1.93222	0.956123	2.02089	0.043291	0.797613
PLAC9	2.50888	2.56675	1.27074	2.01989	0.043395	0.797744
NOG	25.1501	0.927544	0.459532	2.01845	0.0435442	0.797744
PTPRS	170.037	0.676757	0.335351	2.01806	0.0435855	0.797744
COL21A1	1.78021	1.73255	0.859125	2.01665	0.0437324
IFI27L2	910.185	0.462447	0.229408	2.01582	0.0438184	0.797744
ENSG00000289915	3.12739	1.74697	0.866856	2.0153	0.0438735	0.797744
ENSG00000285820	2.45653	1.60487	0.796424	2.0151	0.0438945	0.797744
CRIP2	722.025	0.410676	0.203869	2.01441	0.0439669	0.797744
TNFSF12	87.2519	0.612367	0.304331	2.01218	0.0442014	0.799324
PRRX2	21.8213	0.7776	0.386619	2.01128	0.0442957	0.799324
CACNA1C	0.898357	2.65205	1.31868	2.01113	0.0443112
ANOS1	35.5242	0.923935	0.459437	2.01102	0.0443236	0.799324
ENSG00000269246	2.55101	1.40994	0.701346	2.01033	0.0443963	0.799468
FRMD6	1348.38	0.479445	0.23862	2.00924	0.0445114	0.800329
ALPK3	32.8587	0.823929	0.410309	2.00807	0.0446357	0.800329
ELK3	326.331	0.39868	0.198725	2.00619	0.0448363	0.801805
TMEM204	6.52395	1.9165	0.955545	2.00566	0.0448926	0.801805
RPS26	9491.2	0.517192	0.257887	2.0055	0.0449099	0.801805
SCX	23.9355	0.97377	0.48583	2.00434	0.0450333	0.802013
ENSG00000274341	2.8586	1.43271	0.715229	2.00314	0.0451622	0.802878
BICC1	1721.11	0.378185	0.188927	2.00176	0.0453109	0.803811
DRD4	13.3414	0.970403	0.485249	1.9998	0.0455215	0.806135
PNPLA3	75.1427	0.644277	0.322211	1.99955	0.0455491	0.806135
BRD9	233.86	0.475474	0.237877	1.99882	0.0456277	0.806135
ENSG00000263986	2.3727	1.62753	0.814634	1.99787	0.0457312
ENSG00000275894	2.5055	1.66971	0.836019	1.99722	0.0458011	0.807252
LOXL2	28.1794	0.911245	0.456341	1.99685	0.0458415	0.807252
KYAT1	4.68089	1.39293	0.697567	1.99684	0.045843	0.807252
ENSG00000272476	6.05935	1.26298	0.633492	1.99367	0.0461877	0.811611
CD101	2.5382	1.66397	0.834914	1.99299	0.0462627	0.811777
NANOS3	42.6797	0.654613	0.328566	1.99233	0.0463344	0.811777
ENSG00000289275	9.78348	1.12193	0.563268	1.99181	0.0463914	0.811777
APOE	293.959	0.401938	0.201979	1.99	0.0465904	0.813076
ACTB	25730.6	0.366869	0.184374	1.98981	0.0466116	0.813076
GLI3	4.96636	1.42258	0.716241	1.98617	0.0470141	0.818663
PMEPA1	11217.5	0.495769	0.249651	1.98585	0.0470503	0.818663
PSTPIP2	231.114	0.5338	0.268837	1.98559	0.0470789	0.818663
PIK3CD	75.8141	0.541437	0.273195	1.98187	0.0474939	0.820756
ZNF295-AS1	18.8901	0.763593	0.386046	1.97798	0.0479306	0.824901
DUOXA1	27.6283	0.688295	0.348068	1.97747	0.0479882	0.824901
GLIS1	2.68068	1.73712	0.879221	1.97574	0.0481839	0.824901
CBX1	637.119	0.403235	0.204103	1.97565	0.048195	0.824901
COX6B2	29.7376	0.789694	0.399945	1.97451	0.0483242	0.824901
CARM1	190.631	0.429875	0.217981	1.97207	0.0486014	0.827695
ENSG00000269189	17.0915	0.845528	0.428963	1.9711	0.0487128	0.827695
HMGB1P1	4.55048	1.19014	0.603796	1.97109	0.0487135	0.827695
ENSG00000288754	3.05622	1.40878	0.715016	1.97027	0.0488069	0.827695
GLT8D2	3.41509	1.40403	0.712847	1.9696	0.0488837	0.827695
ENSG00000289902	0.761121	2.22631	1.13039	1.96949	0.0488964
ENSG00000288938	177.806	0.459194	0.233343	1.9679	0.0490801	0.828403
SLC24A3	1.73586	1.79293	0.911638	1.96671	0.049217
F3	2289.44	0.401101	0.204025	1.96595	0.0493048	0.828403
NXN	125.141	0.605998	0.308268	1.96581	0.0493202	0.828403
ZNF337	55.1891	0.592778	0.301601	1.96544	0.0493634	0.828403
LINC00640	2.21468	1.9235	0.978781	1.9652	0.049391
DSE	259.564	0.453589	0.230905	1.9644	0.049484	0.828584
PBK	4.55077	1.54432	0.786577	1.96334	0.0496065	0.829803
VCL	1318.29	0.388885	0.198267	1.96142	0.0498297	0.829854
ENSG00000167774	4.50584	1.70651	0.870617	1.96012	0.0499821	0.83027
KLHL14	2.83128	1.71392	0.874823	1.95917	0.0500934	0.831291
ENSG00000245748	0.642829	2.49432	1.27327	1.95899	0.0501136
KRT42P-1	3.62385	1.4181	0.724116	1.95839	0.0501842	0.831417
RUSC1-AS1	5.38406	1.09099	0.55775	1.95606	0.0504576	0.832838
NUMBL	35.4018	0.583146	0.298456	1.95387	0.050716	0.832838
SPATS2L	2849.66	0.356271	0.182375	1.95351	0.0507589	0.832838
SRF	104.899	0.443429	0.227016	1.9533	0.0507846	0.832838
JUNB	2005.44	0.474367	0.243225	1.95032	0.0511379	0.834308
H2AC12	4.36995	1.25663	0.644494	1.94979	0.0512007	0.834308
TMSB10	30636.6	0.437898	0.224591	1.94976	0.0512052	0.834308
SLIRP	1238.22	0.516539	0.264946	1.9496	0.0512237	0.834308
FZR1	271.478	0.464498	0.238392	1.94847	0.0513593	0.835311
FZD7	69.3255	0.840297	0.431386	1.9479	0.0514269	0.835311
ENSG00000267706	2.83909	1.75648	0.90176	1.94783	0.0514353	0.835311
CNN2	1013.97	0.358458	0.184609	1.94171	0.052172	0.842363
PAQR5	225.03	0.395666	0.20392	1.9403	0.0523437	0.842692
PPP1R18	281.465	0.464818	0.23984	1.93804	0.0526188	0.84414
LDLR	569.981	0.397081	0.2049	1.93793	0.052632	0.84414
ENSG00000274297	0.728269	3.10846	1.60541	1.93624	0.0528385
MCAM	18.0236	0.749743	0.387384	1.9354	0.0529409	0.844577
ITPR3	690.252	0.398293	0.205815	1.9352	0.0529661	0.844577
ACAT2	722.272	0.344872	0.178291	1.93432	0.0530739	0.845073
IRF2BPL	230.358	0.455258	0.235433	1.93371	0.053149	0.845073
CLEC16A	345.075	0.403873	0.20894	1.93296	0.0532405	0.8457
SP140	26.3772	0.981073	0.507761	1.93216	0.0533402	0.8457
SV2A	2.35601	1.66898	0.864865	1.92976	0.0536362
HAPLN3	223.1	0.431769	0.223888	1.9285	0.0537928	0.847612
COX17	848.154	0.565508	0.293327	1.92791	0.0538665	0.847612
CAVIN1	795.475	0.378318	0.196399	1.92628	0.0540698	0.847865
UGDH	435.308	0.428819	0.222623	1.92621	0.0540781	0.847865
UQCC5	331.151	0.668975	0.347382	1.92576	0.0541345	0.847865
VAV1	2.85949	1.89051	0.981905	1.92535	0.0541861	0.847865
BRIP1	7.81967	0.998409	0.518563	1.92534	0.054187	0.847865
NLRC5	23.9986	0.710084	0.368914	1.9248	0.054255	0.848134
ZFPM2-AS1	2.21948	1.84448	0.959039	1.92326	0.0544476
PKP1	61.2426	0.527492	0.27448	1.92179	0.0546328	0.852063
SYT15-AS1	6.10784	1.22233	0.636339	1.92088	0.054747	0.852063
TAMALIN	7.82714	1.01029	0.525991	1.92074	0.0547642	0.852063
ADGRF4	62.28	0.531087	0.276728	1.91916	0.0549636	0.852063
ENSG00000267073	81.7156	0.621108	0.323677	1.91891	0.0549957	0.852063
APBB1	30.2072	0.640577	0.333987	1.91797	0.0551151	0.852567
ENSG00000259627	4.66525	1.11916	0.583602	1.91769	0.0551508	0.852567
GRB10	703.282	0.342055	0.178412	1.91722	0.0552095	0.852686
ENSG00000261604	2.28207	1.6427	0.857063	1.91667	0.0552802
MMP17	1.93359	2.25007	1.17622	1.91297	0.0557522
FNDC4	293.749	0.42418	0.221804	1.91241	0.0558232	0.858989
UNC13D	271.169	0.434904	0.227583	1.91097	0.0560084	0.860561
COPS9	1779.72	0.522614	0.273683	1.90956	0.0561901	0.860561
BBS12	42.3807	0.621328	0.325452	1.90912	0.0562464	0.860561
ICAM1	46.9669	0.843637	0.441953	1.90888	0.056277	0.860561
ENSG00000277873	2.25024	1.65842	0.869279	1.90781	0.0564151
CCR3	95.8807	0.650511	0.341013	1.90758	0.056445	0.860561
ENSG00000248968	1.41221	2.60081	1.36341	1.90758	0.0564457
FURIN	580.994	0.380261	0.199368	1.90733	0.0564778	0.860561
UQCR11	2477.62	0.478565	0.250912	1.90731	0.0564808	0.860561
CALHM5	2.13556	1.64751	0.863934	1.90698	0.0565225
HIF1A	2352.21	0.373686	0.19596	1.90696	0.0565261	0.860561
ZNF550	28.4595	0.633713	0.332697	1.90477	0.0568097	0.860561
DNASE1L2	4.98121	1.23076	0.647138	1.90186	0.0571899	0.860561
RPL41	32950.5	0.483999	0.254492	1.90182	0.0571946	0.860561
ATP5ME	1751.39	0.635132	0.334325	1.89974	0.0574667	0.860561
IL16	0.657576	2.98554	1.57172	1.89954	0.0574937
ENSG00000273338	7.47891	1.05516	0.555554	1.89929	0.0575259	0.860561
GSDME	164.273	0.505545	0.266313	1.89831	0.0576548	0.860561
SLC4A3	66.466	0.572695	0.301814	1.89751	0.0577607	0.860561
BMERB1	378.422	0.462165	0.2437	1.89645	0.0579	0.860561
RAPSN	4.68345	1.20216	0.634	1.89615	0.0579397	0.860561
CD109	484.57	0.353601	0.186501	1.89598	0.0579632	0.860561
PLEKHD1	2.06959	1.78043	0.939718	1.89465	0.0581392
HS3ST3B1	17.5239	0.708852	0.374296	1.89383	0.0582479	0.861399
PGBD1	68.0559	0.533015	0.281544	1.89318	0.0583336	0.861904
SPOUT1	1.43811	2.58836	1.36745	1.89284	0.0583798
ST8SIA1	1.00309	2.6151	1.38166	1.89272	0.0583946
CASC15	467.307	0.446956	0.23634	1.89115	0.0586039	0.863155
ENSG00000268400	2.87998	1.3761	0.727663	1.89112	0.0586079	0.863155
WNT3	21.7181	0.703249	0.3719	1.89096	0.0586292	0.863155
C8orf48	20.0287	1.11701	0.590956	1.89018	0.0587337	0.863155
SLC1A3	3.85095	1.51271	0.800536	1.88962	0.0588092	0.863155
PEA15	396.299	0.412342	0.218226	1.88952	0.0588226	0.863155
HOXB2	4.93926	1.91788	1.01629	1.88714	0.0591419	0.864018
DIRC3	1.83301	1.65162	0.875759	1.88593	0.0593047
KIAA1549L	7.57734	1.06012	0.56238	1.88507	0.0594206	0.866473
ENSG00000289023	1.36908	2.17343	1.153	1.88502	0.0594269
SLC22A15	19.4796	0.686134	0.364263	1.88362	0.0596159	0.868562
SEC62	2318.19	0.399812	0.212528	1.88122	0.0599425	0.86953
DYNC1I2	1637.46	0.411812	0.21913	1.8793	0.0602033	0.8718
ENSG00000248458	11.9562	0.863437	0.45974	1.8781	0.0603677	0.873425
LINC01503	54.7091	0.871861	0.464524	1.87689	0.0605333	0.874306
TRMT61A-DT	0.865858	2.20235	1.17353	1.87668	0.0605615
ENSG00000288719	6.40546	1.11511	0.594824	1.87468	0.0608366	0.87566
ENSG00000271761	1.84188	1.93272	1.03187	1.87303	0.0610645
CCN4	0.893531	2.19826	1.1742	1.87213	0.0611888
SNHG6	1455.47	0.484094	0.258602	1.87197	0.0612108	0.879531
ANGPT1	1.68086	2.21681	1.1843	1.87184	0.0612291
CFAP54	24.7076	0.760344	0.406482	1.87055	0.0614081	0.880851
CHD3	1025.42	0.389139	0.208276	1.86838	0.0617093	0.882897
LRRC66	18.4917	0.707347	0.378955	1.86657	0.0619615	0.883819
ITGAV	1858.48	0.336509	0.180283	1.86656	0.0619628	0.883819
CHST15	141.545	0.525777	0.281707	1.8664	0.0619853	0.883819
STK38L	770.525	0.404871	0.217008	1.8657	0.062084	0.884472
PAK6-AS1	0.602207	2.38935	1.28082	1.86548	0.0621142
LBP	10.2071	1.28587	0.689367	1.86529	0.062141	0.88453
TICAM2	2.23653	1.54416	0.82793	1.86509	0.0621693
LAMA4	6.63535	1.14878	0.616268	1.86408	0.0623098	0.886095
QPCT	571.088	0.350888	0.18833	1.86316	0.0624403	0.886095
HJURP	2.94824	1.8233	0.97865	1.86308	0.0624515	0.886095
ATP5MF	2490.99	0.435891	0.234027	1.86257	0.0625228	0.886095
MOXD1	18.2797	0.971877	0.522084	1.86153	0.062669	0.886095
TM9SF1	89.1466	0.464935	0.249861	1.86077	0.0627763	0.886323
AGRN	890.546	0.327129	0.175817	1.86062	0.0627974	0.886323
ENSG00000231873	1.30023	1.91162	1.02798	1.8596	0.0629422
CALD1	3058.48	0.462524	0.248957	1.85785	0.0631903	0.889463
CSPG5	9.10967	0.934273	0.502881	1.85784	0.0631915	0.889463
CAPNS2	0.687647	3.0285	1.63024	1.85771	0.0632109
FCF1	170.352	0.413207	0.222447	1.85755	0.0632327	0.889463
PTGDS	0.912474	3.13696	1.68941	1.85684	0.0633341
WNT5B	77.4106	0.587455	0.316516	1.856	0.0634531	0.891096
ZC3H12A	254.906	0.448538	0.241671	1.85599	0.0634554	0.891096
NPTXR	22.3495	0.899057	0.484895	1.85413	0.0637208	0.892988
CEP128	11.0807	0.803384	0.433354	1.85387	0.0637573	0.892988
ENSG00000227496	58.5416	0.831837	0.449036	1.85249	0.063955	0.892988
CCDC137	340.292	0.353919	0.19111	1.85191	0.0640382	0.892988
INSIG1	196.236	0.497745	0.268778	1.85188	0.0640428	0.892988
SEMA3G	2.603	1.92125	1.03779	1.85129	0.0641284	0.892988
SPEG	6.81281	1.15058	0.621518	1.85125	0.0641337	0.892988
ENSG00000286129	52.3539	0.826552	0.446558	1.85094	0.064178	0.892988
TDG	420.195	0.35888	0.194156	1.84841	0.0645431	0.896668
SLC13A5	33.3544	0.929823	0.503052	1.84836	0.0645498	0.896668
MVB12B	29.2136	0.701451	0.380286	1.84454	0.065105	0.900666
HK1	328.109	0.377511	0.204735	1.8439	0.0651981	0.900666
KMT2E-AS1	56.0439	0.624831	0.339055	1.84286	0.0653497	0.900666
CALU	1108.05	0.342436	0.185848	1.84256	0.0653931	0.900666
LINC02878	6.80532	0.975118	0.529549	1.84141	0.0655609	0.900666
CALHM2	1.14248	2.14908	1.16753	1.8407	0.0656658
PPM1F	50.4422	0.503235	0.273406	1.84061	0.0656783	0.900666
ANLN	11.0487	0.834641	0.453526	1.84034	0.0657188	0.900666
FLNC	13.5431	0.837665	0.45522	1.84013	0.0657487	0.900666
PRX	3.79133	1.19128	0.647401	1.8401	0.0657538	0.900666
SCHIP1	5.67989	1.1558	0.628614	1.83865	0.065967	0.901331
VGLL3	91.5447	0.668636	0.363975	1.83704	0.0662046	0.90257
MMP3	22.749	0.749912	0.408237	1.83695	0.0662169	0.90257
GAS6-DT	23.0965	0.748526	0.407574	1.83654	0.0662781	0.902668
NDUFA1	1828.71	0.520055	0.283441	1.83479	0.0665366	0.904532
GYS1	79.1391	0.501208	0.2734	1.83324	0.0667664	0.905342
COLGALT1	135.734	0.502261	0.274106	1.83236	0.0668982	0.905342
LIMS2	6.05213	1.04045	0.568105	1.83144	0.0670345	0.905342
IGFL4	36.3057	0.950013	0.51874	1.83139	0.067043	0.905342
PODXL	127.33	0.433297	0.236623	1.83117	0.067075	0.905342
ENSG00000273151	9.91823	1.12569	0.614741	1.83115	0.0670774	0.905342
OST4	3729.82	0.474116	0.259002	1.83055	0.0671677	0.905342
STX1A	273.053	0.421142	0.230072	1.83048	0.0671787	0.905342
ZCCHC24	30.3918	0.682812	0.373246	1.82939	0.0673413	0.906801
PRR34-AS1	212.697	0.682709	0.373612	1.82732	0.0676513	0.909161
ENSG00000269906	8.34766	1.03571	0.566863	1.82709	0.067686	0.909161
PEG10	738.774	0.473419	0.25932	1.82562	0.0679079	0.909161
RNF122	26.1601	0.753989	0.413034	1.82549	0.0679276	0.909161
KLF7	192.9	0.453258	0.24831	1.82538	0.0679443	0.909161
SLC30A4	15.4302	0.949342	0.52048	1.82397	0.0681559	0.909527
ENSG00000273300	0.93121	1.92548	1.05578	1.82375	0.0681891
CPE	120.002	0.622072	0.341114	1.82365	0.0682055	0.909527
AJUBA	176.594	0.414794	0.227491	1.82334	0.0682513	0.909527
ENSG00000259370	5.54411	1.27312	0.698783	1.82191	0.0684687	0.90993
ENSG00000287415	1.37059	1.86154	1.02196	1.82153	0.0685263
ASPM	6.44395	1.42879	0.784458	1.82137	0.0685502	0.90993
KANK2	191.97	0.424899	0.233423	1.8203	0.0687139	0.911332
ENSG00000271327	2.70534	1.81225	0.996285	1.81901	0.0689099	0.912764
LINC01320	5.16308	1.36342	0.749838	1.81829	0.0690198	0.912764
C1QTNF1	23.8351	0.620196	0.341113	1.81816	0.0690404	0.912764
ENSG00000259744	1.44164	1.97684	1.08801	1.81693	0.0692272
ENSG00000286177	11.885	0.921739	0.507639	1.81574	0.0694107	0.915685
SAMD11	9.27677	0.872079	0.480614	1.81451	0.0695994	0.915685
RUNX2	80.2449	0.601977	0.331782	1.81437	0.0696203	0.915685
NPC1	107.876	0.492625	0.271657	1.81341	0.0697689	0.915685
ENSG00000289353	139.524	0.402992	0.22243	1.81177	0.0700217	0.916436
CD180	1.80243	1.81697	1.00345	1.81072	0.0701837
ANKRD30B	1.71889	1.54009	0.851153	1.80942	0.0703862
LINC02086	8.6285	1.08607	0.600568	1.8084	0.0705445	0.918262
ENSG00000257526	6.49435	1.13002	0.625217	1.80741	0.0706983	0.918262
ENSG00000269895	4.32302	1.30379	0.721414	1.80727	0.0707198	0.918262
PAEP	2.66383	1.56922	0.868449	1.80692	0.0707744	0.918262
ANXA8	43.6031	0.762164	0.421856	1.80669	0.0708104	0.918262
GJA1	611.66	0.534289	0.295748	1.80657	0.0708299	0.918262
ENSG00000274015	61.6551	0.845401	0.46806	1.80618	0.0708902	0.91833
PDXK	2048.69	0.305809	0.169385	1.80541	0.0710111	0.919184
TLE3	245.009	0.497017	0.275476	1.80421	0.0711982	0.92018
PCDHGA8	7.00315	0.978004	0.542483	1.80283	0.0714151	0.920684
ATG14	146.088	0.394835	0.219108	1.80201	0.0715438	0.920684
ENSG00000289077	11.4347	0.81715	0.453707	1.80105	0.0716946	0.920684
TMEM200A	1.41576	2.19058	1.21638	1.8009	0.071719
CST6	2604.23	0.522709	0.290263	1.80081	0.071733	0.920684
C11orf96	21.1666	1.13786	0.633186	1.79705	0.0723283	0.923928
AK5	2.88379	1.4612	0.813183	1.7969	0.0723523	0.923928
SHC3	9.02097	1.10002	0.612315	1.79649	0.0724163	0.923928
CDYL2	11.1165	0.878892	0.489252	1.7964	0.0724311	0.923928
DSTN	8139.93	0.325608	0.181259	1.79636	0.072437	0.923928
NR2F1-AS1	309.954	0.388265	0.216175	1.79607	0.0724834	0.923928
CFAP210	4.96194	1.21221	0.675291	1.7951	0.0726384	0.924493
GSEC	5.47031	1.59921	0.891575	1.79369	0.072862	0.925929
ENSG00000293444	4.59078	1.18392	0.660356	1.79286	0.0729957	0.926422
GPR68	5.2824	1.1921	0.664953	1.79276	0.0730117	0.926422
ZKSCAN4	51.6513	0.552196	0.308271	1.79127	0.0732497	0.926674
ENSG00000257553	2.52909	1.47891	0.825717	1.79107	0.0732826	0.926674
NFATC4	19.6561	0.644246	0.35979	1.79062	0.0733548	0.926674
ENSG00000288044	76.4456	0.565651	0.316073	1.78962	0.0735149	0.927176
KNOP1	824.366	0.333154	0.186219	1.78904	0.0736078	0.927647
PGM5P2	3.63628	1.2891	0.721169	1.78751	0.0738551	0.927876
SOCS2-AS1	2.24287	1.45961	0.816588	1.78745	0.0738641
SLC2A1	692.296	0.352211	0.197068	1.78726	0.0738959	0.927876
DLC1	128.192	0.573935	0.321128	1.78725	0.0738975	0.927876
ENSG00000289982	1.70705	3.04718	1.70497	1.78723	0.0739002
LIMK2	321.958	0.376907	0.210937	1.78682	0.0739659	0.927876
FAR1	240.4	0.398179	0.222948	1.78598	0.0741033	0.928291
ENSG00000285632	2.13264	1.34729	0.754552	1.78554	0.074173
ARHGAP22	11.0429	1.18149	0.661801	1.78527	0.0742176	0.928342
PACS1	214.614	0.409216	0.229535	1.7828	0.0746181	0.929413
CCNT2-AS1	26.1031	0.606222	0.340284	1.78152	0.0748275	0.929413
TRIM46	1.99637	1.46275	0.82114	1.78136	0.0748533
C2orf27A	242.444	0.449183	0.252189	1.78114	0.07489	0.929413
MIR193BHG	75.0892	0.499118	0.28025	1.78097	0.0749169	0.929413
LEF1	2.5988	1.29689	0.728427	1.7804	0.0750105	0.929413
NTF4	6.92131	0.981218	0.551604	1.77884	0.0752653	0.929413
CISH	19.6939	0.683607	0.384315	1.77877	0.0752776	0.929413
LYG2	1.44943	1.7926	1.00818	1.77806	0.0753942
CDH13	4.67756	1.16513	0.655313	1.77797	0.0754082	0.929413
TP63	21.8669	0.815123	0.458471	1.77792	0.0754175	0.929413
OLFML2A	23.75	0.729912	0.410617	1.7776	0.0754698	0.929413
ANTXR1	24.5232	1.00289	0.564208	1.77751	0.075484	0.929413
EFNA5	168.772	0.48772	0.274431	1.77721	0.0755344	0.929413
TMEM268	11.501	0.999324	0.562832	1.77553	0.0758111	0.930139
MIR22HG	383.146	0.375312	0.211399	1.77537	0.0758362	0.930139
ERVMER34-1	13.6272	0.850568	0.479302	1.7746	0.0759647	0.930139
ADCY4	6.97929	0.967968	0.545949	1.773	0.0762284	0.930139
PNMA8A	13.4171	0.824977	0.465329	1.77289	0.0762472	0.930139
ACSL4	458.523	0.374322	0.211196	1.77239	0.0763297	0.930139
LHFPL6	8.51718	1.61371	0.910943	1.77148	0.0764816	0.930139
ENSG00000290045	3.86259	1.17792	0.665117	1.77099	0.0765618	0.930139
ACVR1	301.913	0.376241	0.212506	1.7705	0.0766446	0.930139
FAM43B	1.48627	2.26544	1.27956	1.77049	0.0766462
LINC01239	17.6586	0.694736	0.39241	1.77043	0.0766549	0.930139
IVNS1ABP	374.953	0.415276	0.234663	1.76967	0.0767824	0.93035
AVIL	29.4068	0.611827	0.345914	1.76872	0.0769399	0.93035
B3GAT2	20.768	0.797174	0.451293	1.76642	0.0773249	0.93038
ENSG00000230506	1.49129	1.65466	0.936974	1.76597	0.0774017
LINC00852	4.33204	1.04444	0.592039	1.76415	0.0777074	0.931105
GFOD1	73.6464	0.473386	0.268475	1.76324	0.0778603	0.932037
TSHZ3	4.35689	1.12386	0.637619	1.76259	0.0779689	0.932668
ENSG00000275185	1.57037	2.05897	1.16826	1.76242	0.0779981
ENSG00000267601	1.19093	2.06601	1.17269	1.76177	0.0781087
HP	259.457	0.662926	0.376366	1.76139	0.0781728	0.933771
KIF5A	19.1935	1.00425	0.570555	1.76012	0.0783874	0.934418
ECSCR	0.706943	2.36277	1.34386	1.7582	0.0787138
NDUFB2	2342.83	0.393379	0.223916	1.75682	0.0789489	0.940061
HDGFL3	384.909	0.487669	0.277668	1.7563	0.0790369	0.940061
ENSG00000253636	1.27355	1.59737	0.909829	1.75568	0.0791428
ENSG00000276523	1.57255	1.78083	1.01439	1.75556	0.0791639
LINC01145-1	2.47749	1.24639	0.710557	1.75411	0.079412	0.941173
NRM	110.645	0.475289	0.271146	1.75289	0.0796205	0.941358
LINC02263	21.612	0.767892	0.438074	1.75288	0.0796223	0.941358
CCDC65	4.48866	1.11251	0.634741	1.7527	0.0796529	0.941358
FOXCUT	2.2223	1.49722	0.854611	1.75194	0.0797846
FAM171A2	15.2491	0.79244	0.452442	1.75147	0.0798643	0.943189
JAM3	1.39504	1.82182	1.04069	1.75058	0.0800177
SULF2	723.818	0.313096	0.179123	1.74794	0.080474	0.949048
ENSG00000246477	1.54421	1.59751	0.914835	1.74622	0.0807719
TMEM154	190.567	0.484863	0.277825	1.74521	0.0809485	0.949569
RPL35	9853.54	0.398009	0.228111	1.7448	0.0810194	0.949569
CD36	5.46153	1.16109	0.665485	1.74472	0.0810329	0.949569
CDH3	311.483	0.407467	0.233641	1.74399	0.0811605	0.949569
ZNF365	49.4302	0.871235	0.49968	1.74358	0.0812317	0.949569
TCF4	120.467	0.48368	0.277532	1.74279	0.0813702	0.949569
COX20	857.998	0.449872	0.258149	1.74268	0.0813888	0.949569
FAXC	27.7172	0.678712	0.389479	1.74261	0.0814013	0.949569
SOX15	2.27214	1.51526	0.869674	1.74233	0.0814502
ABLIM3	180.496	0.461804	0.265136	1.74176	0.08155	0.949569
RPL38	7387.63	0.545644	0.313309	1.74155	0.0815866	0.949569
KSR1	56.104	0.555909	0.319393	1.74052	0.0817685	0.949569
ENSG00000235522	1.50001	1.48741	0.854621	1.74044	0.0817822
WDR47	91.6628	0.488137	0.280532	1.74004	0.0818518	0.949569
HNRNPK-AS1	8.79082	1.00318	0.57669	1.73955	0.0819387	0.949569
ENSG00000254452	5.39221	0.99605	0.572698	1.73922	0.0819955	0.949569
NDUFB1	1193.17	0.585226	0.336609	1.73859	0.0821063	0.950193
TMEM158	186.572	0.361192	0.207804	1.73814	0.0821867	0.950466
ENSG00000262038	0.628081	2.04889	1.17943	1.73718	0.0823546
DDAH2	756.021	0.335167	0.192973	1.73686	0.0824112	0.952002
SPACDR	2.47768	1.59601	0.918972	1.73674	0.0824336	0.952002
FBLN2	3.61677	1.17768	0.678382	1.73602	0.082561	0.952158
ARFGAP1	254.9	0.376454	0.217025	1.73461	0.0828098	0.954369
SNX11	73.5538	0.442741	0.255347	1.73388	0.0829394	0.955204
DDX18	718.927	0.403808	0.233728	1.72768	0.0840451	0.96341
ENSG00000274227	2.46135	1.31118	0.759102	1.72728	0.0841181	0.96341
HGSNAT	281.197	0.360885	0.209017	1.72658	0.0842427	0.96341
NCF2	594.616	0.326018	0.188834	1.72648	0.0842605	0.96341
ENSG00000267484	2.84929	1.72799	1.00102	1.72622	0.0843081	0.96341
MAML2	237.886	0.417246	0.241739	1.72602	0.0843438	0.96341
PCDHGA11	3.6472	1.13683	0.658808	1.72559	0.0844215	0.963625
CTNNB1	1663.16	0.513981	0.298008	1.72472	0.0845771	0.964099
ENSG00000226963	1.03697	1.7663	1.0244	1.72422	0.0846682
ENSG00000289923	0.867049	2.9715	1.72356	1.72405	0.0846984
PDE4A	56.5638	0.507266	0.294269	1.72382	0.084741	0.965224
ATP10A	122.665	0.469511	0.272459	1.72324	0.0848459	0.965224
ENSG00000290574	75.7925	0.944165	0.547908	1.72322	0.0848492	0.965224
GHRLOS	8.21319	0.938126	0.544658	1.72241	0.0849945	0.965884
SGSM3	34.3916	0.571415	0.331782	1.72226	0.0850228	0.965884
SC5D	427.682	0.310365	0.180357	1.72083	0.085281	0.96796
ENSG00000262020	15.6362	0.96412	0.560449	1.72026	0.0853847	0.968022
ENSG00000260257	43.4232	0.701658	0.408643	1.71704	0.0859715	0.970067
ACKR2	3.57537	1.2914	0.752968	1.71507	0.0863316	0.971387
CLDN14	56.3759	0.487525	0.284302	1.71482	0.0863791	0.971387
CSF1R	1.64752	1.68458	0.98274	1.71417	0.0864973
TMEM200C	7.21292	0.949006	0.553744	1.7138	0.0865655	0.971851
DAAM2	14.9394	0.926019	0.540891	1.71203	0.0868921	0.971851
NCAPG	5.84325	1.03091	0.602363	1.71143	0.0870009	0.971851
MGC32805	32.5059	0.693471	0.405447	1.71039	0.0871944	0.971851
ADCY1	6.89201	1.47936	0.865113	1.71002	0.0872615	0.971851
GARIN2	6.23968	0.964263	0.563925	1.70991	0.0872818	0.971851
ACO1	520.346	0.327118	0.191593	1.70736	0.0877543	0.971851
SNPH	22.8175	0.66431	0.389098	1.70731	0.0877648	0.971851
FAM66D	3.58559	1.19755	0.701577	1.70693	0.0878345	0.971851
NDST1	185.454	0.410121	0.240305	1.70667	0.0878835	0.971851
CBL	149.889	0.427751	0.250677	1.70638	0.0879372	0.971851
RBPJ	749.506	0.288118	0.168862	1.70623	0.0879661	0.971851
BMP8A	0.864666	1.78801	1.04799	1.70613	0.087984
C11orf97	7.04719	1.10971	0.65044	1.70609	0.0879906	0.971851
CACHD1	33.4585	0.697018	0.408916	1.70455	0.0882785	0.974387
NIPSNAP3B	4.75813	1.04886	0.615603	1.70379	0.0884196	0.9753
EFEMP1	9.48131	1.08232	0.63566	1.70268	0.0886281	0.976185
GSTM1	17.2157	0.982219	0.576952	1.70243	0.088675	0.976185
SRRM3	14.1581	0.740658	0.435153	1.70207	0.0887431	0.976291
CDH26	0.797563	2.01504	1.18424	1.70154	0.0888416
ENSG00000277558	0.693994	2.26986	1.33436	1.70109	0.0889258
AP1M1	112.311	0.405118	0.238374	1.69951	0.0892236	0.980286
ENSG00000272630	2.17948	1.8219	1.07211	1.69935	0.0892534
SLC37A2	6.36881	0.918984	0.541062	1.69848	0.0894172	0.980418
LINC02984	2.21037	1.33577	0.786587	1.69819	0.0894726
SLC4A7	491.039	0.390195	0.229797	1.698	0.0895084	0.980418
WWC2-AS2	2.81679	1.2632	0.74435	1.69706	0.0896862	0.980855
SHOX2	1.56112	2.05888	1.21328	1.69696	0.0897047
DCTN6-DT	36.4635	0.508437	0.299743	1.69624	0.0898396	0.981248
CXCL14	820.813	1.19956	0.707448	1.69562	0.0899574	0.981893
C1QL2	0.931771	2.27556	1.3423	1.69527	0.0900244
FOXP1-DT	7.86273	0.87792	0.518232	1.69407	0.0902527	0.983354
PLCG1	79.7902	0.54368	0.321043	1.69348	0.0903644	0.983354
CDKN2D	77.4066	0.472379	0.278996	1.69314	0.0904292	0.983354
CNTNAP3	50.9806	0.494574	0.292472	1.69101	0.0908346	0.984178
DGCR5	3.79325	1.12029	0.662577	1.69081	0.0908735	0.984178
IRX3	0.858903	2.76766	1.63689	1.69081	0.0908739
ENSG00000272010	6.17653	1.222	0.723609	1.68875	0.091267	0.984714
ZGPAT	5.00866	1.01489	0.60108	1.68844	0.0913273	0.984714
ENSG00000260830	0.792237	2.29697	1.36112	1.68755	0.0914972
NBPF15	40.2195	0.509734	0.302156	1.68699	0.0916048	0.984714
CDC42EP3	263.786	0.329655	0.195499	1.68622	0.0917529	0.984714
MARVELD1	53.3915	0.575241	0.341175	1.68606	0.0917847	0.984714
HACD1	247.009	0.591768	0.350982	1.68604	0.0917887	0.984714
DRAXIN	32.8525	0.67793	0.402188	1.6856	0.0918719	0.984714
SPTBN5	46.4673	0.514526	0.305251	1.68558	0.0918766	0.984714
SERTAD4	58.1323	0.65498	0.388714	1.68499	0.0919905	0.984714
FHOD3	203.101	0.512021	0.303993	1.68432	0.0921199	0.984714
C3orf62	40.657	0.507774	0.301487	1.68423	0.0921366	0.984714
ZNF671	14.4282	0.789695	0.469089	1.68347	0.092285	0.984714
MIR133A1HG	3.07017	1.16304	0.690942	1.68326	0.0923241	0.984714
ENSG00000278107	2.4792	1.2386	0.735913	1.68308	0.0923593	0.984714
ENSG00000259932	1.39976	2.028	1.20523	1.68266	0.0924408
RAB27A	226.752	0.400639	0.238099	1.68266	0.0924415	0.984714
ENSG00000271967	1.13772	1.63261	0.970984	1.6814	0.0926849
SDAD1P1-1	10.567	0.879897	0.523816	1.67978	0.0929994	0.987993
SMIM3	117.125	0.478087	0.284979	1.67762	0.0934213	0.989853
SMTN	402.299	0.392525	0.234102	1.67673	0.0935961	0.989853
LINC03062	0.979625	2.63682	1.57269	1.67663	0.0936149
ADAMTS14	190.063	0.41261	0.246104	1.67656	0.0936277	0.989853
SAMD14	4.36941	1.28047	0.764165	1.67564	0.0938079	0.989853
HOXB-AS1	3.23623	1.45341	0.867634	1.67514	0.093906	0.989853
DACT1	6.65848	1.27045	0.758546	1.67485	0.0939632	0.989853
RPL39	11313.6	0.463259	0.276641	1.67459	0.0940154	0.989853
MBOAT2	396.393	0.393471	0.234975	1.67453	0.0940271	0.989853
DNAJB5	44.6001	0.533042	0.318847	1.67178	0.0945684	0.989853
ENSG00000262712	3.06606	1.16092	0.694459	1.6717	0.0945843	0.989853
RETREG3	158.576	0.460417	0.275459	1.67145	0.0946327	0.989853
MEX3B	22.9874	0.590017	0.353136	1.67079	0.0947628	0.989853
CXCL12	9.52053	0.80775	0.48351	1.6706	0.0948016	0.989853
FARP1-AS1	1.38707	1.63362	0.977923	1.6705	0.0948208
SYT1	100.927	1.14686	0.686641	1.67025	0.0948692	0.989853
ENSG00000269139	1.74597	1.5827	0.947594	1.67023	0.0948731
MGAT5B	13.8273	0.799662	0.479128	1.66899	0.0951187	0.989853
GPC4	275.328	0.384708	0.230524	1.66884	0.0951487	0.989853
SEC61A2	41.0433	0.516573	0.309577	1.66864	0.0951885	0.989853
ENSG00000267007	1.71788	1.36528	0.818611	1.6678	0.0953563
IDI1	865.39	0.358479	0.215119	1.66642	0.0956292	0.993179
SMARCA1	320.991	0.330595	0.19843	1.66605	0.0957031	0.993179
ENSG00000249476	3.66467	1.07663	0.646403	1.66557	0.0957989	0.993179
APPAT	51.8439	0.565489	0.339551	1.6654	0.095833	0.993179
TMEM45A	88.8025	0.471229	0.28308	1.66465	0.0959826	0.993783
CEBPB	1686.78	0.373434	0.224392	1.6642	0.0960723	0.993896
RECK	21.9078	0.644265	0.387179	1.664	0.0961125	0.993896
SEMA6A-AS2	1.07049	1.93765	1.16507	1.66312	0.0962882
GDNF	1.24588	1.50548	0.90562	1.66238	0.0964367
MBD2	610.936	0.394608	0.237403	1.66219	0.0964755	0.995186
B3GLCT	39.5476	0.551563	0.332213	1.66027	0.0968609	0.995603
FMOD	3.1037	1.51034	0.909843	1.66	0.0969151	0.995603
ENSG00000291224	17.6688	0.681793	0.410753	1.65986	0.0969421	0.995603
SLC25A25-AS1	32.0988	0.538709	0.324688	1.65916	0.097084	0.995603
TNNI2	28.128	0.655924	0.395356	1.65907	0.0971018	0.995603
SGO2	53.6325	0.472969	0.285084	1.65905	0.0971053	0.995603
FAM133B	636.432	0.30943	0.186546	1.65873	0.0971694	0.995603
ARL10	39.7874	0.572907	0.345453	1.65842	0.0972326	0.995603
MXRA7	303.977	0.413889	0.249664	1.65778	0.0973609	0.995603
DPYSL2	630.821	0.305077	0.184128	1.65687	0.0975449	0.995603
TGFB2	259.751	0.363641	0.219551	1.6563	0.0976619	0.995603
FOXM1	2.3462	1.28033	0.773757	1.65469	0.0979877
SMOX	547.151	0.361201	0.21832	1.65446	0.0980349	0.995603
ENSG00000260500	1.03534	1.96809	1.18979	1.65415	0.098097
SEC24C	181.591	0.384885	0.232719	1.65386	0.0981553	0.995603
GPR155	87.5071	0.418638	0.253204	1.65336	0.098257	0.995603
ACTN1	2546.23	0.271065	0.16407	1.65213	0.0985075	0.995861
SBNO2	79.1443	0.406525	0.246327	1.65034	0.0988728	0.998347
NEK2	2.75551	1.3444	0.815061	1.64945	0.099055	0.999184
FAM66C	1.04873	1.50335	0.911648	1.64905	0.0991376
BHLHE40	762.283	0.326676	0.198123	1.64885	0.0991776	0.999184
TMSB15C	29.6848	0.552524	0.335385	1.64743	0.0994694	0.999984
ENSG00000293339	187.613	0.753368	0.457477	1.64679	0.099602	0.999984
TRAM1	3844.68	0.291828	0.177365	1.64536	0.0998964	0.999984
DNAJC9-AS1	1.33711	1.39819	0.849881	1.64516	0.0999376
INE1	6.51552	0.871147	0.529532	1.64513	0.0999437	0.999984
FBN2	1.40191	1.51509	0.92232	1.64269	0.100447
TRPC1	10.6191	0.711899	0.433615	1.64178	0.100636	0.999984
ANKRD40	166.705	0.45456	0.276928	1.64143	0.100707	0.999984
RASA3	13.5641	0.70625	0.430346	1.64112	0.100772	0.999984
BEND5	3.07827	1.38346	0.84321	1.64071	0.100857	0.999984
FOXC2-AS1	58.357	0.534284	0.325918	1.63932	0.101147	0.999984
COL4A4	253.2	0.344433	0.210308	1.63776	0.101472	0.999984
RRP15	331.065	0.3621	0.221199	1.63699	0.101633	0.999984
RPL37A	16371.2	0.533528	0.326032	1.63643	0.10175	0.999984
ENSG00000268635	1.10451	1.67462	1.02374	1.63579	0.101884
RFC3	31.5693	0.512731	0.313512	1.63544	0.101957	0.999984
VANGL2	89.9265	0.514644	0.314761	1.63503	0.102042	0.999984
FOXP1	907.615	0.277025	0.169459	1.63476	0.1021	0.999984
RIMKLB	34.9786	0.538766	0.329638	1.63442	0.102172	0.999984
ENSG00000267834	1.44274	1.5567	0.952564	1.63423	0.102212
PTMS	3596.32	0.307201	0.187999	1.63406	0.102246	0.999984
ENSG00000293219	1.46856	1.74423	1.06853	1.63236	0.102604
RPL37	17859.3	0.513771	0.315136	1.63031	0.103036	0.999984
ENSG00000260197	2.34005	1.30791	0.802318	1.63016	0.103067
ENSG00000228280	0.908901	2.28188	1.4004	1.62945	0.103218
ENSG00000283959	9.72339	0.965056	0.592283	1.62938	0.103232	0.999984
RAB12	55.8067	0.614537	0.377174	1.62932	0.103246	0.999984
ENSG00000272343	5.72213	0.99559	0.61116	1.62902	0.10331	0.999984
SCOC-AS1	9.67738	0.850735	0.522649	1.62774	0.103581	0.999984
MEIS1	16.491	0.721341	0.443481	1.62655	0.103834	0.999984
ADAMTS4	0.875233	1.77273	1.09015	1.62613	0.103921
ENSG00000232611	21.0155	0.562985	0.346258	1.62591	0.103968	0.999984
ALOX15B	2.43692	1.90712	1.17318	1.6256	0.104035	0.999984
MAPKBP1	68.2239	0.427398	0.262941	1.62545	0.104066	0.999984
IL10	2.62107	1.37047	0.843612	1.62453	0.104264	0.999984
C15orf62	21.8005	0.612023	0.37748	1.62134	0.104946	0.999984
TVP23A	7.02662	0.957276	0.590793	1.62032	0.105163	0.999984
F8A1	131.952	0.364234	0.224849	1.6199	0.105253	0.999984
ENSG00000258365	1.14033	2.95484	1.82498	1.61911	0.105424
GPRIN2	302.175	0.322304	0.199076	1.619	0.105447	0.999984
CATSPERE	1.92502	1.36316	0.842116	1.61874	0.105504
COL27A1	74.3652	0.49251	0.304269	1.61867	0.105519	0.999984
PPP1R3B	120.046	0.430891	0.266254	1.61835	0.105588	0.999984
JSRP1	9.87636	0.842829	0.520829	1.61825	0.10561	0.999984
FASN	303.054	0.422318	0.260981	1.61819	0.105621	0.999984
CYTOR	677.3	0.462033	0.28584	1.61641	0.106006	0.999984
FEZ1	3.36484	1.29101	0.799005	1.61578	0.106143	0.999984
TMEM91	18.8084	0.666764	0.412681	1.61569	0.106162	0.999984
BVES	1.7599	1.56628	0.96998	1.61476	0.106363
ENSG00000258944	4.64479	0.962772	0.596406	1.61429	0.106465	0.999984
ITGB2-AS1	2.14921	1.38816	0.859958	1.61422	0.10648
SUGCT	19.8014	0.662199	0.410429	1.61343	0.106651	0.999984
KLC4-AS1	1.37675	1.63076	1.01083	1.61329	0.106681
ENSG00000289510	0.844179	2.95131	1.82967	1.61303	0.106739
JMJD7-PLA2G4B	1.48151	1.70872	1.05959	1.61262	0.106826
SGPL1	457.822	0.328419	0.203663	1.61256	0.10684	0.999984
LIMK1	171.544	0.365701	0.226823	1.61228	0.106902	0.999984
SKIL	1916.33	0.310843	0.193087	1.60986	0.107428	0.999984
TMEM100	0.718724	1.85313	1.15134	1.60954	0.107498
ENSG00000280164	22.9469	0.549202	0.341251	1.60938	0.107534	0.999984
SALL1	51.9348	0.625622	0.388869	1.60882	0.107655	0.999984
PIN4	573.496	0.363732	0.2261	1.60872	0.107677	0.999984
ELOVL5	270.358	0.353916	0.220386	1.60589	0.108298	0.999984
ENSG00000285879	0.905934	1.74084	1.08429	1.60552	0.10838
MEX3C	195.9	0.355291	0.221361	1.60503	0.108487	0.999984
CLEC18C	4.68009	1.12575	0.70162	1.6045	0.108605	0.999984
ENSG00000267811	3.45943	1.18297	0.737462	1.60411	0.108691	0.999984
ENSG00000289848	0.709971	2.21192	1.37938	1.60356	0.10881
STK33	34.4116	0.571853	0.357402	1.60003	0.109592	0.999984
HOXB7	1.35572	1.95584	1.22238	1.60002	0.109593
FHL1	0.389721	2.6469	1.65429	1.60002	0.109593
ENSG00000203469	0.389721	2.6469	1.65429	1.60002	0.109593
DAPK3	257.946	0.336498	0.21031	1.60001	0.109597	0.999984
UQCRQ	4323.48	0.435405	0.272136	1.59995	0.109609	0.999984
TOMM5	249.437	0.506067	0.316375	1.59958	0.109692	0.999984
TAC1	0.653372	2.15819	1.34941	1.59936	0.109741
SKA1	1.19096	1.52273	0.952235	1.59911	0.109796
ENSG00000291026	2.99826	1.37132	0.858202	1.5979	0.110065	0.999984
COMMD6	2309.99	0.345702	0.216457	1.5971	0.110245	0.999984
MICB	7.02323	0.833511	0.521908	1.59705	0.110255	0.999984
AP2B1	780.577	0.448549	0.280937	1.59662	0.110351	0.999984
ENSG00000265967	2.18502	1.34426	0.842543	1.59548	0.110606
USP7-AS1	0.952746	2.3563	1.477	1.59533	0.110639
N4BP3	11.7755	0.767494	0.481189	1.595	0.110713	0.999984
NUAK1	95.241	0.387814	0.243147	1.59498	0.110717	0.999984
ZNF837	38.89	0.554186	0.347666	1.59402	0.110932	0.999984
PLXNA4	1.91589	1.38243	0.8673	1.59394	0.110949
YAF2	247.116	0.330772	0.207523	1.5939	0.110958	0.999984
LINC00702	5.25945	0.940525	0.590151	1.5937	0.111003	0.999984
ENSG00000276564	18.9092	0.755342	0.474041	1.59341	0.111068	0.999984
HNRNPAB	2192.06	0.283026	0.177681	1.59289	0.111185	0.999984
ENSG00000287335	0.857712	1.89973	1.1937	1.59146	0.111505
ADAMTS7	19.2103	0.945864	0.594669	1.59057	0.111706	0.999984
CIRBP-AS1	5.92504	1.0257	0.645411	1.58922	0.112011	0.999984
DNAH17	1.69487	1.71222	1.07805	1.58826	0.112227
GIP	4.2986	1.11677	0.70319	1.58815	0.112251	0.999984
TMEM47	13.6383	0.641932	0.404421	1.58729	0.112447	0.999984
FILIP1L	426.251	0.505505	0.318585	1.58672	0.112576	0.999984
CDK17	158.765	0.400267	0.252399	1.58585	0.112774	0.999984
TES	1135.64	0.288082	0.181724	1.58528	0.112904	0.999984
ENSG00000261838	3.54545	1.20099	0.758512	1.58335	0.113342	0.999984
ENSG00000288942	0.675197	2.21897	1.4017	1.58305	0.113409
MIR23AHG	415.699	0.39206	0.247662	1.58305	0.113411	0.999984
SLC9B1	1.08835	1.71114	1.081	1.58293	0.113438
SLC2A12	73.7439	0.526036	0.332335	1.58285	0.113456	0.999984
ZFP36L1	3027.85	0.317257	0.200449	1.58273	0.113483	0.999984
TACC3	58.9165	0.436815	0.27601	1.5826	0.113512	0.999984
ACADL	10.3834	0.75707	0.478572	1.58193	0.113664	0.999984
BMT2	58.3406	0.520886	0.329467	1.58099	0.11388	0.999984
ROS1	3.42569	1.06092	0.671121	1.58081	0.113921	0.999984
RPS6KA4	218.466	0.378853	0.239714	1.58044	0.114007	0.999984
B4GALT1	661.806	0.315572	0.199697	1.58026	0.114048	0.999984
IFITM2	205.167	0.687402	0.435256	1.57931	0.114266	0.999984
MSL3	300.937	0.314898	0.199426	1.57902	0.114331	0.999984
RPL35A	13535.1	0.4021	0.254716	1.57862	0.114423	0.999984
NFKBID	18.0643	0.598496	0.379181	1.57839	0.114475	0.999984
ENSG00000291063	117.014	0.430431	0.272746	1.57814	0.114534	0.999984
LRRC17	133.672	0.941525	0.596706	1.57787	0.114596	0.999984
ITGA10	13.7133	0.78576	0.498013	1.57779	0.114614	0.999984
ENSG00000250519	5.00364	0.909973	0.576777	1.57769	0.114638	0.999984
IRAK3	3.17099	1.12046	0.710424	1.57717	0.114757	0.999984
ENSG00000290039	2.41811	1.38445	0.877895	1.57701	0.114793
SOX12	29.7372	0.512038	0.324873	1.57612	0.114999	0.999984
C19orf33	1789.93	0.520078	0.330158	1.57524	0.115202	0.999984
LINC02977	58.9623	0.50705	0.32193	1.57503	0.115249	0.999984
ENSG00000291215	9.97272	0.782577	0.49692	1.57486	0.11529	0.999984
NPB	52.4529	0.473247	0.300584	1.57442	0.115389	0.999984
B3GNT2	270.691	0.37703	0.239586	1.57367	0.115563	0.999984
PRDM11	21.0669	0.875549	0.556388	1.57363	0.115573	0.999984
ADCY3	7.83423	0.795057	0.505265	1.57354	0.115593	0.999984
WLS	871.446	0.325095	0.206666	1.57304	0.11571	0.999984
ENSG00000268854	1.76815	1.35096	0.859334	1.5721	0.115928
COL14A1	0.861931	2.77906	1.76864	1.5713	0.116114
LRIG3	196.805	0.426994	0.27192	1.57029	0.116347	0.999984
FZD6	307.429	0.319029	0.203252	1.56962	0.116503	0.999984
SNRPG	1415.17	0.359114	0.229148	1.56717	0.117075	0.999984
LCTL	3.06258	1.17948	0.752703	1.567	0.117115	0.999984
MFHAS1	499.277	0.284239	0.18144	1.56658	0.117214	0.999984
GAS5-AS1	0.533912	2.05191	1.30983	1.56655	0.117221
RPS27	13467.3	0.544479	0.347682	1.56603	0.117343	0.999984
TMEM258	1838	0.460756	0.294228	1.56598	0.117353	0.999984
CDC37L1-DT	10.5427	0.770484	0.492209	1.56536	0.117499	0.999984
ZNF154	23.6492	0.549906	0.351579	1.56411	0.117792	0.999984
TYMP	216.897	0.397711	0.254369	1.56352	0.11793	0.999984
CCDC82	508.401	0.307503	0.19672	1.56315	0.118018	0.999984
RBIS	1059.12	0.364507	0.233378	1.56187	0.118318	0.999984
TFCP2L1	158.925	0.351931	0.225422	1.56121	0.118474	0.999984
PAK6	10.7516	0.762487	0.488435	1.56108	0.118504	0.999984
PDGFC	847.617	0.497238	0.318595	1.56072	0.118589	0.999984
CFAP45	9.41661	0.814499	0.522274	1.55952	0.118872	0.999984
CSPG4	6.92656	1.24138	0.796007	1.5595	0.118877	0.999984
ENSG00000268460	3.76762	1.08486	0.695798	1.55916	0.118959	0.999984
ENSG00000261997	20.0827	0.615654	0.395019	1.55854	0.119105	0.999984
SSR4P1-1	2.1238	1.24305	0.797871	1.55796	0.119242
MMP25	1.92492	1.29354	0.830435	1.55767	0.119312
FBXO39	0.467392	2.05381	1.31922	1.55683	0.119511
ENSG00000278743	9.99286	1.05713	0.67932	1.55617	0.119669	0.999984
ENSG00000274598	0.918702	2.12999	1.36896	1.55592	0.119727
ZNF528	25.6824	0.614881	0.39533	1.55536	0.11986	0.999984
ENSG00000274893	1.61473	1.53531	0.987457	1.55482	0.11999
MMD	168.755	0.382024	0.245709	1.55478	0.119998	0.999984
STRIP2	22.4301	0.607322	0.390839	1.55389	0.12021	0.999984
H2AC17	6.18493	0.906878	0.583641	1.55383	0.120225	0.999984
IL17D	2.03692	1.2623	0.813064	1.55253	0.120536
ENSG00000274213	11.8499	0.669441	0.431323	1.55207	0.120647	0.999984
MORF4L1	3611.11	0.256355	0.165285	1.55099	0.120905	0.999984
NHERF2	2081.81	0.314482	0.202784	1.55082	0.120944	0.999984
PIP5K1A	173.778	0.403325	0.260324	1.54932	0.121305	0.999984
ENSG00000277476	8.50281	0.757773	0.489364	1.54849	0.121505	0.999984
RARA	144.456	0.364059	0.235126	1.54835	0.121537	0.999984
TRAIP	7.63282	0.772268	0.498811	1.54822	0.12157	0.999984
SRPX2	247.707	0.493084	0.318558	1.54786	0.121655	0.999984
ENSG00000278017	0.764564	2.13801	1.38153	1.54757	0.121726
NFKBIE	80.1814	0.403928	0.261077	1.54716	0.121825	0.999984
ENSG00000288045	2.78585	1.19625	0.773397	1.54675	0.121924	0.999984
MELTF	126.054	0.370624	0.239652	1.54651	0.121982	0.999984
CCDC88A	519.073	0.285885	0.184919	1.546	0.122104	0.999984
ENSG00000293476	19.3108	0.592162	0.383102	1.5457	0.122177	0.999984
PLXNA3	219.196	0.480776	0.311129	1.54526	0.122283	0.999984
ENSG00000270574	4.24846	1.06952	0.692509	1.54441	0.122488	0.999984
AGPAT4	84.9566	0.403853	0.261497	1.54439	0.122494	0.999984
STX2	184.661	0.433624	0.281103	1.54258	0.122933	0.999984
ITPK1-AS1	1.61473	1.24275	0.805814	1.54223	0.123019
GALNT2	523.941	0.311468	0.202066	1.54142	0.123214	0.999984
CLK1	191.327	0.358052	0.232322	1.54119	0.12327	0.999984
TGM2	295.08	0.717326	0.465446	1.54116	0.123279	0.999984
PLOD1	666.795	0.350047	0.227133	1.54116	0.123279	0.999984
SLC18A2	19.814	0.790923	0.513473	1.54034	0.123478	0.999984
SH3PXD2B	207.106	0.43503	0.282467	1.54011	0.123534	0.999984
UBTD1	299.468	0.310345	0.201616	1.53928	0.123735	0.999984
CPEB2-DT	0.565781	2.69129	1.7489	1.53885	0.123841
TMEM139-AS1	0.565781	2.69129	1.7489	1.53885	0.123841
ADCK1	31.9101	0.520404	0.338305	1.53827	0.123983	0.999984
SPIN1	392.572	0.396503	0.257789	1.53809	0.124026	0.999984
ENSG00000287262	3.60549	1.85463	1.20585	1.53803	0.124042	0.999984
CCDC158	4.29559	0.927761	0.603352	1.53768	0.124127	0.999984
ENSG00000289222	2.76802	1.19643	0.778212	1.53741	0.124193	0.999984
KLF8	2.30455	1.33473	0.868527	1.53677	0.124349
HIC1	10.9199	0.726702	0.472935	1.53658	0.124397	0.999984
CDKN1A	3303.09	0.273591	0.178131	1.5359	0.124564	0.999984
LINC00342	73.0989	0.448472	0.292002	1.53585	0.124575	0.999984
PFDN1	786.776	0.262996	0.171346	1.53488	0.124814	0.999984
ZBTB34	43.338	0.567584	0.369963	1.53417	0.124989	0.999984
TOM1	185.707	0.345639	0.225347	1.53381	0.125077	0.999984
HOTAIRM1	0.72292	2.1273	1.38717	1.53355	0.12514
SHOC2	437.391	0.30126	0.19648	1.53329	0.125204	0.999984
PARD3-DT	2.61242	1.23443	0.805185	1.53311	0.12525	0.999984
TMEM161B	105.204	0.360217	0.234975	1.533	0.125275	0.999984
TMEM185A	138.517	0.459801	0.299952	1.53292	0.125296	0.999984
ENSG00000286107	0.53508	2.589	1.689	1.53286	0.12531
ENSG00000289467	3.88546	1.04146	0.68015	1.53122	0.125715	0.999984
RPS28	13121.8	0.465937	0.304292	1.53121	0.125716	0.999984
GPR132	7.82027	1.02235	0.667854	1.5308	0.125819	0.999984
HGF	0.40267	2.54223	1.66118	1.53038	0.125922
SHC1	242.99	0.36628	0.239372	1.53017	0.125974	0.999984
CLEC2B	8.58728	1.36667	0.893285	1.52994	0.126031	0.999984
ENSG00000285827	4.27142	1.14877	0.751034	1.52959	0.126119	0.999984
LGI3	2.10713	1.24046	0.811852	1.52793	0.126529
DND1	4.97265	0.924355	0.605451	1.52672	0.12683	0.999984
ENO4	2.48869	1.07908	0.707056	1.52617	0.126968	0.999984
TERB1	0.552832	2.58173	1.69168	1.52614	0.126976
NCBP3	501.847	0.295854	0.193878	1.52598	0.127015	0.999984
TBC1D2B	219.529	0.362551	0.237608	1.52584	0.127051	0.999984
ULK1	141.295	0.402695	0.263942	1.52569	0.127086	0.999984
SGCE	151.768	0.342023	0.224212	1.52545	0.127148	0.999984
SLC25A30	31.9076	0.482017	0.316075	1.52501	0.127256	0.999984
GCSAM	0.310252	2.4857	1.63009	1.52488	0.127288
PTPRG	292.902	0.369786	0.242514	1.5248	0.127308	0.999984
AMMECR1L	101.587	0.417885	0.274281	1.52356	0.127618	0.999984
UCN2	13.514	0.694099	0.455953	1.5223	0.127933	0.999984
NOTCH2NLB	1.18901	1.54784	1.01697	1.52202	0.128005
RPL36	8920.28	0.408773	0.26873	1.52113	0.128228	0.999984
GPATCH11	150.972	0.409432	0.269234	1.52073	0.128328	0.999984
MIR503HG	4.65899	1.13326	0.745377	1.52038	0.128414	0.999984
ENSG00000293098	6.41293	0.816847	0.537527	1.51964	0.128602	0.999984
LMO7-AS1	34.6731	0.637062	0.419377	1.51907	0.128745	0.999984
PIF1	1.09321	1.61815	1.06586	1.51817	0.128971
DPY19L2	3.89577	1.12691	0.742473	1.51779	0.129069	0.999984
SYTL3	8.4752	0.935416	0.616314	1.51776	0.129075	0.999984
BMP1	1007.66	0.367302	0.242515	1.51456	0.129885	0.999984
MLF1-DT	16.7448	0.709403	0.468457	1.51434	0.129939	0.999984
ISLR	7.33437	5.59467	3.69466	1.51426	0.12996	0.999984
ENSG00000289177	12.1691	0.6863	0.45325	1.51417	0.129981	0.999984
MMP16	0.33615	2.53736	1.67591	1.51402	0.130022
ENSG00000275759	1.92787	1.41816	0.937219	1.51316	0.130239
ITGA11	9.17571	0.795172	0.52571	1.51257	0.13039	0.999984
LINC01309	0.891003	1.74151	1.15144	1.51246	0.130417
PGR	0.64525	2.64017	1.74641	1.51177	0.130592
ARMC9	304.944	0.304	0.201139	1.51139	0.130688	0.999984
ENSG00000284292	0.532113	1.77129	1.17232	1.51092	0.130808
EML1	62.4868	0.485715	0.321534	1.51062	0.130886	0.999984
GUCA2A	1.89968	1.57011	1.04002	1.5097	0.131121
MYRF	399.37	0.286665	0.189909	1.50948	0.131175	0.999984
SP2-DT	135.061	0.437656	0.29002	1.50906	0.131284	0.999984
SON	2339.36	0.252989	0.16779	1.50777	0.131613	0.999984
SFRP2	1.17738	2.24911	1.49186	1.50758	0.131661
PDLIM7	1593.21	0.265644	0.176215	1.5075	0.131682	0.999984
LINC00520	7.21252	0.844616	0.560735	1.50627	0.131999	0.999984
ENSG00000253106	2.78992	1.05925	0.703432	1.50583	0.132111	0.999984
LINC01943	3.47381	1.20717	0.801662	1.50583	0.132111	0.999984
ENSG00000259357	1.08697	1.44399	0.959447	1.50502	0.132318
TSPOAP1	1.43399	1.51815	1.00888	1.50479	0.132379
VWA1	466.084	0.366479	0.243564	1.50465	0.132413	0.999984
SYT11	63.9854	0.678026	0.450741	1.50425	0.132517	0.999984
OR4D9	1.93475	1.45313	0.967209	1.5024	0.132995
PF4V1	24.9914	0.679215	0.452692	1.50039	0.133513	0.999984
FAT3	3.80115	1.22114	0.814115	1.49995	0.133626	0.999984
ENSG00000248964	2.06446	1.37286	0.915433	1.49968	0.133697
ENSG00000287839	17.5396	0.764417	0.509751	1.49959	0.133721	0.999984
TBPL1	364.463	0.300847	0.200666	1.49924	0.133812	0.999984
FAM43A	662.124	0.42603	0.284212	1.49899	0.133877	0.999984
CDK5R1	38.8606	0.498022	0.332443	1.49806	0.134116	0.999984
ZBED6	7.79937	0.734447	0.490545	1.49721	0.134339	0.999984
ENSG00000227227	0.6564	2.09082	1.39661	1.49706	0.134376
ZNF271P-1	197.238	0.358092	0.239369	1.49598	0.134658	0.999984
SOCS1	51.5018	0.614226	0.410741	1.49541	0.134808	0.999984
ENSG00000262691	1.82728	1.40013	0.936331	1.49533	0.134828
SLA2	0.521985	1.97167	1.31878	1.49507	0.134896
IL1RAPL2	0.521985	1.97167	1.31878	1.49507	0.134896
CNFN	32.943	0.552917	0.369866	1.49491	0.134938	0.999984
KCND1	2.08065	1.28168	0.8575	1.49467	0.134999
NIBAN2	608.395	0.28539	0.190984	1.49432	0.135093	0.999984
PLXNB1	495.47	0.280573	0.187873	1.49342	0.135327	0.999984
ENSG00000290692	1.78705	1.48349	0.993356	1.49342	0.135329
TCTN2	40.9376	0.474342	0.317663	1.49322	0.135378	0.999984
ENSG00000286889	0.968819	1.78576	1.19694	1.49194	0.135715
WDR81	49.2902	0.497916	0.333832	1.49152	0.135826	0.999984
NPIPB11	3.31495	1.00537	0.674272	1.49104	0.13595	0.999984
MT1X	118.531	0.418922	0.281015	1.49075	0.136028	0.999984
ENSG00000292979	16.4571	0.644793	0.432619	1.49044	0.136108	0.999984
AGTRAP	1042.88	0.299465	0.200938	1.49033	0.136136	0.999984
ERICH1	262.702	0.29643	0.198904	1.49031	0.136142	0.999984
ENSG00000234961	1.89948	1.42602	0.957478	1.48935	0.136395
CCDC180	1.39034	1.49471	1.00364	1.48929	0.136412
NDUFC1	1473.46	0.395269	0.2655	1.48878	0.136547	0.999984
MN1	144.184	0.399725	0.268496	1.48875	0.136552	0.999984
ACTR3	1811.05	0.265488	0.178337	1.48869	0.136568	0.999984
ENSG00000254370	0.400872	1.99549	1.34052	1.4886	0.136593
HLA-L-1	8.29343	0.77378	0.52025	1.48732	0.13693	0.999984
OR7C1	0.790608	2.71616	1.82667	1.48695	0.137028
CDC42SE1	690.125	0.297132	0.199857	1.48673	0.137087	0.999984
ENSG00000274038	10.3544	0.78992	0.531467	1.4863	0.1372	0.999984
DNAJC27-AS1	9.95444	0.962448	0.647645	1.48607	0.13726	0.999984
SMIM27	104.31	0.471901	0.317618	1.48575	0.137346	0.999984
PRKAR1B-AS1	2.52069	1.35435	0.912113	1.48485	0.137584	0.999984
NMT1	434.019	0.417676	0.281329	1.48465	0.137636	0.999984
STARD9	1.78759	1.37586	0.926954	1.48428	0.137735
ENSG00000286067	1.92374	1.27063	0.856103	1.48421	0.137754
MRPS21	2003.2	0.281521	0.189704	1.484	0.137809	0.999984
RIPOR2	0.747589	2.41033	1.62539	1.48292	0.138096
ZNF140	92.2916	0.388103	0.261729	1.48284	0.138116	0.999984
ENSG00000174171	57.5224	0.418568	0.282305	1.48268	0.13816	0.999984
FAM20A	4.5265	1.57889	1.0649	1.48266	0.138164	0.999984
ENSG00000284773	5.63673	0.837582	0.56505	1.48231	0.138257	0.999984
ENSG00000287024	4.95693	0.889716	0.600265	1.48221	0.138286	0.999984
AXL	42.0225	0.515377	0.347814	1.48176	0.138404	0.999984
LINC02937	1.06706	1.78763	1.20651	1.48165	0.138433
SMO	15.557	0.594455	0.401247	1.48152	0.138468	0.999984
BBS1	7.46584	0.92897	0.627095	1.48139	0.138504	0.999984
ENSG00000240240	1.2421	1.82257	1.23118	1.48035	0.138781
LRFN4	88.1009	0.419397	0.283382	1.47997	0.138882	0.999984
NDUFA6	1060.33	0.286921	0.193941	1.47942	0.139028	0.999984
ENSG00000259977	2.24926	1.68156	1.13699	1.47896	0.139151
YWHAH	1008.81	0.267982	0.181255	1.47848	0.13928	0.999984
ACACA	186.804	0.353544	0.239296	1.47743	0.13956	0.999984
PERM1	0.630502	2.02429	1.37032	1.47724	0.139612
ENSG00000277701	5.90917	0.875579	0.592882	1.47682	0.139724	0.999984
RHOQ	270.241	0.346653	0.234765	1.4766	0.139784	0.999984
S100A2	511.956	0.427123	0.289368	1.47605	0.139929	0.999984
GNB4	7.70218	0.7311	0.495432	1.47568	0.140029	0.999984
ENSG00000267633	6.47842	0.908987	0.616001	1.47563	0.140044	0.999984
ARMC2	61.5091	0.583965	0.395925	1.47494	0.140229	0.999984
EGR1	437.52	0.60263	0.408589	1.47491	0.140237	0.999984
CENPQ	42.9161	0.444298	0.30124	1.4749	0.14024	0.999984
ZNF517	9.92407	0.822785	0.558134	1.47417	0.140435	0.999984
TNFRSF18	15.8323	0.962199	0.652899	1.47373	0.140553	0.999984
FSCN1	604.135	0.253137	0.171781	1.4736	0.140589	0.999984
LYPD3	147.314	0.331866	0.225409	1.47228	0.140945	0.999984
CASC8	57.1086	0.522401	0.355001	1.47155	0.141143	0.999984
ENSG00000259617	0.387923	1.97755	1.34414	1.47124	0.141228
MUC12-AS1	25.8729	0.579337	0.393835	1.47102	0.141287	0.999984
DGCR2	249.743	0.331046	0.225048	1.471	0.14129	0.999984
LYPLAL1-AS1	1.47336	1.57338	1.06975	1.47079	0.141347
ENSG00000232386	4.32391	1.11729	0.759658	1.47078	0.14135	0.999984
ENSG00000289444	12.2994	0.607285	0.413044	1.47027	0.14149	0.999984
ENSG00000293560	15.345	0.689064	0.468699	1.47016	0.141518	0.999984
ENSG00000285804	1.15029	1.61511	1.09925	1.46929	0.141755
S100A13	1923.65	0.355582	0.242016	1.46925	0.141765	0.999984
CTDSP2	313.654	0.283615	0.193119	1.4686	0.14194	0.999984
ENSG00000224066	4.72478	0.898192	0.612268	1.46699	0.142378	0.999984
ENSG00000283103	443.276	0.31402	0.214061	1.46696	0.142387	0.999984
ULBP2	101.61	0.413775	0.282091	1.46681	0.142426	0.999984
SACS	282.361	0.394351	0.268908	1.46649	0.142514	0.999984
ARHGAP31	16.2046	0.637103	0.434569	1.46605	0.142633	0.999984
ENSG00000287354	1.13373	2.01938	1.37852	1.46489	0.142951
IST1	470.173	0.304782	0.208114	1.4645	0.143058	0.999984
KCNC1	3.69132	0.919239	0.627718	1.46441	0.143081	0.999984
ENSG00000271709	26.406	0.758782	0.518157	1.46439	0.143088	0.999984
ENSG00000285816	2.85806	0.984308	0.672172	1.46437	0.143093	0.999984
ENSG00000286340	6.67621	0.910809	0.622031	1.46425	0.143125	0.999984
LRRC39	2.12785	1.31898	0.901396	1.46326	0.143396
ENSG00000283849	1.29262	1.79752	1.22845	1.46325	0.143399
LINC00705	10.4159	0.679504	0.464571	1.46265	0.143564	0.999984
CCDC15-DT	8.31538	0.774303	0.529445	1.46248	0.14361	0.999984
ST3GAL2	45.1008	0.431446	0.295071	1.46218	0.143693	0.999984
WDR62	2.80469	1.39147	0.951645	1.46217	0.143693	0.999984
AURKB	3.99418	0.899194	0.615435	1.46107	0.143996	0.999984
PRKD3	192.169	0.308337	0.211039	1.46104	0.144003	0.999984
COX16	196.298	0.497736	0.340863	1.46022	0.144229	0.999984
ENSG00000286358	2.37684	1.19081	0.815587	1.46007	0.144271
LUZP2	550.628	0.487077	0.333714	1.45956	0.14441	0.999984
LINC00842	81.2604	0.616865	0.422868	1.45876	0.14463	0.999984
ENSG00000291136	161.58	0.314085	0.215488	1.45755	0.144965	0.999984
DPH1	25.6642	0.565833	0.388319	1.45713	0.145079	0.999984
PSORS1C3	9.12754	0.84054	0.577074	1.45655	0.14524	0.999984
AMACR	10.1663	0.660751	0.453752	1.4562	0.145339	0.999984
TP73-AS1-1	51.6297	0.599276	0.411543	1.45617	0.145346	0.999984
HERC2P9-1	31.2345	0.48753	0.33491	1.4557	0.145475	0.999984
TNS2	36.0873	0.460106	0.316382	1.45427	0.145871	0.999984
MMP19	4.2136	0.889904	0.612226	1.45355	0.14607	0.999984
ENSG00000227914	0.777659	2.50735	1.72581	1.45286	0.146264
ENSG00000293483	0.777659	2.50735	1.72581	1.45286	0.146264
RNF217-AS1	3.51097	0.950951	0.654864	1.45214	0.146464	0.999984
ENSG00000259408	7.0259	0.717115	0.493916	1.4519	0.14653	0.999984
TYRO3	55.9981	0.411534	0.283457	1.45184	0.146547	0.999984
GJD3-AS1	2.01927	1.19062	0.820567	1.45098	0.146787
ENSG00000232034	9.04625	0.723019	0.498318	1.45092	0.146803	0.999984
PAFAH1B2	766.073	0.274971	0.189583	1.4504	0.146947	0.999984
RPL34	18472.6	0.409494	0.282404	1.45003	0.14705	0.999984
ENSG00000287707	1.08981	1.6958	1.16956	1.44995	0.147073
AGAP4	17.9339	0.53129	0.366643	1.44907	0.147319	0.999984
ATP5MJ	2290.74	0.321711	0.222103	1.44848	0.147484	0.999984
CHFR	155.468	0.315906	0.218134	1.44822	0.147556	0.999984
RASGRF2	215.14	0.340363	0.235197	1.44714	0.147858	0.999984
LINC01191	2.99829	1.02795	0.710371	1.44706	0.14788	0.999984
LY6G5B	1.27597	1.41992	0.981272	1.44702	0.147892
MAP3K10	40.4347	0.433837	0.29993	1.44646	0.148047	0.999984
ENSG00000293107	3.10976	0.954848	0.660306	1.44607	0.148158	0.999984
JAG1	864.129	0.290191	0.200706	1.44585	0.148218	0.999984
GLI2	180.962	0.320977	0.222002	1.44583	0.148224	0.999984
LRRC69	9.73672	0.651552	0.450742	1.44551	0.148315	0.999984
ENSG00000274578	5.99501	0.842222	0.582657	1.44549	0.148322	0.999984
ENSG00000263105	3.9093	1.28755	0.890802	1.44538	0.148351	0.999984
RELL1	201.066	0.293929	0.203427	1.44489	0.148489	0.999984
PLEKHO1	159.613	0.543623	0.376323	1.44457	0.14858	0.999984
ICAM5	1.10871	1.79145	1.24015	1.44455	0.148585
ENSG00000290999	1.8198	1.28475	0.889622	1.44416	0.148695
NPC1L1	143.624	0.344127	0.238293	1.44413	0.148702	0.999984
ANGPTL4	834.488	0.613438	0.425074	1.44313	0.148983	0.999984
GPX8	391.954	0.350129	0.242633	1.44304	0.14901	0.999984
KIF21B	7.45763	0.729857	0.506139	1.44201	0.1493	0.999984
ENSG00000270154	1.49763	1.27919	0.887111	1.44197	0.14931
WIPF1	44.8443	0.523448	0.363075	1.44171	0.149385	0.999984
HRG-AS1	0.98505	1.47196	1.0212	1.4414	0.149472
COL16A1	96.3543	0.413848	0.287177	1.44109	0.149559	0.999984
FBXO2	1634.44	0.288488	0.200218	1.44087	0.149621	0.999984
C6orf47-AS1	1.07128	2.04024	1.41618	1.44066	0.14968
DOC2B	35.0928	0.636741	0.442072	1.44036	0.149766	0.999984
B3GNT4	13.4751	0.592597	0.411828	1.43894	0.150167	0.999984
CHST14	57.8757	0.413214	0.287343	1.43805	0.15042	0.999984
ENSG00000278903	19.9571	0.546968	0.380536	1.43736	0.150615	0.999984
FADS3	133.388	0.401167	0.279129	1.43721	0.150658	0.999984
IRF1	321.924	0.362513	0.252317	1.43674	0.150792	0.999984
NPIPB4	16.6923	0.613527	0.427309	1.43579	0.151061	0.999984
MIOX	4.41836	1.01321	0.705965	1.43521	0.151227	0.999984
RGMA	1.23253	1.43344	1.00009	1.43331	0.151769
NUDCD3	295.073	0.286433	0.199846	1.43327	0.151781	0.999984
PAPPA	8.75848	0.7123	0.496976	1.43327	0.151781	0.999984
UBE2E2	372.796	0.359554	0.250893	1.4331	0.151829	0.999984
CYP46A1	3.84098	0.933152	0.651367	1.43261	0.15197	0.999984
CACNB2	12.3355	0.871989	0.608731	1.43247	0.152009	0.999984
BIRC6-AS2-1	0.808713	1.59719	1.11521	1.43219	0.152091
SPAG5	6.39919	0.773874	0.540346	1.43218	0.152092	0.999984
B3GALT6	257.15	0.276063	0.192798	1.43187	0.15218	0.999984
SNHG25	117.248	0.624485	0.436255	1.43147	0.152297	0.999984
ARMCX6	19.3924	0.608013	0.424751	1.43146	0.152299	0.999984
TAB3	85.66	0.468148	0.327107	1.43118	0.15238	0.999984
ADA	22.7497	0.59511	0.41616	1.43	0.152716	0.999984
MKI67	18.4143	1.37941	0.964673	1.42993	0.152737	0.999984
KLHL5	525.026	0.324863	0.227204	1.42983	0.152766	0.999984
RAI14-DT	1.42846	1.50058	1.04955	1.42974	0.152792
ENSG00000274943	0.924124	1.69299	1.18415	1.42971	0.1528
KDM7A-DT	19.8413	0.579933	0.405839	1.42897	0.153012	0.999984
ENSG00000207751	1.27894	1.75832	1.23122	1.42811	0.153261
TNFAIP8	714.636	0.278681	0.195144	1.42808	0.153268	0.999984
LIMD1-AS1	7.77679	0.818749	0.573434	1.4278	0.15335	0.999984
ZNF726	1.40686	1.26259	0.884419	1.42759	0.153409
CAPRIN2	225.912	0.310557	0.217661	1.42679	0.153639	0.999984
ENSG00000177725	22.2365	0.549997	0.385513	1.42666	0.153677	0.999984
HYI-AS1	1.23713	1.45934	1.02299	1.42654	0.153713
HYOU1	529.417	0.291297	0.204225	1.42635	0.153767	0.999984
ACTRT3	37.6675	0.453875	0.318411	1.42544	0.15403	0.999984
NREP	247.495	0.525687	0.369505	1.42268	0.15483	0.999984
RPS21	8865.88	0.46186	0.324679	1.42251	0.154877	0.999984
H4C4	2.11769	1.04306	0.733307	1.42241	0.154907
SNRPF	1002.15	0.371648	0.261353	1.42202	0.155021	0.999984
LINC01711	23.0702	0.623649	0.438737	1.42146	0.155182	0.999984
SBDSP1-1	251.384	0.367422	0.258496	1.42138	0.155205	0.999984
ADAT3	12.5297	0.693461	0.48788	1.42138	0.155207	0.999984
MAP1B	717.861	0.443743	0.312416	1.42036	0.155503	0.999984
RPS6KA2	91.206	0.478202	0.336687	1.42032	0.155516	0.999984
WBP4	323.461	0.288895	0.203428	1.42014	0.155568	0.999984
ULBP3	93.5989	0.357952	0.252161	1.41954	0.155743	0.999984
TEAD2	300.587	0.2942	0.207257	1.41949	0.155756	0.999984
LAMC2	2559.89	0.253958	0.178923	1.41937	0.155791	0.999984
SYNPO	266.696	0.333904	0.235267	1.41925	0.155825	0.999984
EIF2S2	1929.18	0.261462	0.184248	1.41907	0.155877	0.999984
SNHG19	128.717	0.428656	0.302169	1.4186	0.156017	0.999984
DDX24	1533.65	0.251493	0.177305	1.41842	0.156068	0.999984
KDR	0.558011	1.65546	1.16886	1.4163	0.156689
LTK	2.8819	0.946311	0.668285	1.41603	0.156767	0.999984
NDUFB4	2422.01	0.327287	0.231173	1.41577	0.156843	0.999984
ENSG00000259793	0.26963	2.36063	1.6676	1.41559	0.156896
ENSG00000282787	0.26963	2.36063	1.6676	1.41559	0.156896
CHST10	14.0314	0.581505	0.410872	1.4153	0.156981	0.999984
CC2D1B	97.9269	0.353646	0.2499	1.41515	0.157024	0.999984
ENSG00000236095	1.15986	1.44531	1.02172	1.41458	0.157192
ABCA13	1.11359	1.46054	1.03253	1.41453	0.157205
OTUD6B	84.2859	0.402984	0.284895	1.4145	0.157215	0.999984
DRD1	24.0806	0.642396	0.454276	1.41411	0.15733	0.999984
RAD51AP2	1.33243	1.22148	0.8646	1.41277	0.157723
COX7A2	2973.83	0.330933	0.234551	1.41092	0.158267	0.999984
RPLP2	13758.6	0.367224	0.260353	1.41048	0.158397	0.999984
HTRA3	0.89898	2.00677	1.42275	1.41048	0.158398
FNDC3B	937.858	0.301551	0.213819	1.41031	0.158448	0.999984
ENSG00000276529	10.2151	0.632889	0.448845	1.41004	0.158528	0.999984
FGF1	31.2275	1.15466	0.819086	1.40969	0.15863	0.999984
ENSG00000237713	0.522131	2.28792	1.62353	1.40923	0.158767
INSYN1	0.522131	2.28792	1.62353	1.40923	0.158767
ENSG00000289916	203.952	0.585964	0.415813	1.4092	0.158775	0.999984
SLC25A30-AS1	0.855184	1.63999	1.16407	1.40884	0.158882
EHD3	1.0581	1.24279	0.88231	1.40856	0.158965
H2AC14	0.42677	1.88547	1.33872	1.40842	0.159007
DCLK1	0.42677	1.88547	1.33872	1.40842	0.159007
PTPRU	106.985	0.324411	0.2304	1.40803	0.159121	0.999984
UPF2	382.977	0.313655	0.222783	1.4079	0.159162	0.999984
MYL11	8.07854	0.832043	0.590984	1.40789	0.159163	0.999984
TVP23C	47.5764	0.448185	0.318349	1.40784	0.159178	0.999984
FKBP9	227.336	0.3279	0.232914	1.40782	0.159185	0.999984
LINC00869-1	103.368	0.3641	0.258649	1.4077	0.159221	0.999984
PTPRG-AS1	8.28467	0.730499	0.518943	1.40767	0.15923	0.999984
SNX33	106.792	0.368802	0.262007	1.4076	0.159248	0.999984
EDA2R	22.5805	0.563815	0.400559	1.40757	0.159259	0.999984
ENSG00000272341	16.9953	0.64146	0.455731	1.40754	0.159266	0.999984
CNIH3	12.0293	0.643909	0.457659	1.40696	0.159439	0.999984
RHBDF2	166.499	0.362475	0.25765	1.40685	0.159471	0.999984
PALM	34.0332	0.446207	0.317305	1.40624	0.159652	0.999984
NLGN4Y	1.44882	1.67689	1.19249	1.40621	0.15966
ENSG00000260293	0.785805	2.5152	1.7887	1.40616	0.159677
LINC00460	19.2045	0.575792	0.409648	1.40558	0.15985	0.999984
ENSG00000206567	8.67309	0.733067	0.521556	1.40554	0.159861	0.999984
E2F3-IT1	4.42733	0.879083	0.625519	1.40536	0.159913	0.999984
CXCL1	5435.32	0.424629	0.302528	1.4036	0.160438	0.999984
PLEKHG3	266.089	0.296426	0.211203	1.40351	0.160464	0.999984
APLP1	49.7254	0.435413	0.31034	1.40302	0.160611	0.999984
IL12A	1.29189	1.72321	1.22883	1.40232	0.16082
ENSG00000228886	0.494458	2.44441	1.74462	1.40111	0.16118
ENSG00000228010	0.72612	1.69361	1.20933	1.40045	0.161378
GIHCG	67.8651	0.486758	0.347846	1.39935	0.161709	0.999984
RGS11	0.690421	1.69792	1.2137	1.39896	0.161825
RFTN2	0.690421	1.69792	1.2137	1.39896	0.161825
ENSG00000287260	2.95706	1.00273	0.716805	1.39889	0.161846	0.999984
CENPB	253.102	0.354998	0.254027	1.39748	0.162268	0.999984
NPIPB2	2.62183	1.00867	0.722107	1.39685	0.162459	0.999984
CAMK4	1.9286	1.29049	0.923927	1.39674	0.162491
DLX4	1.11883	1.53813	1.10129	1.39666	0.162516
DCAF4L1	1.89415	1.37337	0.983492	1.39642	0.162588
CD4	1.42334	1.4842	1.06314	1.39605	0.162699
ZNF250	57.8958	0.383652	0.274874	1.39574	0.162793	0.999984
ENSG00000266973	0.49329	1.86399	1.33573	1.39548	0.162871
LINC00562	8.84858	0.662761	0.475089	1.39503	0.163008	0.999984
NOTCH3	149.197	0.334231	0.239649	1.39467	0.163116	0.999984
TCEAL3	410.839	0.347307	0.249028	1.39465	0.163122	0.999984
ATP1B3	1184	0.289088	0.207322	1.39439	0.163199	0.999984
ENSG00000264701	0.51221	2.43726	1.74795	1.39435	0.163211
SSH1	129.299	0.343519	0.24642	1.39404	0.163306	0.999984
PCDHGA12	4.99734	0.889183	0.637983	1.39374	0.163396	0.999984
REXO4	264.427	0.307016	0.220343	1.39336	0.163512	0.999984
ZNF343	17.1447	0.525187	0.377057	1.39286	0.163663	0.999984
PCDHA5	0.507407	2.50583	1.79991	1.3922	0.163863
VASH1	16.3532	0.613839	0.440925	1.39216	0.163873	0.999984
ENSG00000260077	7.99254	0.716338	0.514811	1.39146	0.164087	0.999984
PLSCR3	8.77194	0.722832	0.519569	1.39121	0.164161	0.999984
ZSCAN16-AS1	151.112	0.539729	0.387977	1.39114	0.164184	0.999984
LMO3	0.624531	1.63559	1.17574	1.39111	0.164191
FMNL1	3.79508	1.03169	0.741649	1.39107	0.164204	0.999984
ECE1	876.846	0.280121	0.201386	1.39097	0.164235	0.999984
HSPB7	2.95525	3.94079	2.83394	1.39057	0.164355	0.999984
LINC01050	0.85533	1.92068	1.382	1.38979	0.164594
ENSG00000240591	1.26006	1.22616	0.882705	1.38909	0.164804
RPL31	8618.45	0.441317	0.317764	1.38882	0.164888	0.999984
ENSG00000291194	37.1005	0.577833	0.416062	1.38882	0.164889	0.999984
MCM2	21.3518	0.505454	0.36395	1.3888	0.164894	0.999984
FUT4	184.12	0.287837	0.207418	1.38772	0.165224	0.999984
STK38	370.913	0.279758	0.201633	1.38746	0.165302	0.999984
IHH	93.8303	0.379143	0.273354	1.387	0.165441	0.999984
FAM167A	11.6851	0.63061	0.454953	1.3861	0.165717	0.999984
ENSG00000228748	33.0726	0.687541	0.496092	1.38592	0.165773	0.999984
GDF5	1.5803	1.49648	1.07985	1.38582	0.165801
NDUFS6	1743.51	0.288164	0.207972	1.38559	0.165871	0.999984
CADM1	466.331	0.453386	0.327236	1.3855	0.165899	0.999984
KIAA0408	2.91286	1.11644	0.805858	1.38541	0.165928	0.999984
VIL1	1051.58	0.359335	0.259482	1.38482	0.166107	0.999984
CD40	3.61791	0.983597	0.710364	1.38464	0.166163	0.999984
RBBP4	823.337	0.237749	0.171724	1.38448	0.166212	0.999984
SMURF1	224.436	0.297147	0.214634	1.38443	0.166225	0.999984
ENSG00000291055	35.1794	0.41852	0.30233	1.38432	0.166262	0.999984
PLPPR2	56.451	0.370637	0.267779	1.38412	0.166323	0.999984
MRAS	33.058	0.533973	0.385832	1.38395	0.166373	0.999984
DHCR24	916.786	0.263862	0.190718	1.38352	0.166506	0.999984
MAP7D1	561.059	0.254385	0.183953	1.38288	0.166702	0.999984
ENSG00000272656	1.59587	1.23667	0.894726	1.38218	0.166916
ENSG00000273333	0.795788	1.66505	1.20468	1.38215	0.166925
SPTBN2	355.054	0.291699	0.211162	1.3814	0.167155	0.999984
SHANK2	161.178	0.318557	0.230617	1.38133	0.167178	0.999984
MRPS5	141.584	0.343777	0.249039	1.38042	0.167459	0.999984
ENSG00000291220	0.74702	1.66779	1.20848	1.38007	0.167565
PREX1	1.19236	1.45106	1.05162	1.37984	0.167637
CRY1	74.5434	0.427065	0.309577	1.37951	0.167737	0.999984
KRT6B	579.02	0.296411	0.214913	1.37921	0.16783	0.999984
UHRF1	24.1792	0.576273	0.41784	1.37917	0.167841	0.999984
HPF1	257.462	0.326328	0.236695	1.37869	0.167992	0.999984
CTDSPL2	118.181	0.308497	0.223808	1.3784	0.168081	0.999984
C5orf24	839.392	0.296493	0.215106	1.37836	0.168093	0.999984
ENSG00000257027	3.03902	0.912084	0.661721	1.37835	0.168095	0.999984
DLG4	25.9044	0.477605	0.34658	1.37805	0.168187	0.999984
ZNF281	457.603	0.263972	0.191571	1.37794	0.168223	0.999984
PEAR1	14.0714	0.63575	0.461381	1.37793	0.168226	0.999984
MSS51	7.30853	0.753627	0.547118	1.37745	0.168373	0.999984
DPM3	300.476	0.432193	0.313831	1.37715	0.168465	0.999984
ARHGDIB	20.3828	0.679299	0.493288	1.37709	0.168486	0.999984
ENSG00000290616	10.2885	0.685157	0.497603	1.37691	0.168539	0.999984
STK32A	92.5087	0.430536	0.312719	1.37675	0.16859	0.999984
IDH1-AS1	7.48149	0.737983	0.536183	1.37636	0.168709	0.999984
IL13RA1	462.627	0.256575	0.186415	1.37636	0.168709	0.999984
ENSG00000227076	1.0029	1.36415	0.991394	1.37599	0.168825
MFSD14A	12.3515	0.598986	0.435382	1.37577	0.168893	0.999984
MTMR2	313.564	0.266556	0.193774	1.37561	0.168943	0.999984
NAALADL1	3.73693	1.15314	0.838289	1.37559	0.16895	0.999984
GDI1	256.691	0.353339	0.256954	1.37511	0.169098	0.999984
CD37	2.80411	0.993548	0.722674	1.37482	0.169186	0.999984
CTNS-AS1	2.25657	1.09327	0.795473	1.37436	0.16933
ACOX3	136.222	0.376547	0.273983	1.37435	0.169334	0.999984
LINC03040	37.0643	0.44894	0.326683	1.37424	0.169368	0.999984
SNRNP27	432.821	0.278316	0.202563	1.37397	0.169451	0.999984
PDGFB	1190.1	0.559044	0.407149	1.37307	0.169731	0.999984
PLEC	1298.57	0.326563	0.237843	1.37302	0.169747	0.999984
SDC3	147.938	0.322938	0.235224	1.37289	0.169785	0.999984
CFAP221	142.094	0.560815	0.408525	1.37278	0.169821	0.999984
ENSG00000285669	17.7988	0.571881	0.416669	1.37251	0.169905	0.999984
PTPN21	88.8202	0.408609	0.297736	1.37239	0.169943	0.999984
ENSG00000273259	4.92236	0.885698	0.645433	1.37225	0.169984	0.999984
ENSG00000285280	2.81365	1.13143	0.824828	1.37172	0.170151	0.999984
CPT1B	5.11318	0.810459	0.591023	1.37128	0.170287	0.999984
SLC35F6	219.682	0.338502	0.246855	1.37126	0.170294	0.999984
RUNX1	679.739	0.290505	0.211919	1.37083	0.170428	0.999984
TEX48	4.37276	1.47014	1.07245	1.37083	0.170429	0.999984
ENSG00000291051	2.12345	1.17014	0.854021	1.37015	0.170639
AKNA	12.9809	0.548055	0.400034	1.37002	0.17068	0.999984
TIMM44	148.237	0.315707	0.230536	1.36945	0.17086	0.999984
MSL3P1-1	28.7177	0.495169	0.361703	1.36899	0.171002	0.999984
ENSG00000259460	3.44352	0.91422	0.667837	1.36893	0.171022	0.999984
SKAP1-AS2	0.585077	1.93381	1.41269	1.36889	0.171034
TCF21	0.585077	1.93381	1.41269	1.36889	0.171034
ENSG00000289428	4.21594	0.988729	0.722349	1.36877	0.171071	0.999984
EPHA3	0.811741	1.51689	1.10857	1.36834	0.171207
TMCC1	375.309	0.294451	0.215191	1.36832	0.171211	0.999984
SLIT2	1.49144	1.25797	0.919506	1.36809	0.171284
TNS4	227.938	0.353571	0.258628	1.3671	0.171594	0.999984
ENSG00000257222	1.0641	1.32281	0.967646	1.36704	0.171612
FDFT1	1154.93	0.246226	0.180241	1.36609	0.171911	0.999984
ARHGAP23	57.2679	0.63848	0.467484	1.36578	0.172008	0.999984
SH3BP2	211.216	0.278431	0.204087	1.36427	0.172481	0.999984
LINC00880	1.85656	1.07276	0.786352	1.36422	0.172499
ALKBH6	40.7011	0.420008	0.307945	1.3639	0.172598	0.999984
ROR2	0.602829	1.9287	1.41439	1.36363	0.172685
RHEBL1	0.602829	1.9287	1.41439	1.36363	0.172685
ZNF789	51.7193	0.398697	0.292394	1.36356	0.172705	0.999984
SOCS4	298.935	0.327041	0.2399	1.36324	0.172807	0.999984
DIO3OS	32.1779	0.631022	0.463488	1.36146	0.173367	0.999984
MSH5	4.51005	0.942233	0.692213	1.36119	0.173454	0.999984
TIGD5	78.4375	0.332704	0.244589	1.36026	0.173749	0.999984
BEST3	6.35748	0.733785	0.539454	1.36024	0.173755	0.999984
TPM3	5079.6	0.214772	0.157899	1.36018	0.173772	0.999984
TWSG1-DT	1.50761	1.12007	0.823612	1.35995	0.173847
ARPIN-AP3S2	0.295528	2.33706	1.71875	1.35974	0.173912
LINC01014	0.295528	2.33706	1.71875	1.35974	0.173912
ENSG00000261816	0.295528	2.33706	1.71875	1.35974	0.173912
CLNK	0.295528	2.33706	1.71875	1.35974	0.173912
DLX5	0.295528	2.33706	1.71875	1.35974	0.173912
KCNE4	3.62737	1.20039	0.883181	1.35917	0.174094	0.999984
GPRIN1	31.6822	0.479694	0.352985	1.35896	0.174159	0.999984
ENSG00000261786	30.1688	0.582125	0.42852	1.35845	0.174319	0.999984
BLM	10.2784	0.600337	0.442086	1.35796	0.174475	0.999984
ENSG00000217702	2.10925	1.22203	0.900045	1.35774	0.174545
ENSG00000273306	1.94434	1.1664	0.85912	1.35767	0.174569
DENR	717.371	0.296508	0.218427	1.35747	0.174632	0.999984
CLDN1	2204.29	0.253085	0.186463	1.3573	0.174686	0.999984
ENSG00000289331	2.36879	1.46729	1.08119	1.3571	0.17475
PCDHGA3	2.54341	1.01309	0.746545	1.35703	0.174771	0.999984
MRPL52	1479.45	0.300471	0.221445	1.35687	0.174823	0.999984
MLLT11	498.594	0.399978	0.294798	1.35679	0.174849	0.999984
ENSG00000250186	2.62957	1.04515	0.770464	1.35651	0.174935	0.999984
GPS2	143.785	0.348295	0.256773	1.35643	0.174963	0.999984
TPST1	157.986	0.378496	0.279042	1.35641	0.174968	0.999984
ATP8B3	40.3879	0.433197	0.319426	1.35617	0.175044	0.999984
ENSG00000274002	0.36025	1.84436	1.3601	1.35605	0.175083
ENSG00000224945	1.30703	1.16702	0.861019	1.3554	0.175291
ENSG00000249492	2.12122	1.00186	0.739268	1.3552	0.175353
CCNA1	3.93393	1.05026	0.775075	1.35504	0.175405	0.999984
ENSG00000259447	5.26915	0.850411	0.627697	1.35481	0.175478	0.999984
KATNAL1	120.426	0.362795	0.26781	1.35467	0.175521	0.999984
GOLGA8A	137.285	0.371869	0.274535	1.35454	0.175565	0.999984
ENSG00000288969	6.81768	0.733831	0.541907	1.35416	0.175684	0.999984
ENSG00000287051	3.64434	0.975713	0.72083	1.3536	0.175865	0.999984
TOMM7	1717.55	0.348543	0.25786	1.35167	0.17648	0.999984
CLIC6	17.2198	0.593383	0.439033	1.35157	0.176514	0.999984
HMGCS1	693.448	0.333773	0.246994	1.35134	0.176585	0.999984
COX10-DT	35.6574	0.46253	0.342423	1.35076	0.176773	0.999984
NDUFA3	855.313	0.455163	0.337259	1.3496	0.177146	0.999984
NFE2L1	427.397	0.285294	0.211497	1.34893	0.177361	0.999984
KIAA1328	70.9025	0.34943	0.259063	1.34882	0.177394	0.999984
DHCR7	316.094	0.258783	0.192017	1.34771	0.177752	0.999984
IGF2BP1	1.25595	1.38536	1.02805	1.34756	0.177801
ZCCHC10	275.432	0.334577	0.248286	1.34755	0.177804	0.999984
HYAL3	59.9327	0.385587	0.286178	1.34737	0.177861	0.999984
OSBPL9	395.841	0.253773	0.188357	1.3473	0.177884	0.999984
SH3BP4	349.803	0.281174	0.208775	1.34678	0.178051	0.999984
TCHH	0.572128	1.87694	1.39413	1.34632	0.178201
LINC01031	0.572128	1.87694	1.39413	1.34632	0.178201
DMTF1-AS1	7.02544	0.824819	0.61277	1.34605	0.178286	0.999984
GPSM1	39.2846	0.429171	0.319	1.34536	0.178507	0.999984
RTL8C	721.629	0.319291	0.237351	1.34523	0.178552	0.999984
SASH1	90.2631	0.39215	0.291587	1.34488	0.178663	0.999984
ENSG00000289268	14.5539	0.639152	0.475477	1.34423	0.178873	0.999984
TTLL7	13.1882	0.706301	0.525729	1.34347	0.179119	0.999984
THBS1-IT1	170.322	0.346547	0.258189	1.34222	0.179524	0.999984
ENSG00000255182	2.03878	1.22825	0.915235	1.342	0.179595
ENSG00000289322	0.854138	1.51211	1.12751	1.34111	0.179884
PDGFA	900.019	0.252401	0.188256	1.34074	0.180006	0.999984
POPDC3	6.7247	0.854227	0.637204	1.34059	0.180054	0.999984
ENSG00000249207	3.31799	0.878122	0.655122	1.34039	0.180117	0.999984
GOLGA6L4	12.0762	0.624852	0.466503	1.33944	0.180428	0.999984
ZNF253	28.0077	0.477369	0.357066	1.33692	0.181249	0.999984
TP53INP1	253.32	0.365654	0.273575	1.33658	0.18136	0.999984
PTGER1	5.26388	0.757612	0.566961	1.33627	0.181461	0.999984
TCEAL4	1283.89	0.275633	0.206321	1.33594	0.181568	0.999984
ZNF454	5.03449	0.971231	0.727011	1.33592	0.181574	0.999984
SYT17	68.0279	0.384117	0.287562	1.33577	0.181625	0.999984
LRRN1	292.802	0.387266	0.290053	1.33516	0.181825	0.999984
EYA2	39.5268	0.514294	0.385308	1.33476	0.181954	0.999984
TRIM60	1.18256	1.57557	1.18074	1.33439	0.182077
MIRLET7BHG	233.934	0.406038	0.304358	1.33408	0.182177	0.999984
HOMER3	411.74	0.330465	0.247746	1.33389	0.18224	0.999984
SLC39A14	423.054	0.309628	0.232239	1.33323	0.182456	0.999984
LINC01063	1.26712	1.44085	1.08081	1.33312	0.182493
GALNT18	101.935	0.343275	0.257504	1.33309	0.182503	0.999984
ZC3H11C	3.16285	1.08614	0.815041	1.33262	0.182655	0.999984
ENSG00000291143	0.50444	1.57259	1.18021	1.33247	0.182705
CCDC142	41.9226	0.483483	0.362876	1.33236	0.182741	0.999984
JCAD	2.33033	0.98302	0.737975	1.33205	0.182843
IRF7	208.928	0.362839	0.272412	1.33195	0.182876	0.999984
ENSG00000288928	101.384	0.427251	0.320916	1.33135	0.183074	0.999984
SUCLA2-AS1	0.598026	1.90104	1.42791	1.33135	0.183075
RABGEF1	58.8871	0.411871	0.309413	1.33114	0.183144	0.999984
ZNF133	58.6066	0.383729	0.288277	1.33111	0.183152	0.999984
ZNF554	14.7277	0.534621	0.401967	1.33001	0.183514	0.999984
IKBKB-DT	0.702202	1.46623	1.10262	1.32977	0.183595
SFN	1511.92	0.243339	0.183134	1.32875	0.18393	0.999984
ENSG00000238142	61.0009	0.408475	0.307498	1.32838	0.184052	0.999984
TMEM233	20.8898	0.743222	0.559589	1.32816	0.184126	0.999984
ENSG00000260949	2.95137	0.943327	0.710267	1.32813	0.184135	0.999984
FABP4	2.27479	1.27946	0.963709	1.32764	0.184296
NRTN	5.22159	0.852446	0.642151	1.32749	0.184348	0.999984
COL15A1	1.79064	1.24883	0.941123	1.32696	0.184521
LDLRAD4	41.8368	0.520535	0.392276	1.32696	0.184522	0.999984
CSMD2	2.73117	1.17334	0.884613	1.32639	0.184712	0.999984
RSPH1-DT	0.615778	1.8957	1.42956	1.32607	0.184815
IL11RA	0.615778	1.8957	1.42956	1.32607	0.184815
LINC01635	2.21242	1.22929	0.927038	1.32604	0.184826
GOLGA2	822.098	0.234881	0.177235	1.32525	0.185087	0.999984
ENSG00000289047	180.016	0.3366	0.254313	1.32357	0.185648	0.999984
SERHL-1	0.664377	1.38461	1.04616	1.32352	0.185662
SMIM22	1239.25	0.467061	0.352911	1.32345	0.185685	0.999984
MTRFR	162.828	0.322292	0.243557	1.32327	0.185745	0.999984
SFXN3	352.873	0.280085	0.211758	1.32267	0.185946	0.999984
PPP1R13L	228.473	0.261341	0.197593	1.32263	0.18596	0.999984
SKA2	272.921	0.292603	0.221347	1.32192	0.186196	0.999984
ZNF491	5.0853	0.878893	0.665006	1.32163	0.18629	0.999984
SPRED3	45.4277	0.390781	0.295685	1.32161	0.186297	0.999984
ENSG00000277182	3.11668	0.893319	0.675992	1.32149	0.186337	0.999984
ENSG00000265128	0.520356	2.39659	1.81395	1.3212	0.186434
LOXL1-AS1	14.4653	0.73612	0.557901	1.31945	0.18702	0.999984
PTPN14	199.153	0.285716	0.216646	1.31881	0.187232	0.999984
FAM131B-AS2	203.96	0.340763	0.258553	1.31796	0.187517	0.999984
RNF217	48.5493	0.484733	0.367929	1.31746	0.187683	0.999984
CBX5	678.563	0.281258	0.213567	1.31695	0.187854	0.999984
VEGFB	555.153	0.275414	0.209146	1.31685	0.187889	0.999984
DPYD	53.1491	0.485671	0.368823	1.31681	0.187901	0.999984
TRIM65	62.2979	0.440628	0.33505	1.31511	0.188472	0.999984
HASPIN	0.844593	1.32666	1.00903	1.31479	0.18858
PINCR	1.22385	1.44482	1.09898	1.31469	0.188615
OSR2	1.22385	1.44482	1.09898	1.31469	0.188615
ENSG00000289260	12.1052	0.559448	0.425594	1.31451	0.188674	0.999984
COL4A5	159.508	0.297309	0.226189	1.31442	0.188703	0.999984
ENSG00000263235	0.538108	2.38944	1.818	1.31432	0.188738
RNF157-AS1	26.2401	0.47043	0.35801	1.31401	0.188842	0.999984
SEZ6	0.76972	1.31184	0.99842	1.31392	0.188874
RNF150	0.373199	1.78469	1.35984	1.31243	0.189375
ENSG00000271811	0.373199	1.78469	1.35984	1.31243	0.189375
ARID3A	100.003	0.409324	0.311929	1.31223	0.189441	0.999984
ENSG00000289701	2.98017	1.29332	0.986035	1.31164	0.189642	0.999984
HMGA2	871.184	0.250727	0.191224	1.31117	0.189802	0.999984
ENSG00000276570	1.68768	1.61589	1.23247	1.3111	0.189824
MORN4	56.1626	0.415455	0.317015	1.31052	0.19002	0.999984
ISM1	0.827657	1.92953	1.47241	1.31046	0.190041
CXorf58	0.63967	1.87318	1.42953	1.31035	0.190078
TNS3	305.317	0.267972	0.204513	1.31029	0.190096	0.999984
ENSG00000289616	1.26639	1.44914	1.10632	1.30988	0.190236
RASSF9	168.666	0.417182	0.318515	1.30977	0.190273	0.999984
ENSG00000280036	2.57645	1.04471	0.797698	1.30966	0.190311	0.999984
SOD2-OT1	1.05929	1.27283	0.97194	1.30957	0.19034
ENSG00000236528	1.05929	1.27283	0.97194	1.30957	0.19034
FRGCA	3.61109	1.31154	1.00162	1.30942	0.190393	0.999984
MFGE8	1002.55	0.30139	0.230198	1.30927	0.190444	0.999984
SLC16A8	1.37136	1.61158	1.23211	1.30798	0.190879
CDCA2	5.55544	0.700574	0.535639	1.30792	0.1909	0.999984
ENSG00000254812	0.837578	1.76685	1.35091	1.30789	0.19091
CHST9	15.9429	0.615279	0.470873	1.30668	0.191323	0.999984
ENSG00000260669	37.3438	0.452928	0.34669	1.30643	0.191405	0.999984
CACNA1H	120.179	0.485137	0.37137	1.30635	0.191435	0.999984
MPP3	31.6944	0.442891	0.339261	1.30546	0.191736	0.999984
CETN2	807.12	0.260403	0.199513	1.30519	0.191827	0.999984
ENSG00000225057	0.657422	1.86766	1.43102	1.30513	0.19185
FOXD2	6.57708	0.809553	0.620445	1.3048	0.191963	0.999984
SLC7A1	157.752	0.32117	0.246234	1.30433	0.19212	0.999984
DPP9	222.875	0.316296	0.242552	1.30403	0.192222	0.999984
CACNB1	5.71082	0.747063	0.573064	1.30363	0.19236	0.999984
OR7D2	5.06571	0.838985	0.643709	1.30336	0.192451	0.999984
CLIC4	452.203	0.266569	0.204643	1.3026	0.192711	0.999984
DCTN4	210.595	0.330478	0.253733	1.30246	0.192758	0.999984
LBH	3000.84	0.312606	0.24003	1.30236	0.192793	0.999984
ENSG00000288792	27.683	0.544153	0.417827	1.30234	0.1928	0.999984
SREBF2	301.878	0.269719	0.207179	1.30186	0.192964	0.999984
TRIP6	343.576	0.318815	0.245055	1.301	0.19326	0.999984
HOXB-AS3	1.01544	2.31097	1.77643	1.30091	0.19329
S100A6	98164.4	0.293476	0.225623	1.30074	0.193348	0.999984
ENSG00000241728	0.783861	1.53264	1.17841	1.3006	0.193394
IDI2	0.662748	1.59711	1.22813	1.30044	0.19345
ZNF470-DT	4.55383	0.948865	0.730027	1.29977	0.19368	0.999984
CYP21A2	2.66702	1.02352	0.787577	1.29958	0.193744	0.999984
MAP3K14-AS1	50.2755	0.360717	0.277582	1.29949	0.193774	0.999984
CCDC167	422.303	0.33773	0.259978	1.29907	0.19392	0.999984
KREMEN2	1.85733	1.12603	0.867126	1.29858	0.194088
ENSG00000288989	1.02644	1.59269	1.22685	1.29819	0.194223
ENSG00000236206	0.873082	1.75871	1.35502	1.29792	0.194314
ZNF513	80.6247	0.322025	0.248223	1.29732	0.19452	0.999984
KLHL35	22.0389	0.471216	0.363262	1.29718	0.19457	0.999984
PANO1	13.8291	0.699373	0.539363	1.29667	0.194746	0.999984
RNASEK	60.863	0.346826	0.267556	1.29627	0.194881	0.999984
GNG2	1.20148	1.62738	1.25544	1.29627	0.194884
ENSG00000266378	5.31017	0.818867	0.631793	1.2961	0.194941	0.999984
ENSG00000269688	6.36891	0.752021	0.580219	1.2961	0.194942	0.999984
KCNC3	24.5082	0.43322	0.334271	1.29602	0.19497	0.999984
TSGA10	251.292	0.286697	0.22131	1.29545	0.195165	0.999984
ZNF652-AS1	0.749986	2.43254	1.87795	1.29531	0.195213
PHC2	558.389	0.236694	0.182862	1.29439	0.195531	0.999984
SRRD	428.394	0.255444	0.197384	1.29414	0.195616	0.999984
ENSG00000261602	1.71244	1.14501	0.885072	1.29369	0.195772
ENSG00000269825	14.7282	0.551275	0.426281	1.29322	0.195936	0.999984
MAP3K4-AS1	7.13119	0.675675	0.522575	1.29297	0.196021	0.999984
LIFR	23.6749	0.539826	0.417683	1.29243	0.196209	0.999984
BEST1	42.4459	0.490829	0.379789	1.29237	0.196228	0.999984
TSKU-AS1	3.18862	0.868567	0.672187	1.29215	0.196305	0.999984
DEGS1	296.579	0.346876	0.268557	1.29163	0.196486	0.999984
EIF3J	934.235	0.295062	0.22847	1.29147	0.19654	0.999984
PMF1-BGLAP	2.87581	1.29345	1.00165	1.29133	0.196591	0.999984
ENSG00000273167	0.499261	2.14584	1.66222	1.29095	0.196721
FOSL2	426.706	0.310259	0.240447	1.29035	0.196931	0.999984
ZNF713	21.5181	0.530173	0.411033	1.28986	0.197101	0.999984
ENSG00000287185	0.840606	1.95456	1.51683	1.28858	0.197543
CFAP418-AS1	2.50555	1.1572	0.898416	1.28805	0.197729	0.999984
WTAPP1-1	9.16842	0.644974	0.500833	1.2878	0.197815	0.999984
ENSG00000236194	0.334352	1.7583	1.36571	1.28746	0.197933
HPS4	239.606	0.270043	0.209816	1.28705	0.198077	0.999984
INPP4A	71.3302	0.342135	0.265963	1.2864	0.198303	0.999984
SNHG5	984.205	0.313288	0.243718	1.28546	0.198633	0.999984
SCRIB	208.269	0.339568	0.264199	1.28527	0.198696	0.999984
RNF19A	422.499	0.296743	0.231014	1.28452	0.198959	0.999984
SCG2	3.51207	0.92924	0.723662	1.28408	0.199114	0.999984
ENSG00000286864	5.75119	0.72834	0.567493	1.28343	0.19934	0.999984
BNIP2	345.425	0.286287	0.223168	1.28283	0.199552	0.999984
SAMD4A	233.803	0.274046	0.213634	1.28278	0.199569	0.999984
KDM1A	818.47	0.257221	0.200541	1.28263	0.199621	0.999984
RGPD8	2.3134	0.984448	0.767709	1.28232	0.199731
GP1BA	0.229008	2.20676	1.72104	1.28222	0.199765
SLCO1C1	0.229008	2.20676	1.72104	1.28222	0.199765
ENSG00000228113	0.229008	2.20676	1.72104	1.28222	0.199765
VCAN	16779	0.229646	0.179177	1.28167	0.199958	0.999984
RPS29	9235.19	0.511814	0.399335	1.28167	0.199959	0.999984
ZNF430	204.509	0.293862	0.229282	1.28166	0.199962	0.999984
KIF14	3.87595	0.777961	0.607252	1.28112	0.200153	0.999984
TRHDE-AS1	3.61598	0.907642	0.708932	1.2803	0.200441	0.999984
ENSG00000272588	1.08427	1.32705	1.03659	1.28022	0.200469
ENSG00000287592	1.14081	1.52702	1.1931	1.27987	0.20059
INHBA	13.2005	0.963434	0.752845	1.27972	0.200642	0.999984
SEMA4B	129.36	0.310465	0.242609	1.27969	0.200653	0.999984
SLC34A2	27.8127	0.778706	0.60859	1.27953	0.200712	0.999984
LSM7	1054.37	0.279705	0.218605	1.2795	0.200722	0.999984
CTNND1	301.202	0.298601	0.233424	1.27922	0.200818	0.999984
YWHAH-AS1	1.52173	1.09983	0.859835	1.27911	0.200857
RECQL4	8.14962	0.638185	0.498979	1.27898	0.200904	0.999984
HAND2-AS1	2.05512	1.50935	1.18016	1.27893	0.200922
DLX3	1.84563	1.36198	1.06554	1.2782	0.201178
ZNF697	80.2946	0.471809	0.369238	1.27779	0.201324	0.999984
BBS5	28.2513	0.407207	0.318725	1.27761	0.201387	0.999984
ENSG00000268108	1.11086	1.80918	1.41609	1.27759	0.201395
LDHA	3601.11	0.223601	0.175098	1.27701	0.2016	0.999984
GET4	6.40094	0.762982	0.597587	1.27677	0.201683	0.999984
CCDC3	1.06194	1.44198	1.12942	1.27675	0.20169
CALB2	60.1779	0.514175	0.402981	1.27593	0.201981	0.999984
NARS1	1292.75	0.284668	0.223112	1.2759	0.201993	0.999984
LPIN1	116.11	0.295725	0.231834	1.27559	0.202099	0.999984
ENSG00000274667	12.0812	0.618687	0.485134	1.27529	0.202206	0.999984
H4C3	507.907	0.649892	0.50975	1.27492	0.202337	0.999984
LINC02334	10.7656	0.61092	0.47926	1.27472	0.20241	0.999984
ARK2N	150.004	0.324711	0.25478	1.27447	0.202496	0.999984
NKX3-1	4.89459	0.731274	0.573903	1.27421	0.202588	0.999984
TUFT1	159.495	0.267055	0.209666	1.27372	0.202764	0.999984
SLC15A3	4.64934	1.03063	0.80919	1.27366	0.202785	0.999984
TMEM256	517.179	0.300722	0.236116	1.27362	0.202799	0.999984
ENSG00000284607	0.843257	1.54983	1.21708	1.2734	0.202877
WBP1	11.8275	0.548848	0.43105	1.27328	0.202918	0.999984
C11orf80	130.43	0.307372	0.241447	1.27304	0.203002	0.999984
NDUFS5	4404.07	0.263784	0.207208	1.27304	0.203004	0.999984
PCDHB3	5.06778	0.754071	0.592413	1.27288	0.203061	0.999984
CCDC17	2.38388	0.99461	0.781625	1.27249	0.203199
GOLGA8Q	0.675697	1.56158	1.22721	1.27246	0.203211
MYH9	2929.68	0.275777	0.216789	1.27209	0.20334	0.999984
ABL1	173.315	0.297936	0.234293	1.27164	0.203502	0.999984
CLIP1-AS1	1.04137	1.41975	1.118	1.2699	0.204119
ENSG00000276101	1.98302	0.993169	0.782195	1.26972	0.204184
ENSG00000285938	0.424971	1.5406	1.21379	1.26924	0.204355
ABCB6	1.47261	1.1043	0.870365	1.26878	0.204519
DIXDC1	81.5334	0.349307	0.275334	1.26867	0.20456	0.999984
CLASRP	97.968	0.365571	0.288321	1.26793	0.204822	0.999984
COX7C	5698.31	0.343727	0.271131	1.26776	0.204885	0.999984
DOCK9	141.451	0.316899	0.249994	1.26762	0.204932	0.999984
LFNG	358.985	0.278754	0.219947	1.26737	0.205024	0.999984
ENSG00000274265	142.617	0.324658	0.256305	1.26669	0.205268	0.999984
HROB	0.58211	1.387	1.09522	1.26642	0.205364
ENSG00000229587	0.58211	1.387	1.09522	1.26642	0.205364
BTBD7	594.731	0.232865	0.183907	1.26621	0.205438	0.999984
ZNF264	161.119	0.276261	0.218332	1.26533	0.205755	0.999984
POLR3D	216.789	0.252082	0.199261	1.26508	0.205842	0.999984
ZNF93	10.6895	0.542407	0.429248	1.26362	0.206366	0.999984
SMC5-DT	11.9518	0.565522	0.447854	1.26274	0.206683	0.999984
ENSG00000273760	22.9972	0.466811	0.369817	1.26227	0.20685	0.999984
ZNF584	53.246	0.368605	0.292126	1.2618	0.207021	0.999984
FMN1	212.176	0.291358	0.231024	1.26116	0.207251	0.999984
EFNB3	12.5568	0.623121	0.494468	1.26018	0.207603	0.999984
SUSD4	121.224	0.311778	0.247411	1.26016	0.20761	0.999984
ATOSB	224.41	0.285672	0.2267	1.26013	0.207621	0.999984
FAM110D	1.03124	1.50971	1.19856	1.2596	0.207813
LCAT	36.4698	0.387903	0.308032	1.2593	0.207923	0.999984
CAP2	126.926	0.305102	0.242422	1.25855	0.208191	0.999984
MTA2	154.433	0.278322	0.221191	1.25829	0.208288	0.999984
ENSG00000225680	1.57198	1.13376	0.901034	1.25828	0.208289
PCOLCE2	7.48842	0.629154	0.500061	1.25816	0.208336	0.999984
COX7B	2325.52	0.277071	0.220281	1.25781	0.20846	0.999984
RTL8B	92.2007	0.344318	0.273818	1.25747	0.208583	0.999984
ENSG00000286623	2.7646	0.849987	0.676054	1.25728	0.208654	0.999984
TBC1D20	246.731	0.245685	0.195524	1.25654	0.208919	0.999984
MIR181A2HG	56.54	0.371124	0.295402	1.25633	0.208995	0.999984
GPRASP1	11.8301	0.537251	0.427905	1.25554	0.209283	0.999984
ENSG00000227627	8.41437	0.65546	0.522082	1.25547	0.209306	0.999984
COX6B1	4261.71	0.262656	0.209356	1.25459	0.209629	0.999984
KLRF1	0.965683	1.15861	0.923502	1.25458	0.20963
ENSG00000291195	1.17896	1.27329	1.01518	1.25425	0.209752
ZNF300	31.7713	0.415546	0.331413	1.25386	0.209892	0.999984
NLGN2	17.2186	0.493538	0.393615	1.25386	0.209893	0.999984
BMAL1	206.828	0.294497	0.234951	1.25344	0.210045	0.999984
ERG28	1110.51	0.210822	0.168207	1.25335	0.210078	0.999984
HDAC7	275.237	0.268862	0.214539	1.25321	0.21013	0.999984
SLC35F2	308.276	0.270026	0.215512	1.25295	0.210224	0.999984
SEC31B	9.36473	0.579889	0.463175	1.25199	0.210575	0.999984
ENSG00000258646	0.698447	1.51291	1.20867	1.25171	0.210674
ANO7	9.3525	0.592368	0.473299	1.25157	0.210725	0.999984
MCL1	897.663	0.244555	0.195525	1.25076	0.211022	0.999984
ZC3H4	146.334	0.318815	0.25493	1.2506	0.211082	0.999984
ENSG00000261000	2.15235	1.03936	0.831388	1.25015	0.211246
SCARA5	0.241957	2.19279	1.75411	1.25009	0.211266
CHAD	0.241957	2.19279	1.75411	1.25009	0.211266
SIRPA	197.105	0.294889	0.236047	1.24928	0.211563	0.999984
SLFN11	0.427792	1.69914	1.36022	1.24916	0.211606
ENSG00000261060	0.427792	1.69914	1.36022	1.24916	0.211606
ENSG00000260633	0.427792	1.69914	1.36022	1.24916	0.211606
CP	85.0607	0.705449	0.564774	1.24908	0.211635	0.999984
ENSG00000288863	6.03878	0.676334	0.541622	1.24872	0.211767	0.999984
KCND2	1.22721	1.24593	0.997779	1.24871	0.211773
ENSG00000267175	0.966398	1.51299	1.21187	1.24847	0.211859
ENSG00000289506	0.958376	1.25514	1.0055	1.24828	0.21193
ADAM11	0.567205	1.82073	1.45907	1.24787	0.212077
ENSG00000291125	0.308477	2.13959	1.71477	1.24774	0.212126
TMEFF2	0.308477	2.13959	1.71477	1.24774	0.212126
PLXNB2	832.545	0.210969	0.169086	1.2477	0.212141	0.999984
AGER	8.01172	0.901399	0.72283	1.24704	0.212382	0.999984
ENSG00000271862	4.1344	0.777493	0.623549	1.24688	0.21244	0.999984
ZNG1C	46.7569	0.427102	0.342576	1.24674	0.212494	0.999984
DDX1	737.528	0.237866	0.190879	1.24616	0.212707	0.999984
ENSG00000273027	0.646832	1.29674	1.04161	1.24495	0.213152
ST20	139.945	0.349465	0.280709	1.24494	0.213155	0.999984
COMMD7	621.819	0.254228	0.204227	1.24483	0.213194	0.999984
SYNGAP1-AS1	1.52265	1.34012	1.07695	1.24437	0.213365
ENSG00000250697	0.216059	2.09124	1.6807	1.24427	0.213402
ENSG00000188365	0.216059	2.09124	1.6807	1.24427	0.213402
ARC	0.216059	2.09124	1.6807	1.24427	0.213402
ENSG00000235978	23.9494	0.5498	0.442111	1.24358	0.213655	0.999984
GNB5	277.04	0.250734	0.201638	1.24348	0.213691	0.999984
MEF2A	255.517	0.282038	0.226828	1.2434	0.213721	0.999984
ENSG00000253720	2.51572	0.889259	0.715753	1.24241	0.214085	0.999984
PLCG1-AS1	3.98618	0.756737	0.609134	1.24232	0.21412	0.999984
PAQR7	40.0055	0.520336	0.41899	1.24188	0.21428	0.999984
ENSG00000287859	0.554256	1.80465	1.45316	1.24188	0.214281
ENSG00000289468	1.49123	1.07628	0.866794	1.24168	0.214356
ZBTB47	65.591	0.34952	0.281632	1.24105	0.214586	0.999984
TXNDC17	3317.33	0.285126	0.229804	1.24073	0.214704	0.999984
ENSG00000288957	1.60278	1.18484	0.955577	1.23992	0.215006
SPECC1	1525.46	0.201146	0.162388	1.23867	0.215468	0.999984
ARRDC2	125.89	0.330714	0.267069	1.23831	0.215601	0.999984
STAMBP	641.207	0.228241	0.184435	1.23751	0.215897	0.999984
GBP4	3.85712	0.840957	0.679616	1.2374	0.215938	0.999984
AFG3L1P-1	46.3333	0.34519	0.279257	1.2361	0.21642	0.999984
ENSG00000288878	0.450869	1.47783	1.19595	1.23569	0.216574
CDKN2A	3132.04	0.338994	0.274336	1.23569	0.216574	0.999984
ADCY7	43.8372	0.577671	0.467513	1.23563	0.216597	0.999984
GAREM2	3.44737	0.958059	0.775758	1.235	0.216831	0.999984
TNFSF14	2.47709	0.901146	0.729741	1.23488	0.216873	0.999984
LINC02759	0.677472	1.50531	1.21941	1.23445	0.217034
ENSG00000262265	38.2098	0.407845	0.330416	1.23434	0.217077	0.999984
ENSG00000258471	0.453836	2.23894	1.814	1.23426	0.217107
FBXO34-AS1	0.628727	1.78342	1.44543	1.23383	0.217267
CEP55	3.61188	0.835992	0.677587	1.23378	0.217286	0.999984
ENSG00000197813	2.81144	0.930526	0.754358	1.23353	0.217377	0.999984
ENSG00000269940	24.8564	0.567269	0.459959	1.2333	0.217463	0.999984
ABL2	279.374	0.252053	0.204483	1.23263	0.217712	0.999984
ENSG00000270165	2.90425	1.02984	0.835484	1.23262	0.217716	0.999984
DKK3	95.2853	0.357804	0.290285	1.23259	0.217727	0.999984
LAYN	3.78733	1.05725	0.857933	1.23232	0.217829	0.999984
PON2	6661.52	0.198398	0.161026	1.23209	0.217916	0.999984
ENSG00000286781	2.06916	0.972875	0.789676	1.23199	0.217952
ENSG00000270426	1.04175	1.29016	1.04775	1.23136	0.218187
SLC10A7	35.88	0.402484	0.326874	1.23131	0.218206	0.999984
ENSG00000291262	1.28602	1.34015	1.08848	1.23121	0.218243
KCTD4	0.620934	1.31032	1.06467	1.23073	0.218425
MICALL1	244.494	0.249247	0.202524	1.2307	0.218435	0.999984
ENSG00000260361	0.731919	1.28856	1.04761	1.23	0.218697
RBM43	94.6414	0.306705	0.249379	1.22987	0.218744	0.999984
GLS	502.396	0.285892	0.232488	1.22971	0.218807	0.999984
RPS27L	8445.73	0.236533	0.192352	1.22969	0.218813	0.999984
CPNE2	51.9112	0.335643	0.272998	1.22947	0.218895	0.999984
NAA38	808.049	0.329917	0.268406	1.22917	0.219009	0.999984
ETV5	96.5638	0.351568	0.286023	1.22916	0.219013	0.999984
TNK2	41.5563	0.417316	0.339532	1.22909	0.219037	0.999984
ENSG00000290957	5.12048	0.732869	0.596331	1.22896	0.219085	0.999984
CTF1	42.5439	0.371691	0.302462	1.22889	0.219115	0.999984
NEK10	19.5259	0.521554	0.424433	1.22882	0.219138	0.999984
ENSG00000250397	5.82714	0.725461	0.59066	1.22822	0.219363	0.999984
ENSG00000267462	0.471588	2.23203	1.81821	1.2276	0.219598
PSPC1-AS2	0.471588	2.23203	1.81821	1.2276	0.219598
ENSG00000253586	0.982645	1.28868	1.04982	1.22753	0.219625
ERCC5	66.6867	0.312607	0.25473	1.22721	0.219745	0.999984
[truncated: 25,270 more rows]

## Sheet: S2_DEG_Hep
Supplementary Dataset 4_S2 - DEGs comparing hepatocytes between fibrotic-like and homeostatic-like condition. Related to Fig.5 and Extended Data Fig.10.
gene	baseMean	log2FoldChange	lfcSE	stat	pvalue	padj
MEG3	687.419	1.25178	0.160245	7.81164	5.64476e-15	6.1351e-12
MMP2	114.297	2.8868	0.382281	7.5515	4.30266e-14	3.69191e-11
AEBP1	58.0275	2.60335	0.374595	6.94979	3.6584e-12	1.70408e-09
POSTN	36.0587	2.83514	0.413544	6.8557	7.09637e-12	3.21367e-09
MGP	172.348	4.77441	0.743872	6.41831	1.37794e-10	5.10559e-08
HSPB6	22.6516	3.41261	0.542606	6.2893	3.18893e-10	1.10615e-07
SOCS3	87.8444	1.60185	0.25962	6.16997	6.83012e-10	2.22703e-07
MT2A	5760.38	0.874147	0.148115	5.9018	3.5956e-09	9.60969e-07
MEDAG	70.5233	1.79998	0.305675	5.88854	3.89618e-09	1.02451e-06
C5orf46	300.736	1.1556	0.197443	5.8528	4.8337e-09	1.25085e-06
CHI3L1	162.301	1.96243	0.340809	5.75815	8.50389e-09	2.10059e-06
MMP3	1255.35	1.31461	0.233548	5.62885	1.81416e-08	4.16566e-06
PDGFRA	237.237	1.44347	0.270368	5.33891	9.35051e-08	1.88199e-05
IGFBP7	1072.63	1.32657	0.248659	5.33489	9.56038e-08	1.90077e-05
SLC16A3	470.627	0.995552	0.188685	5.27627	1.31836e-07	2.58955e-05
C2CD4A	718.324	0.846122	0.161943	5.2248	1.7434e-07	3.30497e-05
SLC13A5	251.051	1.12066	0.214884	5.21518	1.83643e-07	3.4413e-05
PLTP	16.3918	3.1861	0.618455	5.15171	2.58121e-07	4.57407e-05
OLFML3	179.324	1.1684	0.230186	5.07588	3.85711e-07	6.61921e-05
GJA1	346.852	1.51056	0.299142	5.04963	4.42677e-07	7.51767e-05
COL7A1	168.579	1.40402	0.280029	5.01383	5.33566e-07	8.96776e-05
HIF1A	2758.88	0.726489	0.14597	4.97697	6.45873e-07	0.000105297
WIPF1	185.277	1.0928	0.22565	4.84289	1.27962e-06	0.00020254
PMEPA1	5864.57	0.93403	0.19326	4.83303	1.34469e-06	0.000210793
COL5A1	380.357	1.35126	0.280808	4.81203	1.49404e-06	0.000231974
SH3BP2	339.152	0.813826	0.169585	4.79893	1.59513e-06	0.000243041
IFI16	113.581	1.36098	0.285263	4.77096	1.83351e-06	0.000274236
CTSK	80.1341	1.24564	0.263071	4.73499	2.19066e-06	0.000314806
A4GALT	81.8247	1.24923	0.266429	4.6888	2.74818e-06	0.000379692
DIO3OS	47.9654	1.52833	0.327346	4.66886	3.02875e-06	0.000412174
ENSG00000288928	159.128	0.910428	0.195015	4.66851	3.03385e-06	0.000412174
CHSY1	184.135	0.985726	0.212288	4.64334	3.42823e-06	0.000454394
PLXDC1	26.1604	2.18182	0.470283	4.63937	3.49476e-06	0.000458721
FAP	30.3499	1.84713	0.399608	4.62236	3.79401e-06	0.000487038
ZEB1	143.263	0.892916	0.19354	4.61359	3.95773e-06	0.000504085
FSTL1	69.288	1.85522	0.404399	4.5876	4.48364e-06	0.000566642
STRIP2	33.1945	1.50659	0.330648	4.55648	5.20169e-06	0.00063916
ISLR	6.91236	4.61663	1.01726	4.53829	5.67117e-06	0.000684867
ENSG00000291063	151.322	0.850509	0.188913	4.50212	6.72789e-06	0.000800618
PDGFRB	69.772	1.69033	0.376178	4.49344	7.00807e-06	0.000827917
MDFI	1676.65	0.947152	0.211066	4.48747	7.20753e-06	0.000839317
CXXC4	155.483	0.967322	0.216263	4.47289	7.71689e-06	0.000885975
MYL9	227.192	1.3253	0.297935	4.44829	8.65551e-06	0.000973177
FOXC2	170.067	1.03769	0.233726	4.43978	9.00521e-06	0.00100048
SCTR	497.231	0.952401	0.214604	4.43794	9.08244e-06	0.00100048
PTK7	32.2372	2.0517	0.463473	4.4268	9.56422e-06	0.00104201
TAGLN	294.061	1.20357	0.27267	4.414	1.01477e-05	0.00108497
DUOXA1	24.3014	1.98892	0.453003	4.39052	1.13082e-05	0.00119405
SPINK1	12503.1	1.00968	0.230013	4.38967	1.13523e-05	0.00119405
SLC29A1	579.022	0.964075	0.219804	4.38608	1.15413e-05	0.00120487
ENSG00000287263	221.257	0.903036	0.208323	4.3348	1.45895e-05	0.00146823
CYP21A2	79.9551	1.38072	0.320063	4.31391	1.60396e-05	0.00157865
RAB31	161.99	1.06665	0.247285	4.31343	1.60741e-05	0.00157865
MMP14	475.535	0.71382	0.165557	4.31161	1.62067e-05	0.00158215
GLIPR1	376.021	0.901462	0.210387	4.28477	1.82924e-05	0.00174399
DUOXA2	35.9881	2.47828	0.579931	4.2734	1.92518e-05	0.00182478
PLEKHA4	324.086	0.807795	0.189616	4.26016	2.04278e-05	0.00191399
PLAT	32.088	2.33268	0.549439	4.24557	2.18042e-05	0.00200833
TIMP3	672.944	0.800682	0.188966	4.23717	2.2635e-05	0.00207314
RNASEK	107.841	0.863723	0.205641	4.20016	2.66724e-05	0.00237701
HOPX	21.1994	1.92698	0.460631	4.18335	2.87246e-05	0.00253138
ENSG00000289474	1205.93	1.53584	0.368613	4.16655	3.09249e-05	0.00268174
MXRA8	48.6631	1.63965	0.39448	4.15647	3.23197e-05	0.00275868
BEND6	42.1804	1.51972	0.366133	4.15074	3.31401e-05	0.00281398
GYPC	23.951	2.3495	0.5678	4.1379	3.505e-05	0.00290061
SYCE1L	500.741	0.767846	0.185925	4.12988	3.62956e-05	0.00298852
SLC38A5	71.9014	0.999272	0.242928	4.11345	3.89793e-05	0.0031774
ENSG00000291105	88.5767	1.01227	0.24622	4.11125	3.93531e-05	0.00319191
MEG8	132.568	0.976209	0.237648	4.1078	3.99454e-05	0.00320803
LINC02605	42.2041	1.62529	0.396486	4.09924	4.14518e-05	0.00331269
ENSG00000227619	349.66	0.910737	0.222971	4.08455	4.41625e-05	0.00348845
CMTM3	652.242	0.84001	0.205746	4.08274	4.4507e-05	0.00348845
KCTD12	17.8497	2.09746	0.516033	4.06459	4.81167e-05	0.00375333
MFAP2	86.9599	1.21648	0.30005	4.05427	5.02922e-05	0.00390435
COL1A2	729.804	2.39786	0.593105	4.0429	5.27941e-05	0.00407916
HTRA1	1532.09	0.800583	0.199313	4.01671	5.90168e-05	0.00447512
CHD3	407.807	0.756769	0.188793	4.00845	6.1119e-05	0.00461307
TRAF5	104.692	0.901849	0.22634	3.98449	6.76252e-05	0.00501133
SYDE1	44.2656	1.15746	0.292157	3.96177	7.43963e-05	0.00543893
THY1	32.7187	1.90296	0.480491	3.96045	7.48074e-05	0.00544458
AMIGO2	251.024	0.921697	0.233049	3.95496	7.65489e-05	0.00552202
SEMA4B	228.331	0.809165	0.204967	3.94778	7.88796e-05	0.0056013
LINC01705	239.51	1.03603	0.26564	3.90011	9.61476e-05	0.00669869
OSMR	256.144	0.783494	0.201614	3.88611	0.000101861	0.00694831
TPM2	242.063	1.19001	0.307667	3.86783	0.000109807	0.00742813
CERCAM	33.0019	1.32043	0.34375	3.84124	0.000122412	0.00811916
IRF2BPL	398	0.690935	0.179954	3.8395	0.000123284	0.00811916
RPL39	25231.8	0.533271	0.139102	3.83367	0.000126244	0.00826566
RPL37	40877.9	0.592828	0.154856	3.82826	0.000129052	0.00841571
ACKR2	77.2119	1.24817	0.326324	3.82495	0.000130799	0.00848876
TANC2	181.717	0.747254	0.195403	3.82417	0.000131213	0.00848876
EFEMP2	29.0526	1.61016	0.423292	3.8039	0.000142434	0.00914211
KRT6A	98.8399	1.26585	0.33495	3.77924	0.00015731	0.00986393
EFNA5	91.6414	1.13105	0.300207	3.76755	0.000164855	0.0102191
LUM	70.0969	1.32371	0.351965	3.76091	0.000169299	0.0104154
MCUB	342.883	0.756952	0.201857	3.74994	0.000176877	0.0108001
PDLIM4	334.927	1.01136	0.269866	3.74763	0.000178516	0.0108595
IFITM1	59.7233	1.32208	0.353455	3.74044	0.000183698	0.011051
LTBP2	81.9982	1.37938	0.368898	3.73918	0.00018462	0.0110657
ICAM1	394.469	0.980428	0.262641	3.73296	0.000189244	0.0112328
CDKN2B	1906.22	0.537246	0.144025	3.73022	0.000191315	0.0113007
STX1A	129.927	0.790691	0.212276	3.72482	0.000195453	0.011421
RPL41	65267.5	0.52214	0.140298	3.72165	0.000197928	0.0115243
PORCN	90.1429	0.834058	0.224308	3.71836	0.000200524	0.0115927
IRAG1	10.8653	2.50859	0.675238	3.71512	0.000203104	0.0116607
APOC4-APOC2	252.226	0.694663	0.187506	3.70475	0.000211595	0.012104
LINC03057	14.0377	2.31978	0.626629	3.70201	0.000213902	0.0121931
MMP1	2793.44	0.678724	0.183448	3.69982	0.000215753	0.0122558
ADAM19	134.606	0.828315	0.224527	3.68915	0.000225003	0.012649
STK38L	476.257	0.60557	0.164229	3.68735	0.000226602	0.0126952
RPL36A	3020.07	0.503054	0.136688	3.68031	0.000232955	0.012962
PPP1R14B-AS1	288.742	0.689976	0.187865	3.67272	0.00023998	0.0132623
PRRX2	290.415	0.841425	0.229209	3.67099	0.000241609	0.0133073
TGFB1	348.538	0.698693	0.191489	3.64874	0.000263526	0.014417
PXDN	30.1853	1.78053	0.488741	3.6431	0.000269369	0.0146384
COL4A2	288.48	0.661138	0.181738	3.63787	0.000274907	0.0147915
ANTXR1	20.4429	1.88648	0.519018	3.63471	0.000278296	0.0148756
COL12A1	91.4218	1.19726	0.330204	3.62582	0.00028805	0.0152967
ATP5F1E	14081.9	0.593127	0.163637	3.62465	0.000289348	0.0153157
DDR2	25.7579	1.44181	0.398304	3.61986	0.00029476	0.0154517
TPST1	272.7	0.685221	0.18957	3.61461	0.000300796	0.0155934
PAEP	24.5277	1.49604	0.413936	3.61419	0.000301289	0.0155934
TGM2	1968.67	0.855109	0.236826	3.6107	0.000305368	0.0157372
ITIH5	2103.28	0.91688	0.253972	3.61017	0.000305999	0.0157372
LINC03033	36.2175	1.50405	0.416868	3.60798	0.000308596	0.0157851
RPS27	30666	0.64386	0.17857	3.60564	0.000311387	0.015815
SYT1	10.7974	2.71963	0.754272	3.60563	0.000311392	0.015815
OST4	5352.87	0.543659	0.152303	3.56959	0.000357534	0.0175569
ITGA5	345.172	0.708138	0.198745	3.56304	0.000366584	0.0179472
FLJ16779	27.2089	1.72275	0.483651	3.56198	0.00036807	0.017966
DUOX1	39.6415	1.23359	0.347006	3.55494	0.000378066	0.0183988
ADAMTS14	29.9926	1.61476	0.454875	3.54989	0.000385392	0.0185734
CTSB	4722.56	0.497296	0.14023	3.54629	0.000390701	0.0187341
TMEM154	97.4047	0.964599	0.272336	3.54194	0.000397197	0.0188522
RASSF9	59.0207	1.08897	0.307758	3.53839	0.000402573	0.0190236
EFEMP1	75.1475	0.96698	0.273686	3.53318	0.000410596	0.0192909
LAMA2	13.8773	2.17804	0.619094	3.51811	0.00043463	0.0202625
SMOX	772.675	0.497828	0.141514	3.51788	0.000435005	0.0202625
ENSG00000273259	128.842	1.1521	0.328463	3.50754	0.000452271	0.0210068
JUNB	4032.93	0.696869	0.198782	3.50569	0.000455431	0.0210934
C4orf48	843.728	0.733761	0.20983	3.49693	0.000470651	0.0214931
ENSG00000269729	34.1379	1.54937	0.443768	3.4914	0.000480487	0.0218105
BCL3	585.976	0.761019	0.218008	3.49078	0.000481615	0.0218105
AQP3	3781.84	0.467592	0.134491	3.47676	0.00050751	0.0225648
ITGB1	14153	0.531985	0.153022	3.47652	0.000507961	0.0225648
RPL36	18086.2	0.460351	0.132464	3.47529	0.000510294	0.0226069
HULC	4162.85	0.889952	0.256202	3.47363	0.000513477	0.0226862
BEAN1	79.1451	1.06308	0.306872	3.46425	0.000531709	0.0234282
ZSCAN16-AS1	253.629	0.667114	0.192769	3.4607	0.000538771	0.0235058
IL1R1	520.481	0.661277	0.191664	3.45019	0.000560183	0.024289
LARP6	644.537	0.582939	0.169091	3.44748	0.000565842	0.0244045
ENSG00000286129	72.0746	1.23008	0.357843	3.43748	0.000587159	0.0251907
FOSL2	552.624	0.551365	0.161057	3.42342	0.000618394	0.0260508
ZMIZ1-AS1	34.9293	1.08882	0.319031	3.4129	0.000642752	0.026928
IFITM2	2990.8	0.797708	0.233931	3.41001	0.000649609	0.026928
RPS28	27488.9	0.531181	0.156211	3.4004	0.000672862	0.0276314
CTHRC1	204.619	2.13209	0.627866	3.39577	0.000684361	0.0278518
BRD9	314.964	0.573996	0.169047	3.39549	0.000685062	0.0278518
SNHG6	2958.45	0.48125	0.141865	3.39231	0.000693047	0.0280833
VWA1	525.84	0.69309	0.204339	3.39186	0.000694202	0.0280833
PCOLCE	64.0272	1.34287	0.396771	3.3845	0.000713087	0.0286341
NID1	333.228	0.632902	0.187374	3.37774	0.000730841	0.0292749
LAMC2	995.617	0.556299	0.164815	3.3753	0.000737349	0.0293733
NCF2	356.788	0.591111	0.175154	3.3748	0.000738701	0.0293733
C7	69.0737	0.999194	0.296733	3.36732	0.000759024	0.0298898
SNX10	538.642	0.895799	0.266332	3.36347	0.000769702	0.0302234
TMEM119	3.43611	4.83446	1.43824	3.36137	0.000775572
PET100	896.452	0.615163	0.183248	3.35699	0.000787949	0.0308056
PRUNE2	4.97828	3.83983	1.14395	3.35663	0.000788975
COL3A1	565.948	2.52855	0.753596	3.35532	0.000792733	0.0309185
COL4A1	346.928	0.716085	0.213501	3.35402	0.000796477	0.0309474
GPC6	434.262	0.610904	0.182417	3.34895	0.000811198	0.0313388
RPL34	44686.6	0.4833	0.144577	3.34286	0.000829189	0.031841
CCDC71L	349.229	0.559922	0.167848	3.3359	0.000850248	0.032539
PLOD2	1431.24	0.526712	0.158579	3.32145	0.000895516	0.0340863
ENSG00000288044	130.226	0.756791	0.227894	3.3208	0.000897586	0.0340863
ADAMTS12	21.7437	1.78147	0.538749	3.30667	0.000944125	0.0354656
ITGA3	879.329	0.538544	0.162902	3.30594	0.000946591	0.0354765
FRMD6	715.711	0.610156	0.184699	3.30352	0.000954796	0.0357019
SNAI2	377.545	0.532559	0.16125	3.30268	0.000957641	0.0357263
RPL37A	33389.3	0.545272	0.165164	3.3014	0.000962023	0.035743
PDE11A	123.056	0.758897	0.22988	3.30127	0.000962471	0.035743
IFI27L2	659.348	0.603218	0.182934	3.29745	0.000975661	0.0359677
C1S	3435.39	0.897128	0.272121	3.2968	0.000977942	0.0359677
DCN	325.932	2.17724	0.660502	3.29633	0.000979553	0.0359677
HNRNPK-AS1	18.6874	1.60802	0.488092	3.29449	0.000985997	0.0360419
ZNF486	62.3556	0.894966	0.272537	3.28383	0.00102405	0.0372659
SLC2A5	18.797	1.44369	0.441124	3.27276	0.00106504	0.0384998
RPL38	16256	0.537936	0.165363	3.25306	0.00114169	0.0404631
CDH11	44.4382	1.40138	0.432299	3.24169	0.00118823	0.0416005
COL8A1	6.89908	2.47423	0.763896	3.23896	0.00119966	0.0416163
SPHK1	307.809	0.643786	0.198765	3.23894	0.00119976	0.0416163
IGF2	1644.3	0.913692	0.282288	3.23673	0.00120906	0.0418499
TMSB10	48676.7	0.436635	0.135109	3.23173	0.00123043	0.0422617
SYNC	166.102	0.663234	0.205277	3.23092	0.00123392	0.0422617
MYCN	65.9269	0.966585	0.299816	3.22393	0.00126445	0.0431263
ITGB6	483.217	0.640495	0.198714	3.2232	0.00126767	0.0431395
TP53INP1	663.488	0.497219	0.154305	3.22232	0.00127159	0.0431395
GPX8	71.1881	1.12667	0.350212	3.21711	0.00129489	0.043798
PHLDB1	245.509	0.641225	0.200187	3.20313	0.00135944	0.0456894
KLF7	353.134	0.583235	0.182114	3.20258	0.00136202	0.0456894
ATOX1	3442.22	0.468218	0.146243	3.20165	0.00136644	0.0457434
NNMT	11997.8	0.780087	0.243852	3.19902	0.00137898	0.0458805
DZIP1	359.451	0.568932	0.177949	3.19716	0.00138788	0.0460826
EPHB2	604.261	0.70836	0.221685	3.19534	0.00139665	0.0462797
ENSG00000280571	15.4253	1.44827	0.45416	3.1889	0.00142817	0.047228
ARL4D	216.608	0.724899	0.2278	3.18217	0.00146175	0.0482406
ADGRG1	211.324	0.705318	0.22177	3.18041	0.00147067	0.0484369
LINC01711	9.89083	2.03028	0.638504	3.17974	0.00147408	0.0484515
RAC2	143.927	0.703589	0.221557	3.17566	0.00149495	0.0490384
TGFBI	2791.03	0.425398	0.134037	3.17375	0.00150485	0.0491336
CD109	829.317	0.503385	0.158661	3.17271	0.00151025	0.0491336
SGCA	67.4667	1.24174	0.391513	3.17164	0.00151581	0.0491336
COL5A2	138.131	1.09209	0.344339	3.17155	0.00151628	0.0491336
CYTOR	1068.89	0.462544	0.145923	3.16978	0.00152555	0.0492494
CYP27C1	56.8579	1.10655	0.349176	3.16903	0.00152947	0.0492785
FHOD3	162.088	0.814112	0.257406	3.16276	0.00156283	0.0502541
ANGPTL4	900.348	0.810466	0.256515	3.15952	0.00158028	0.0506155
MECOM	129.558	0.820973	0.260641	3.14982	0.00163372	0.0521225
JAM3	4.91661	2.70948	0.860772	3.14774	0.0016454
CNFN	87.7225	0.850093	0.270598	3.14154	0.00168064	0.0535146
SLCO2A1	50.7686	1.34698	0.428884	3.14068	0.00168559	0.0535674
ITPKA	308.192	0.522201	0.166307	3.13998	0.00168958	0.05359
ZNRF3-AS1	22.397	1.27009	0.404576	3.13932	0.00169341	0.0536071
ITGA1	728.5	0.613507	0.195917	3.13147	0.00173934	0.054848
MIR193BHG	355.425	0.482098	0.154438	3.12162	0.00179858	0.0563834
ENSG00000279442	34.7595	1.26843	0.406444	3.1208	0.00180358	0.0563834
CDC25B	329.376	0.608521	0.195006	3.12052	0.00180532	0.0563834
PLSCR4	399.513	0.609746	0.195728	3.11527	0.00183777	0.0567448
KIFC3	243.66	0.608683	0.195741	3.10964	0.00187313	0.0576183
EMILIN1	17.1635	1.47927	0.475829	3.10883	0.00187831	0.0576688
SCN4B	8.58767	2.39387	0.773518	3.09479	0.00196955	0.0600179
ENSG00000287937	37.5501	1.04223	0.33719	3.09093	0.00199527	0.0604628
CRLF1	15.1487	1.74832	0.566184	3.0879	0.00201573	0.0605203
AKNA	38.3774	0.957797	0.310301	3.08667	0.00202413	0.0606607
TMC5	112.206	1.12651	0.365044	3.08596	0.00202896	0.0606937
ADGRF4	66.5029	0.956404	0.310204	3.08314	0.00204828	0.0610477
ENSG00000293339	257.753	0.865643	0.281121	3.07925	0.00207521	0.061625
XIST	815.604	0.722241	0.234837	3.0755	0.00210152	0.0621799
RUNX2	37.6768	1.1388	0.370742	3.07167	0.00212865	0.0624271
MT-ND3	36142.4	0.813203	0.264748	3.07162	0.00212902	0.0624271
ENSG00000289880	38.4785	1.25097	0.408154	3.06494	0.00217711	0.0633811
LTBP1	597.608	0.55048	0.179998	3.05826	0.00222625	0.0644663
BRD8	497.176	0.477952	0.156745	3.04922	0.00229433	0.0658528
MTLN	690.495	0.447576	0.14688	3.04721	0.00230974	0.0660627
ETV1	611.966	0.55172	0.18121	3.04464	0.00232962	0.0665144
COPS9	2014.93	0.462158	0.152041	3.0397	0.00236815	0.067393
SYP	8.81034	1.85538	0.610395	3.03963	0.00236865	0.067393
RPS29	22486.9	0.62223	0.204812	3.03806	0.00238109	0.0674808
SNHG9	357.367	0.606393	0.199625	3.03767	0.00238416	0.0674808
CEBPB	2667.75	0.537684	0.177286	3.03286	0.00242244	0.0683272
RPS26	16776.6	0.483811	0.159667	3.03013	0.00244448	0.0688297
TYRP1	8.11537	2.44255	0.807345	3.02541	0.00248299	0.0695536
UBD	260.807	0.910976	0.301244	3.02405	0.00249418	0.0697472
SPARC	567.702	1.87457	0.623287	3.00756	0.00263352	0.0728934
ENSG00000274015	108.885	0.783993	0.26101	3.00369	0.00266727	0.073496
BCL2L11	334.041	0.639453	0.212902	3.00351	0.00266881	0.073496
KCNT2	159.271	0.672574	0.224274	2.99889	0.00270967	0.0742318
TNFSF14	142.742	1.00232	0.334436	2.99703	0.00272621	0.0742318
COX17	1506.17	0.522297	0.174281	2.99687	0.00272765	0.0742318
ELK3	224.186	0.569838	0.190254	2.99514	0.00274322	0.0743407
TMEM258	3181.3	0.498336	0.166421	2.99442	0.00274964	0.0743407
NAV1	238.122	0.706502	0.236366	2.98901	0.0027988	0.0754197
ENSG00000273338	12.395	1.61572	0.541691	2.98274	0.00285679	0.0764409
NDUFA3	1487.71	0.544865	0.182762	2.98128	0.00287047	0.0765914
GAS6	361.164	0.488302	0.164231	2.97325	0.00294661	0.0782388
C2CD4B	393.194	0.626892	0.211263	2.96736	0.00300371	0.0792386
EVC2	45.7784	0.87337	0.294773	2.96285	0.00304801	0.0800189
SPSB1	487.804	0.471719	0.15926	2.96195	0.00305696	0.0801247
TMA7	5756.93	0.423974	0.143412	2.95635	0.00311308	0.0813342
CARD11	114.176	0.710062	0.240243	2.9556	0.0031206	0.0814001
RASA3	63.5495	0.776607	0.262852	2.95454	0.0031314	0.0814214
NRP1	1118.78	0.560952	0.19006	2.95145	0.00316286	0.0821085
P4HA3	39.4596	1.11229	0.377199	2.9488	0.00319005	0.0825515
IER3	15868.5	0.437098	0.148281	2.94777	0.00320071	0.082696
HS3ST3A1	31.0216	1.09257	0.37143	2.94152	0.00326605	0.0841176
BHLHE40-AS1	14.9869	1.34272	0.457138	2.93723	0.00331157	0.0850213
SEM1	3249.3	0.405576	0.138107	2.93668	0.00331752	0.08504
HELZ2	91.4443	0.691035	0.235465	2.93476	0.00333804	0.0854317
ENSG00000232721	137.206	0.657375	0.224466	2.92862	0.00340469	0.0868649
CTNNB1	2670.66	0.432719	0.147872	2.92631	0.0034301	0.0873764
ARPC1B	3193.79	0.385976	0.132017	2.92369	0.00345904	0.0874306
DNAJC12	745.249	0.450522	0.154185	2.92196	0.00347837	0.0876957
PTGFR	86.9724	0.880068	0.301209	2.92179	0.00348029	0.0876957
MMP11	355.425	2.03663	0.697731	2.91894	0.00351223	0.088228
IGFBP4	3427.49	0.474314	0.162959	2.91064	0.00360692	0.0899138
AXL	148.924	0.581767	0.200148	2.90669	0.00365275	0.0906405
PSTPIP2	211.729	0.598062	0.206163	2.90092	0.00372067	0.092174
UBL5	4691.24	0.435875	0.150326	2.89954	0.00373717	0.092174
TNC	1159.18	0.494942	0.170957	2.89513	0.00379002	0.0929153
CD248	12.5113	1.77665	0.615005	2.88884	0.00386662	0.0942265
SHFL	914.304	0.420945	0.145936	2.88444	0.00392109	0.0951873
SULF2	2378.16	0.450721	0.156265	2.88433	0.00392242	0.0951873
PIN4	942.342	0.443543	0.153834	2.88325	0.00393591	0.0951873
MIR181A2HG	93.4508	0.756206	0.262618	2.87949	0.00398322	0.0959208
SNAP25	1145.62	0.694172	0.241924	2.86938	0.00411273	0.0985959
HHIP	15.5629	1.55744	0.543457	2.8658	0.00415954	0.0988527
DYNC1I2	1521.72	0.439797	0.153907	2.85755	0.00426919	0.10087
SLC7A8	937.532	0.739827	0.259247	2.85376	0.00432053	0.101687
EFNA1	564.284	0.557477	0.195394	2.85309	0.00432967	0.101687
IFITM3	17330.5	0.581169	0.2037	2.85307	0.00432997	0.101687
TYMP	804.131	0.5229	0.183552	2.84879	0.00438859	0.10265
LPAR1	6.56781	2.57765	0.905381	2.84703	0.00441294	0.103072
ADAMTSL3	94.5194	0.653744	0.229714	2.84591	0.00442848	0.103287
TSC22D1	4099.35	0.433135	0.152368	2.84269	0.00447351	0.104188
GPR157	391.867	0.467334	0.164473	2.8414	0.00449159	0.104255
LAMC3	5.03556	2.42704	0.855062	2.83844	0.00453348
ENSG00000286062	13.541	1.54876	0.545807	2.83755	0.00454609	0.105073
RPL35A	25459.5	0.374793	0.132097	2.83727	0.00455018	0.105073
SERPING1	7415.36	0.699847	0.246798	2.83571	0.0045724	0.105139
LINC01503	41.7953	1.00838	0.355954	2.83291	0.0046127	0.105619
KIF26B	333.069	0.683285	0.24153	2.82899	0.00466958	0.106234
BTG1-DT	59.1333	0.873756	0.308878	2.82881	0.00467214	0.106234
ENSG00000291100	587.222	0.528098	0.186764	2.82762	0.00468961	0.106483
COL1A1	1945.24	1.64765	0.583424	2.82411	0.00474124	0.107451
SPACA6	25.3839	1.13197	0.401531	2.81914	0.00481528	0.108731
CASC15	584.882	0.425254	0.15087	2.81869	0.00482203	0.108732
PPP1R1A	21.457	1.30396	0.462716	2.81805	0.00483159	0.108798
CHST11	44.657	0.908819	0.322594	2.81722	0.00484413	0.108854
NDUFB1	2188.84	0.549526	0.195106	2.81656	0.00485415	0.108854
ENSG00000291032	84.3752	0.644815	0.229062	2.81502	0.00487744	0.109144
C8B	2067.93	0.657871	0.233718	2.8148	0.00488074	0.109144
NR2F1	780.378	0.511559	0.181766	2.81438	0.00488715	0.109144
SNHG19	380.265	0.482771	0.171913	2.80824	0.00498137	0.110944
CXCL12	25.7324	1.09856	0.39154	2.80573	0.00502025	0.111486
ENSG00000235978	31.8231	0.97105	0.346421	2.80309	0.00506156	0.112118
OAF	1048.72	0.407318	0.145413	2.80111	0.00509273	0.112655
LRRC17	26.7052	1.24378	0.444374	2.79894	0.00512705	0.113261
TPBG	229.792	0.513444	0.184023	2.79011	0.00526901	0.115769
ROMO1	2610.85	0.546641	0.196079	2.78786	0.00530579	0.116241
XAF1	594.836	0.449537	0.161322	2.78659	0.0053266	0.116251
RPS21	16662.1	0.442367	0.158842	2.78495	0.00535364	0.116529
UBE2V1	285.495	0.653089	0.234746	2.78211	0.00540063	0.117239
SREK1IP1	1026.24	0.455693	0.163871	2.7808	0.0054225	0.117557
GSDME	238.443	0.479001	0.172286	2.78027	0.00543138	0.117573
NDUFA1	2877.3	0.499351	0.179629	2.77989	0.00543766	0.117573
MRPL33	1735.07	0.412253	0.148586	2.7745	0.00552863	0.119066
MIR100HG	68.3947	0.702498	0.253438	2.77187	0.00557345	0.119487
VASN	186.185	0.564373	0.20377	2.76966	0.00561145	0.119681
TCEAL3	336.743	0.498713	0.180072	2.76952	0.00561395	0.119681
MAP3K4	245.699	0.486208	0.175825	2.76529	0.00568718	0.120564
HP	39978.2	1.5158	0.548212	2.76499	0.00569244	0.120564
ENSG00000248458	52.739	1.17868	0.426359	2.76452	0.00570058	0.120564
IL7	53.5032	0.771997	0.279711	2.75998	0.00578049	0.121756
COX16	264.956	0.553055	0.200538	2.75785	0.00581825	0.122236
MTHFD2L	727.839	0.491162	0.178668	2.74902	0.00597742	0.124776
SEC62	3517.13	0.412659	0.150161	2.7481	0.00599412	0.124835
SLC14A1	13.8709	1.44503	0.526313	2.74557	0.00604067	0.125614
ITGBL1	14.3031	1.44732	0.527538	2.74355	0.00607797	0.125907
TBKBP1	14.4708	1.48055	0.540348	2.74	0.00614399	0.126952
RFLNB	46.1795	1.10992	0.405404	2.73782	0.00618479	0.127634
IER2	2946.19	0.446374	0.163242	2.73443	0.00624892	0.128794
FN1	66555.5	0.565614	0.207165	2.73026	0.00632841	0.129799
ISYNA1	70.9563	0.662492	0.242653	2.7302	0.00632951	0.129799
SERPINA3	149.658	0.948608	0.34774	2.72792	0.00637348	0.130372
PLEKHG2	59.5758	0.686129	0.251903	2.72378	0.006454	0.131196
NDP	17.8065	1.41547	0.520208	2.72097	0.00650898	0.131956
SHH	112.651	0.590264	0.217178	2.71789	0.00657006	0.1324
ST3GAL4	80.4241	0.617506	0.227532	2.71393	0.00664896	0.133167
SLC6A8	168.93	0.541192	0.199589	2.71154	0.00669718	0.133968
DCTN6-DT	56.8461	0.687041	0.253503	2.71019	0.00672451	0.134186
SETBP1	317.601	0.471073	0.173923	2.70851	0.00675852	0.134535
RUNX1	905.692	0.509669	0.188439	2.70469	0.00683684	0.135543
DCBLD1	589.244	0.451055	0.167069	2.69981	0.00693797	0.137011
RPL31	17761.3	0.467019	0.173167	2.69693	0.00699818	0.137958
SNCAIP	3.928	2.63423	0.977264	2.69552	0.00702794
ENSG00000274265	464.552	0.478337	0.177591	2.69347	0.00707121	0.13856
LTBP4	243.359	0.457668	0.170028	2.69172	0.00710851	0.138957
TLCD2	206.465	0.666742	0.247967	2.68884	0.00717016	0.139548
CELSR1	80.6446	0.704291	0.261944	2.6887	0.00717299	0.139548
PDPN	5.93671	3.71886	1.38381	2.68741	0.00720088	0.139901
NME7	408.835	0.465042	0.17314	2.68593	0.00723277	0.139901
RENO1	56.9373	0.704746	0.26259	2.68383	0.0072785	0.140428
MBOAT2	37.613	0.990823	0.36936	2.68254	0.00730656	0.140802
KIF5A	23.8936	0.977736	0.364885	2.67957	0.0073716	0.141888
MLLT11	239.586	0.602151	0.224759	2.6791	0.007382	0.141921
AMTN	2592.89	2.86779	1.07094	2.67784	0.00740992	0.142122
SNHG25	355.273	0.628083	0.234654	2.67663	0.00743664	0.142467
TTC4	62.8835	0.838258	0.313532	2.6736	0.00750421	0.14309
LBH	859.808	0.514577	0.192488	2.6733	0.00751092	0.14309
TSPAN5	209.537	0.590007	0.220779	2.67239	0.00753126	0.143103
SEC61G	4181.35	0.360857	0.135131	2.67043	0.00757542	0.143607
FMN1	47.7957	0.860143	0.322399	2.66795	0.00763163	0.144505
ADAMTS10	86.2358	0.680169	0.255028	2.66704	0.00765237	0.144588
NLGN2	24.7761	1.03614	0.388507	2.66697	0.00765378	0.144588
C2CD2	168.244	0.538313	0.201981	2.66517	0.00769496	0.145198
SLIRP	2287.61	0.406612	0.152786	2.66131	0.00778381	0.146198
APOD	5.95877	2.13795	0.803605	2.66044	0.00780381	0.146404
IRX3	6.79336	2.06012	0.774547	2.65977	0.00781933	0.146527
IP6K3	3.58853	2.68944	1.0112	2.65965	0.00782228
CSF1	167.972	0.675222	0.254172	2.65656	0.00789428	0.147326
VEGFB	658.889	0.51586	0.194285	2.65517	0.00792691	0.147598
CARMN	11.1348	1.57262	0.592325	2.655	0.00793081	0.147598
WNT7B	63.4266	0.84032	0.316893	2.65175	0.00800762	0.147967
GADD45B	1296.08	0.541548	0.204244	2.65147	0.00801417	0.147967
ABCA12	61.8934	0.67656	0.255286	2.6502	0.0080444	0.148357
ENSG00000249746	201.229	0.629423	0.238593	2.63806	0.00833811	0.151979
TIFA	279.232	0.42858	0.162463	2.63802	0.00833915	0.151979
SCTR-AS1	170.213	0.645086	0.24455	2.63785	0.00834331	0.151979
NDUFC1	2768.88	0.434333	0.164861	2.63454	0.00842505	0.153126
ZNF503	522.819	0.424869	0.161554	2.62989	0.00854126	0.154506
MC1R	15.8017	1.23707	0.470489	2.62934	0.00855511	0.154506
FNDC4	1217.65	0.408792	0.15548	2.62923	0.00855786	0.154506
PAQR5	430.931	0.459167	0.174816	2.62658	0.00862473	0.154802
ENSG00000289616	10.5387	1.65809	0.631323	2.62638	0.00862976	0.154802
PMP22	413.971	0.481435	0.183311	2.62632	0.00863126	0.154802
ELOB	5789.79	0.393903	0.150125	2.62383	0.00869472	0.155227
SLC34A2	95.2967	0.731468	0.278825	2.62339	0.00870593	0.155227
PRRX1	16.6031	1.35126	0.515503	2.62124	0.00876111	0.155761
PLAU	134.089	0.579907	0.221321	2.6202	0.00878774	0.155856
ENSG00000273328	5.10724	2.08674	0.796841	2.61877	0.00882471
CDH6	2837.83	0.513277	0.196068	2.61785	0.0088486	0.156463
HIF1A-AS3	34.4279	1.04775	0.400859	2.61376	0.00895511	0.157192
HRH1	36.7084	0.907202	0.347091	2.61373	0.00895607	0.157192
SOCS1	170.879	1.62897	0.623248	2.61368	0.00895731	0.157192
TOMM7	3395.81	0.395988	0.151586	2.6123	0.00899364	0.157321
PRR34-AS1	155.156	0.710362	0.272377	2.60801	0.00910711	0.158965
FAM133B	953.098	0.364126	0.13964	2.6076	0.00911788	0.158983
TMEM176A	1869.34	0.659991	0.253528	2.60322	0.00923513	0.160402
DNAJB5	60.2268	0.668344	0.256757	2.60302	0.00924057	0.160402
SGIP1	79.2639	0.834671	0.321085	2.59953	0.00933512	0.161048
MRC2	130.089	0.878324	0.338028	2.59837	0.00936667	0.161422
ARHGAP23	23.8746	1.01522	0.390846	2.59748	0.00939106	0.1615
SLC38A4	59.4578	0.818585	0.315313	2.5961	0.00942889	0.16181
IGF2BP1	25.1491	0.926324	0.356988	2.59483	0.00946368	0.162071
CXCL1	5853.95	0.631695	0.243444	2.59482	0.00946399	0.162071
SOD2	6996.08	0.576724	0.222323	2.59408	0.00948457	0.162107
HSPB7	3.59034	3.04555	1.17406	2.59403	0.00948592
HK1	170.632	0.526951	0.203257	2.59254	0.00952707	0.162638
FBN1	28.457	1.14184	0.441057	2.58887	0.00962909	0.163486
RPLP2	26342.8	0.351606	0.135829	2.58859	0.00963687	0.163486
ENSG00000274213	22.002	1.0274	0.396952	2.58822	0.00964733	0.163493
MT1X	889.244	0.457795	0.17718	2.58379	0.0097722	0.164924
FKBP10	63.8379	0.788564	0.305777	2.57889	0.00991197	0.166589
CDH2	1633.77	0.422213	0.163824	2.57724	0.00995934	0.166877
OR2I1P	19.5365	1.36114	0.52814	2.57723	0.0099596	0.166877
ENSG00000261889	25.3395	0.932968	0.362155	2.57616	0.00999057	0.167224
ATP5ME	2894	0.532766	0.20686	2.57549	0.0100098	0.167235
ZNF697	159.319	0.505639	0.19643	2.57414	0.0100488	0.167683
S100A13	2038.56	0.441142	0.171498	2.57228	0.0101032	0.168417
ENSG00000238142	224.906	0.506268	0.196985	2.57009	0.0101673	0.16914
KANK4	87.3303	0.766344	0.298267	2.56932	0.0101898	0.169286
ADAMTS9	83.3767	0.710164	0.276427	2.56908	0.0101968	0.169286
ENSG00000293300	25.2107	1.05508	0.410777	2.5685	0.010214	0.169312
PTGDS	5.34723	2.67174	1.04081	2.56699	0.0102584	0.169378
PAPPA	101.081	0.649898	0.253196	2.56678	0.0102647	0.169378
ENSG00000272622	58.3149	0.661367	0.25794	2.56403	0.0103464	0.170366
EDNRA	12.1301	1.50893	0.588571	2.56371	0.0103559	0.170366
B3GAT2	30.7641	0.927808	0.361996	2.56303	0.0103762	0.170527
SDC4	1298.93	0.411541	0.160695	2.56101	0.0104369	0.17118
C22orf46P-1	23.1336	1.09029	0.425902	2.55996	0.0104685	0.171525
SPARCL1	17.4195	1.16369	0.454742	2.55901	0.0104971	0.171699
LPCAT1	343.059	0.432755	0.169117	2.55891	0.0105001	0.171699
PDE4D	126.939	0.562382	0.21991	2.55733	0.010548	0.172225
R3HDML	28.9265	1.15953	0.453448	2.55714	0.0105535	0.172225
ENSG00000257390	36.0892	0.966474	0.378001	2.5568	0.010564	0.172225
SUN2	336.73	0.422793	0.165515	2.55441	0.0106367	0.173237
DZIP1L	30.7482	0.97286	0.380943	2.55382	0.0106548	0.173325
C19orf33	820.528	0.441374	0.17287	2.55322	0.0106733	0.173325
MBD2	738.122	0.43185	0.169141	2.55319	0.010674	0.173325
SERPINE2	12305.5	0.313486	0.12288	2.55115	0.0107368	0.173993
PPP1R18	263.98	0.510527	0.200146	2.55078	0.0107482	0.173993
ITGAV	2674.79	0.38247	0.149974	2.55023	0.0107651	0.173993
SERPINA1	456360	0.451977	0.177263	2.54976	0.0107799	0.174004
TOMM5	423.866	0.433683	0.17041	2.54494	0.0109295	0.176011
COL16A1	72.741	0.703341	0.276392	2.54472	0.0109366	0.176011
CLK1	301.145	0.511466	0.20109	2.54348	0.0109756	0.17629
CHRDL2	116.806	0.778216	0.307242	2.53291	0.0113121	0.179858
WNT5B	157.979	0.59332	0.234264	2.5327	0.0113187	0.179858
ICAM4	8.42683	1.71647	0.677727	2.53269	0.011319	0.179858
ZC3H12A	442.449	0.565479	0.224024	2.52419	0.0115966	0.183197
ENSG00000270792	7.13402	1.69529	0.671882	2.5232	0.0116292	0.183534
ENSG00000293499	18.4794	1.04918	0.416207	2.52082	0.0117082	0.184068
BAHCC1	78.07	0.619234	0.245768	2.51959	0.0117493	0.184393
PPP1R14C	342.775	0.733593	0.291278	2.51853	0.0117844	0.184591
TGFBR1	1050.91	0.400175	0.158905	2.51833	0.0117912	0.184591
SON	3604.52	0.339363	0.134783	2.51785	0.0118074	0.184591
PAX6	453.843	0.39016	0.154962	2.51779	0.0118094	0.184591
PELI2	5.71187	1.86851	0.742236	2.5174	0.0118225	0.184618
ANXA2R	195.877	0.502399	0.199606	2.51695	0.0118376	0.184677
ENSG00000289365	8.47457	1.69322	0.673818	2.51287	0.0119753	0.186062
CSGALNACT2	166.061	0.488798	0.194533	2.51267	0.011982	0.186062
GASK1B-AS1	6.21083	2.23994	0.891471	2.51263	0.0119834	0.186062
TRAF2	102.865	0.535153	0.213159	2.51058	0.0120534	0.186793
CLIC6	21.9809	1.12221	0.447101	2.50996	0.0120743	0.18694
TSHZ2	653.988	0.407025	0.162215	2.50916	0.0121018	0.187187
GPS2	221.219	0.462972	0.184612	2.50781	0.0121484	0.187467
LINC01320	213.59	0.727132	0.289968	2.50763	0.0121544	0.187467
PDE7B-AS1	7.30704	1.79365	0.716143	2.5046	0.0122589	0.188783
PLA2R1	40.1498	0.864913	0.345689	2.50199	0.0123496	0.189219
EHBP1L1	222.608	0.447423	0.178957	2.50017	0.0124134	0.189372
TLE3	88.0939	0.687243	0.274891	2.50006	0.0124173	0.189372
TCTN2	48.0751	0.705572	0.282762	2.49528	0.0125857	0.191403
ZSWIM4	47.5573	0.702612	0.281613	2.49495	0.0125974	0.191403
AGTR1	278.275	0.41085	0.165007	2.4899	0.0127779	0.193019
NREP	564.279	0.378567	0.152056	2.48966	0.0127866	0.193019
SYCE3	8.63984	1.64585	0.661208	2.48916	0.0128046	0.193112
RARRES1	313.985	0.749215	0.301033	2.48882	0.012817	0.193119
ELN	4.51407	2.57542	1.03497	2.4884	0.0128318
ENSG00000276850	273.635	0.519564	0.208965	2.48637	0.0129055	0.19382
WNK4	35.3681	0.89406	0.360229	2.48192	0.0130677	0.195632
MRPL52	2235.09	0.371048	0.14955	2.4811	0.0130977	0.19575
DVL1	593.724	0.357218	0.143979	2.48105	0.0130996	0.19575
NKILA	19.1185	1.24021	0.500119	2.47983	0.0131447	0.196064
CUEDC1	250.815	0.444744	0.179446	2.47843	0.0131962	0.196652
ETS1	213.74	0.522157	0.210728	2.47787	0.0132169	0.196781
SMARCE1	678.758	0.347647	0.140363	2.47676	0.013258	0.197033
UPF2	597.813	0.408858	0.165366	2.47244	0.0134195	0.198242
CFB	435.658	0.673104	0.272245	2.47242	0.0134202	0.198242
ITGB3	32.0134	1.02088	0.41324	2.47043	0.0134951	0.198569
H4C5	20.8198	1.16843	0.473101	2.46974	0.0135212	0.19877
RAB37	25.2589	0.934209	0.378507	2.46814	0.0135817	0.19948
C4A	6.8777	1.7388	0.706121	2.46247	0.0137984	0.201753
MSC-AS1	9.32042	1.75434	0.712772	2.46129	0.0138437	0.202235
MAP3K8	163.351	0.480472	0.195533	2.45724	0.0140009	0.203838
IL6ST	2460.49	0.438319	0.178555	2.45481	0.014096	0.205002
DDX24	2064.77	0.341174	0.139139	2.45203	0.0142054	0.205858
ENSG00000237529	7.35923	1.98614	0.810509	2.45049	0.0142663	0.206056
BAALC	31.2978	1.12894	0.46071	2.45045	0.014268	0.206056
PTPA	692.168	0.341281	0.139328	2.44948	0.0143062	0.206131
ZNF594-DT	34.6262	0.794811	0.324503	2.44932	0.0143127	0.206131
FABP4	4.69492	2.46756	1.00764	2.44885	0.0143312
RAP1GAP	487.141	0.36767	0.150158	2.44856	0.0143428	0.206382
CDC42SE1	495.499	0.447052	0.182724	2.44659	0.0144214	0.207269
HMGA2	474.995	0.572025	0.233911	2.44548	0.014466	0.207316
CCDC152	318.888	0.385712	0.157917	2.4425	0.0145859	0.208246
CHSY3	7.97488	1.62214	0.664982	2.43938	0.0147124	0.209665
GFPT2	15.8286	1.53338	0.629275	2.43674	0.0148202	0.210784
ENSG00000289305	26.6976	1.17229	0.481234	2.436	0.0148506	0.210897
TSC22D3	429.605	0.380262	0.156151	2.43523	0.0148824	0.211164
KIFAP3	396.551	0.407866	0.16754	2.43444	0.014915	0.211443
SMCO2	5.14955	2.1046	0.865375	2.43201	0.0150153
SLC39A10	514.761	0.396214	0.163087	2.42947	0.0151208	0.213617
ORAI2	341.205	0.381695	0.157244	2.4274	0.0152076	0.214266
SNAI1	11.7623	1.26233	0.520095	2.42712	0.0152193	0.214266
IL4R	306.919	0.445637	0.183862	2.42376	0.0153608	0.215491
AHNAK2	1144.28	0.399981	0.165029	2.4237	0.0153631	0.215491
TENT4A	88.8506	0.549188	0.226669	2.42286	0.0153988	0.215491
ENSG00000269968	34.583	0.751137	0.310083	2.42238	0.0154194	0.215594
SNHG5	2265.38	0.339501	0.14027	2.42034	0.015506	0.216063
CXCL2	5680.71	0.571987	0.236975	2.41371	0.0157911	0.218357
LHFPL6	13.992	1.43998	0.598283	2.40686	0.0160906	0.221384
SRGN	7.47991	2.04691	0.851049	2.40516	0.0161653	0.221992
ANKLE2	1068.28	0.381508	0.158761	2.40303	0.0162599	0.222462
DDIT4	1823.92	0.360693	0.150109	2.40288	0.0162664	0.222462
ALPK3	39.2816	0.789481	0.328595	2.4026	0.016279	0.222462
ENSG00000240801	29.505	1.13734	0.473647	2.40123	0.0163401	0.22302
SUSD1	224.788	0.460103	0.191624	2.40107	0.0163472	0.22302
BIRC7	7.45943	1.74695	0.727933	2.39988	0.0164006	0.223561
DDX18	1183.15	0.330454	0.137772	2.39856	0.0164597	0.22418
KMT2E-AS1	131.056	0.461072	0.19259	2.39406	0.0166631	0.226382
MARVELD1	15.9482	1.34051	0.56009	2.39339	0.0166935	0.226606
TRABD2B	226.63	0.42188	0.176459	2.39081	0.0168111	0.22777
DNM1	887.865	0.504098	0.210867	2.39059	0.0168212	0.22777
TK2	408.233	0.384513	0.160944	2.38911	0.016889	0.22831
CD276	490.72	0.404415	0.169658	2.38371	0.0171389	0.230922
CLEC16A	444.484	0.415303	0.174389	2.38147	0.0172436	0.231758
NAPB	97.6148	0.517438	0.217673	2.37714	0.0174476	0.233921
CFH	4557.44	0.394285	0.165974	2.37559	0.017521	0.234519
KCTD16	14.3195	1.38375	0.582589	2.37518	0.0175403	0.234586
LINC02981	38.3889	0.971691	0.409867	2.37075	0.0177521	0.236637
MEX3D	255.184	0.470656	0.198551	2.37045	0.0177662	0.236637
SBNO2	127.27	0.500464	0.211206	2.36956	0.0178094	0.237018
DDAH2	885.144	0.340304	0.143743	2.36745	0.0179112	0.237842
AGPAT2	1702.93	0.425675	0.179818	2.36725	0.0179208	0.237842
BTBD19	56.1653	0.619066	0.261533	2.36707	0.0179297	0.237842
TGFB3	44.625	0.668766	0.28291	2.36389	0.0180844	0.239302
ENSG00000289119	8.37213	1.44157	0.610441	2.36152	0.0182004	0.240021
DNAJC8	2134.95	0.309157	0.13097	2.36051	0.0182498	0.240021
SLC26A2	203.71	0.486234	0.206219	2.35785	0.018381	0.240908
COL6A2	155.498	1.42876	0.606408	2.3561	0.0184681	0.241179
DUOX2	61.9271	2.05953	0.874144	2.35605	0.0184703	0.241179
ADAMTS6	56.6041	0.709138	0.301485	2.35215	0.0186652	0.243245
CWF19L2	280.315	0.409152	0.174055	2.35071	0.0187378	0.243607
THBS1	3660.08	0.357997	0.152402	2.34903	0.0188223	0.244233
GLIS2	50.2515	0.742198	0.316007	2.34867	0.0188404	0.244233
TRIB2	79.5487	0.615562	0.262267	2.34708	0.0189211	0.244818
AGTRAP	939.618	0.411824	0.175495	2.34664	0.0189434	0.244912
FRMD4A	308.879	0.439732	0.18747	2.34562	0.0189956	0.245259
MSN	1783.12	0.324906	0.138573	2.34466	0.0190443	0.245438
ZNF532	98.2011	0.56169	0.239834	2.34199	0.0191813	0.246894
PTPRG	1029.7	0.449644	0.192051	2.34128	0.0192178	0.247087
SERF1B	2.88992	2.46561	1.0535	2.3404	0.019263
CDK17	230.458	0.420882	0.179906	2.33945	0.0193119	0.24731
CCDC80	28.5433	0.994096	0.424963	2.33926	0.0193222	0.24731
VSTM4	149.089	0.844545	0.361185	2.33826	0.0193739	0.247727
GALNT18	595.616	0.433873	0.185644	2.33712	0.0194329	0.248147
COL6A3	251.874	1.33104	0.569697	2.3364	0.0194702	0.248339
LIMK2	334.467	0.403851	0.17296	2.33494	0.0195463	0.248956
TMEM204	12.0085	1.38908	0.595245	2.33363	0.019615	0.249299
PGBD5	20.5797	1.09506	0.469272	2.33352	0.0196207	0.249299
ZNF295-AS1	21.2555	0.900596	0.385961	2.33338	0.019628	0.249299
LTBP3	1020.25	0.361075	0.15479	2.33268	0.019665	0.249299
SPP1	17116.8	0.471826	0.202465	2.33041	0.0197847	0.250621
KLHL25	48.0999	0.65841	0.282712	2.32891	0.0198641	0.251037
UQCR11	3958.5	0.342475	0.147075	2.32857	0.019882	0.251037
LINC02798	5.8922	1.75277	0.752929	2.32794	0.0199155	0.251037
UGT2A3	2482.95	0.328076	0.140959	2.32746	0.0199407	0.251037
KDM7A	89.611	0.567309	0.24391	2.32589	0.0200244	0.251647
IL1B	11.9087	1.45466	0.625468	2.32572	0.0200335	0.251647
SLC22A17	51.0874	0.668429	0.287522	2.32479	0.0200833	0.251992
RASGRF1	23.1939	0.938737	0.403846	2.32449	0.0200992	0.251992
SNHG22	9.17281	1.51858	0.653542	2.32361	0.0201463	0.252263
ZNF385A	100.187	0.608473	0.261913	2.32319	0.0201692	0.252355
SERTAD3	326.752	0.383428	0.165154	2.32164	0.0202524	0.253077
LINC00488	12.5913	1.87169	0.806295	2.32135	0.020268	0.253077
EPN2	262.676	0.439091	0.18922	2.32053	0.0203121	0.253077
UQCC5	492.148	0.442866	0.19097	2.31903	0.0203934	0.253603
SCART1	9.30468	1.32177	0.570231	2.31796	0.0204513	0.253906
YAF2	445.362	0.357745	0.154661	2.31309	0.0207175	0.255877
MLXIP	973.423	0.313606	0.135656	2.31177	0.0207904	0.256388
CACNA2D1	3.13046	2.41331	1.04414	2.3113	0.0208164
PLXND1	26.3135	0.885905	0.383312	2.31118	0.0208228	0.256438
DAAM2	9.45462	2.03344	0.879848	2.31113	0.0208258	0.256438
STAT2	468.762	0.345563	0.14954	2.31084	0.0208417	0.25644
CRISPLD2	16.8028	1.52053	0.660096	2.3035	0.0212506	0.259707
NUAK1	179.922	0.641235	0.278501	2.30245	0.0213098	0.260045
HHIP-AS1	29.7089	0.869127	0.377527	2.30216	0.0213261	0.260045
PROSER3	99.2575	0.499388	0.217158	2.29965	0.0214681	0.261366
FXYD2	4382.37	0.355818	0.154768	2.29904	0.0215026	0.261414
ZFP36L1	6571.61	0.376474	0.163796	2.29843	0.0215376	0.261535
DACT1	6.73782	1.81167	0.788592	2.29734	0.0215992	0.261613
PCDHB15	10.4912	1.3419	0.584343	2.29642	0.0216518	0.262054
NYNRIN	61.3599	0.692152	0.302263	2.2899	0.0220271	0.264897
ZNF117	106.792	0.475583	0.20769	2.28987	0.0220289	0.264897
POLR2L	3982.23	0.363143	0.158755	2.28744	0.0221704	0.266355
ENSG00000254859	25.5559	1.04093	0.455231	2.28659	0.0222196	0.266653
LINC01433	7.841	1.45573	0.636676	2.28645	0.0222279	0.266653
TWIST2	8.61016	1.5559	0.680789	2.28544	0.0222873	0.266973
ENSG00000289850	27.1347	0.875376	0.383454	2.28287	0.0224378	0.268184
DHRS9	145.661	0.606924	0.266049	2.28125	0.0225336	0.268696
SLC38A2	1961.35	0.311902	0.136746	2.28089	0.0225548	0.268696
ENSG00000287576	10.5627	1.35059	0.592284	2.2803	0.0225899	0.268696
GLI2	99.8512	0.557955	0.244719	2.27998	0.0226089	0.268696
ANTXR2	361.859	0.366598	0.16089	2.27857	0.0226926	0.269253
ATG14	183.33	0.444395	0.195079	2.27802	0.0227254	0.269253
SERPINE1	1572.02	0.477032	0.209479	2.27723	0.0227727	0.269617
MRTFA	382.721	0.359755	0.158283	2.27285	0.023035	0.27101
LOXL4	467.614	0.381821	0.168289	2.26884	0.023278	0.273022
CFAP221	203.478	0.570733	0.25201	2.26472	0.0235296	0.275379
SMIM27	159.764	0.517511	0.228691	2.26292	0.0236404	0.276279
GPATCH11	174.688	0.425974	0.188333	2.26181	0.023709	0.276685
CCR1	11.8864	1.30301	0.577161	2.25762	0.0239695	0.278131
ZFYVE27	185.157	0.405568	0.179677	2.25721	0.023995	0.278142
TCF7L1	60.5684	0.584208	0.25891	2.25642	0.0240446	0.278179
ARHGEF40	482.329	0.372124	0.164952	2.25595	0.0240735	0.278179
ENSG00000289115	3.4495	2.15398	0.954942	2.25562	0.0240946
PLCXD2	136.271	0.475159	0.210719	2.25494	0.0241372	0.278426
NFKBIZ	1259.34	0.563307	0.249891	2.25421	0.0241827	0.278426
TNS3	778.371	0.414054	0.183704	2.25392	0.0242014	0.278444
PCGF2	222.705	0.41449	0.183928	2.25355	0.0242245	0.278477
ENSG00000256646	11.6604	1.3006	0.578104	2.24977	0.0244635	0.280273
CORO2B	39.8768	0.793791	0.35304	2.24845	0.0245477	0.280843
SMCR5	25.8406	0.993071	0.442562	2.24391	0.024838	0.282656
ADAM28	37.0234	0.845274	0.377036	2.24189	0.0249684	0.283678
HAPLN3	64.8192	0.705006	0.314472	2.24187	0.0249695	0.283678
SNX25	140.357	0.467216	0.208607	2.23969	0.0251111	0.285088
PRKG1	6.81157	1.56489	0.699301	2.23779	0.0252345	0.285892
ABCF1	1475.12	0.320146	0.143086	2.23744	0.0252575	0.285953
CFI	2191.63	0.3245	0.145129	2.23594	0.0253556	0.286269
ZNF154	35.5465	0.699998	0.313067	2.23594	0.0253556	0.286269
PTGES	8.02239	1.35077	0.605134	2.23218	0.0256034	0.28787
ARHGEF18	591.308	0.404864	0.181446	2.23132	0.0256598	0.288108
ARHGEF3	188.005	0.399048	0.178918	2.23034	0.0257247	0.288181
CNPY4	138.72	0.436899	0.195905	2.23016	0.0257371	0.288181
SNRPG	1902.38	0.32056	0.143771	2.22966	0.02577	0.288351
LGALS1	4157.3	0.45326	0.20353	2.227	0.0259476	0.290018
F3	368.536	0.374431	0.168156	2.2267	0.0259677	0.290018
RPS25	13785.9	0.296175	0.133015	2.22663	0.0259723	0.290018
SCMH1	201.873	0.396931	0.178367	2.22536	0.0260568	0.290563
MISFA	29.3088	0.780815	0.350928	2.225	0.0260813	0.290639
AGPAT4	48.7424	0.659199	0.296426	2.22383	0.0261601	0.291118
GABBR1	24.9465	0.822539	0.370055	2.22274	0.026233	0.29142
CHST3	122.606	0.595187	0.267849	2.2221	0.0262766	0.29142
IRAK3	2.43985	2.72017	1.22521	2.22017	0.0264076
PLEKHG5	33.4887	0.765704	0.344896	2.2201	0.026412	0.29237
COL6A1	257.963	0.528471	0.238046	2.22004	0.0264161	0.29237
IL15RA	297.325	0.385846	0.174083	2.21645	0.0266608	0.294063
NR2F1-AS1	271.484	0.415668	0.187558	2.21621	0.0266773	0.294063
ENSG00000289916	56.5032	0.808855	0.36517	2.21501	0.0267595	0.294571
HSPA12A	66.6238	0.610227	0.275541	2.21465	0.0267841	0.294643
MRPS5	303.896	0.371707	0.167982	2.21278	0.0269125	0.295112
ADAM17	291.285	0.399546	0.180604	2.21228	0.0269475	0.295246
FMNL3	5.11384	1.87786	0.849563	2.21038	0.0270789
TSPAN2	66.0429	0.794778	0.359573	2.21034	0.0270818	0.296055
PRSS22	82.4603	0.599961	0.271711	2.20808	0.0272386	0.29664
ANKRD49	181.39	0.426557	0.193353	2.20611	0.0273764	0.297942
RBBP4	1219.19	0.294682	0.133626	2.20527	0.0274348	0.298379
GREM1	31.7988	2.38141	1.08017	2.20466	0.0274776	0.298645
FURIN	1098.18	0.38116	0.172988	2.20339	0.0275671	0.29902
RIN2	204.611	0.413423	0.187662	2.20302	0.0275936	0.299109
MAPK6	724.343	0.335426	0.152381	2.20123	0.0277194	0.299425
RPL35	19515.1	0.274459	0.124755	2.19998	0.0278084	0.29987
ENSG00000267073	62.9554	0.594881	0.270519	2.19904	0.0278751	0.29987
WWTR1	3732.79	0.298733	0.136069	2.19545	0.028131	0.301383
CNIH3	26.6373	0.82548	0.376005	2.1954	0.0281351	0.301383
ANO10	245.412	0.394834	0.179847	2.19538	0.0281363	0.301383
SPX	92.9359	0.472574	0.2155	2.19292	0.028313	0.302878
CHKB	72.0893	0.547512	0.249802	2.19178	0.0283952	0.303558
SV2A	6.09328	1.62782	0.743061	2.19069	0.0284743	0.304027
RPL23	33074.9	0.323957	0.147881	2.19066	0.0284763	0.304027
RAB34	142.001	0.596526	0.272504	2.18905	0.028593	0.304592
CCDC137	412.102	0.351105	0.160534	2.1871	0.0287349	0.305787
REC8	45.8441	0.668352	0.305747	2.18596	0.0288184	0.306276
TIMP1	23241.3	0.465777	0.213117	2.18554	0.028849	0.306401
H6PD	824.791	0.429888	0.19687	2.18361	0.0289906	0.307262
PNMA8A	8.09616	1.56388	0.716209	2.18356	0.0289947	0.307262
FNIP2	686.563	0.351137	0.16082	2.18341	0.0290055	0.307262
C12orf57	3492.55	0.348866	0.159927	2.18141	0.029153	0.308303
GDF7	29.422	0.754541	0.345912	2.18131	0.0291605	0.308303
CA9	63.271	0.756396	0.347003	2.1798	0.0292726	0.308912
ENSG00000272512	14.8424	1.2503	0.573595	2.17976	0.0292754	0.308912
SLC4A7	797.322	0.317051	0.145469	2.17951	0.0292939	0.308912
KLHDC8B	86.7514	0.48742	0.223727	2.17864	0.0293584	0.309192
ATP5MF	3687.26	0.306784	0.140874	2.17772	0.0294271	0.309715
TRIP10	411.15	0.330875	0.15197	2.17723	0.0294632	0.309895
FGF5	3.63127	2.29401	1.05573	2.17291	0.0297872
SMARCA1	672.285	0.325514	0.150049	2.16938	0.0300538	0.314081
TMX4	1692.62	0.307785	0.14191	2.16887	0.0300924	0.314082
TDG	466.538	0.329004	0.151745	2.16813	0.0301485	0.314466
RASGRF2	312.525	0.360785	0.166457	2.16743	0.0302021	0.314623
ENSG00000289200	2.40555	3.6692	1.69342	2.16674	0.0302545
SLC20A1	428.825	0.372434	0.171956	2.16587	0.0303209	0.315315
DHODH	276.341	0.489806	0.226271	2.16469	0.0304116	0.315998
LIX1L	186.137	0.468336	0.216463	2.16359	0.0304962	0.316473
ADAMTS16	74.3615	0.637365	0.294931	2.16106	0.0306903	0.317281
NAA38	1346.66	0.326696	0.151178	2.16101	0.0306946	0.317281
PLEKHF2	202.109	0.386296	0.178759	2.16099	0.0306964	0.317281
SPRED1	343.209	0.348372	0.161307	2.15968	0.0307976	0.317728
TMEM176B	2040.54	0.488381	0.226156	2.15949	0.030812	0.317728
NHS	86.7199	0.610263	0.282724	2.15851	0.0308883	0.318314
LOX	32.4637	0.900525	0.417893	2.15492	0.0311682	0.320354
PNMA1	429.31	0.335694	0.155795	2.15471	0.0311845	0.320354
PLOD1	906.75	0.341847	0.158807	2.15259	0.0313508	0.321573
ALOX15B	2.67325	2.79288	1.29747	2.15257	0.0313527
METAP2	1645.91	0.325839	0.151418	2.15192	0.0314038	0.321573
RNF168	443.559	0.34058	0.158275	2.15182	0.0314116	0.321573
LRIG3-DT	33.8337	0.715374	0.33247	2.15169	0.0314216	0.321573
FBXO21	773.704	0.320701	0.149185	2.14969	0.0315798	0.322678
NOD1	21.3942	0.827726	0.385123	2.14925	0.0316146	0.322678
CA11	46.6374	0.76073	0.354017	2.14885	0.0316464	0.322678
SLC7A1	164.37	0.419199	0.195092	2.14872	0.0316566	0.322678
HDGFL3	34.6233	1.03571	0.482047	2.14858	0.0316681	0.322678
FAM169BP	3.87082	2.12266	0.988376	2.14763	0.0317434
COMMD6	3730.15	0.305792	0.142427	2.14701	0.0317922	0.323538
RND1	258.656	0.522642	0.243746	2.14421	0.0320161	0.32541
NDUFB2	3864.45	0.317463	0.14817	2.14256	0.0321485	0.326272
CEBPD	3605.99	0.45676	0.213212	2.14228	0.0321707	0.326272
LAMA3	900.101	0.333175	0.155533	2.14216	0.0321809	0.326272
GOLPH3	1039.42	0.381347	0.178097	2.14123	0.0322555	0.326419
PPP2R3A	366.585	0.39336	0.183742	2.14083	0.0322881	0.326547
SOX5	284.762	0.371536	0.173589	2.14032	0.0323286	0.326754
CACNA1C	4.59706	1.90908	0.892279	2.13956	0.0323905
ZNF436	42.7942	0.623405	0.291707	2.13709	0.0325905	0.328301
COL4A5	102.589	0.473581	0.221616	2.13694	0.0326026	0.328301
AFAP1L2	23.2172	1.25719	0.588818	2.1351	0.0327525	0.329608
NECTIN4	34.4538	0.708234	0.331823	2.13437	0.0328123	0.330005
LGI2	1.83994	4.27917	2.00491	2.13435	0.0328145
SPRED3	36.2081	0.731212	0.342872	2.13261	0.0329568	0.33097
ENSG00000291228	309.387	0.335583	0.157395	2.1321	0.0329987	0.331063
C1R	2316.35	1.28917	0.605969	2.12745	0.0333825	0.333716
BCL7A	250.316	0.409884	0.192676	2.12732	0.0333936	0.333716
ENSG00000274422	118.61	0.51618	0.24269	2.12691	0.0334278	0.333726
B3GNT2	242.386	0.378987	0.178285	2.12574	0.0335246	0.334461
ITPRIP	17.5498	0.935136	0.440369	2.12353	0.0337095	0.335305
TMEM87A	809.088	0.295735	0.139289	2.12318	0.0337389	0.335393
ALPK1	131.685	0.420313	0.198084	2.12189	0.0338469	0.335994
PRPF4B	1491.57	0.275685	0.129936	2.12169	0.0338634	0.335994
ST3GAL2	148.375	0.402374	0.189667	2.12148	0.0338817	0.335994
CORIN	11.0012	1.52702	0.720076	2.12064	0.0339521	0.336057
RRAD	133.1	0.692051	0.326412	2.12018	0.0339912	0.336057
PCDH18	3.43004	2.16847	1.02288	2.11996	0.0340096
SCARF2	6.66491	1.45069	0.684347	2.11981	0.0340221	0.336159
PDE3A	7.21571	1.54293	0.728039	2.1193	0.034065	0.336236
STAC3	41.9464	0.875625	0.413633	2.11691	0.0342674	0.33756
RIPOR3	6.59269	1.60848	0.759946	2.11657	0.0342967	0.337644
CDK15	3.5133	1.99623	0.943655	2.11542	0.034394
DPM3	872.724	0.352184	0.166515	2.11502	0.034428	0.338011
LINC00467	331.094	0.355183	0.168004	2.11414	0.0345035	0.338011
ENSG00000286714	41.4064	0.753765	0.356561	2.11398	0.0345166	0.338011
C19orf44	59.7129	0.568039	0.268773	2.11345	0.034562	0.338011
LINC02609	138.588	0.422714	0.20007	2.11284	0.0346149	0.338325
UCN2	4.59145	1.87241	0.886211	2.11283	0.0346154
SNRPF	1541.35	0.306509	0.145243	2.11032	0.0348311	0.339827
VCL	777.089	0.320457	0.151986	2.10846	0.0349911	0.340055
ARHGAP31	29.0071	0.764814	0.362781	2.1082	0.035014	0.340055
DLK1	29.6549	0.864086	0.409946	2.1078	0.035048	0.340055
CIB2	89.2306	0.538811	0.255652	2.10759	0.0350664	0.340055
KREMEN1	127.028	0.457776	0.217216	2.10746	0.0350774	0.340055
CKLF	1157.27	0.393771	0.186884	2.10703	0.035115	0.340055
CPNE7	17.1293	0.962061	0.456781	2.10618	0.035189	0.340066
MIR23AHG	435.573	0.403426	0.191545	2.10617	0.0351893	0.340066
ABCB4	183.548	0.424021	0.201376	2.10562	0.0352374	0.340329
CBX1	631.9	0.324702	0.154257	2.10495	0.035296	0.340693
NRTN	26.9478	0.81033	0.385168	2.10384	0.0353928	0.341425
CACHD1	56.3079	0.747461	0.355394	2.10319	0.0354493	0.341768
COX10-DT	77.9212	0.488277	0.232245	2.10242	0.0355163	0.342081
KDSR	885.24	0.304876	0.145034	2.1021	0.0355447	0.342081
SHC2	595.388	0.323215	0.153799	2.10155	0.0355929	0.342343
GLI3	5.71598	1.51884	0.722963	2.10086	0.0356532	0.342519
ENSG00000260927	77.2179	0.547103	0.260519	2.10005	0.0357248	0.342665
HAND2	3.15906	2.13791	1.0183	2.09949	0.0357741
BMT2	62.5156	0.537488	0.256041	2.09923	0.035797	0.343091
RPS15A	24347.4	0.274814	0.130966	2.09835	0.0358738	0.343146
TRIM47	521.076	0.327604	0.156189	2.09749	0.0359502	0.343146
ENSG00000270055	122.87	0.425385	0.202965	2.09586	0.0360946	0.343656
APOA4	111.234	0.582297	0.277854	2.09569	0.0361093	0.343656
ENSG00000288950	4.38203	2.12116	1.01218	2.09564	0.0361141
SNHG18	142.165	0.446939	0.213287	2.09548	0.0361282	0.343656
HMGA2-AS1	17.8275	0.917786	0.438185	2.09452	0.0362141	0.344055
HYMAI	21.5024	0.792981	0.378941	2.09262	0.036383	0.345305
FCF1	255.442	0.352531	0.168468	2.09256	0.0363881	0.345305
TYRO3	50.1815	0.57586	0.275389	2.09108	0.0365211	0.346331
FOXP1	1039.51	0.306038	0.146427	2.09004	0.0366143	0.346331
ENSG00000268460	27.9541	0.794395	0.380096	2.08998	0.0366194	0.346331
ZNF827	295.952	0.390769	0.187019	2.08947	0.0366656	0.346331
MUL1	227.569	0.362359	0.173585	2.0875	0.0368432	0.346401
FBLN5	12.9449	1.17067	0.560948	2.08696	0.0368919	0.346401
DIPK1B	63.8244	0.603285	0.289167	2.08629	0.0369525	0.346621
ADGRA2	5.89238	1.57993	0.757373	2.08606	0.0369731	0.346621
WTAP	957.68	0.301033	0.144358	2.08532	0.0370399	0.347046
TLE4	350.206	0.404717	0.194132	2.08476	0.0370915	0.347136
CEP162	211.833	0.388446	0.186375	2.08422	0.0371405	0.347136
DRAXIN	18.2301	1.04455	0.501224	2.08401	0.0371595	0.347136
UQCC2	1211.04	0.291929	0.140245	2.08156	0.0373825	0.348654
ENSG00000273284	14.0731	0.939202	0.451706	2.07923	0.037596	0.350044
CLEC11A	109.786	0.546862	0.263062	2.07883	0.0376326	0.350087
ZMYND8	861.58	0.340588	0.163861	2.07852	0.0376616	0.350087
YTHDC1	930.99	0.310112	0.149201	2.07848	0.037665	0.350087
MMP25-AS1	54.0397	0.550466	0.264941	2.07769	0.0377381	0.350567
NSRP1	1036.33	0.278443	0.134081	2.07668	0.0378308	0.351027
FAT3	58.2975	0.701963	0.338155	2.07586	0.0379064	0.351292
FERMT2	519.916	0.346181	0.16689	2.07431	0.0380505	0.352064
TLR5	23.1746	0.882321	0.425501	2.0736	0.0381163	0.352443
PON2	10939.7	0.256159	0.123545	2.0734	0.0381346	0.352443
FTSJ1	292.082	0.368739	0.177866	2.07312	0.0381609	0.352485
COX7A2	5666.99	0.308238	0.148784	2.07171	0.0382924	0.3531
BMF	138.947	0.617955	0.298676	2.06898	0.0385478	0.354786
DRC3	24.6708	0.732176	0.354027	2.06813	0.0386276	0.354786
SLC2A1	352.56	0.426533	0.20668	2.06373	0.0390432	0.357195
PTPRE	66.5828	0.729157	0.353515	2.06259	0.0391518	0.357386
NEGR1	31.0268	1.0364	0.503044	2.06026	0.039374	0.358812
NLRP1	4.07469	1.92646	0.935321	2.05968	0.0394289
ATP5MK	3979.42	0.278416	0.135211	2.05913	0.0394818	0.359392
ZNF513	163.065	0.372317	0.180907	2.05805	0.0395852	0.360132
ENSG00000283696	3.24965	1.99706	0.970687	2.05737	0.0396509
GDNF-AS1	3.6227	2.15292	1.0467	2.05686	0.0396996
MIAT	8.50731	1.2978	0.631231	2.05598	0.0397843	0.361384
UQCRB	8593.53	0.295651	0.143804	2.05593	0.0397892	0.361384
NAMPT	726.428	0.440255	0.2142	2.05535	0.0398456	0.361428
CGB7	7.97543	1.29078	0.62818	2.05479	0.0398996	0.361428
INHBE	358.923	0.587747	0.286057	2.05465	0.0399132	0.361428
HPS4	390.26	0.36673	0.178575	2.05364	0.0400103	0.36178
DUSP23	1777.18	0.359458	0.175122	2.05261	0.0401104	0.362471
WNT7A	113.969	0.555086	0.270484	2.0522	0.0401505	0.362471
PFKFB3	351.353	0.400695	0.195276	2.05194	0.0401758	0.362471
ENSG00000265750	5.58235	2.14092	1.04368	2.05131	0.0402364	0.362589
SAMD8	163.78	0.412285	0.201005	2.05112	0.0402556	0.362589
AGO4	91.6749	0.475668	0.231996	2.05033	0.0403323	0.363038
RBIS	1785.03	0.294353	0.143682	2.04864	0.0404972	0.364162
PRICKLE2	150.239	0.436352	0.213074	2.04789	0.0405711	0.364626
NT5DC2	505.908	0.37154	0.181455	2.04756	0.0406033	0.364714
STAG1	305.908	0.341466	0.166833	2.04676	0.0406819	0.365219
AP2B1	658.145	0.357229	0.174657	2.04531	0.040824	0.365346
POLR3D	208.352	0.358699	0.175419	2.04481	0.040874	0.365346
MATR3	60.2491	0.537204	0.262718	2.04479	0.0408754	0.365346
ELF2	457.204	0.314044	0.153684	2.04345	0.0410083	0.366184
COX7A1	36.388	2.24007	1.09625	2.04339	0.041014	0.366184
NRSN2	67.1797	0.506424	0.247884	2.04299	0.0410536	0.366336
COX14	2035.12	0.324071	0.158696	2.04209	0.0411428	0.366828
JAG1	1200.62	0.361773	0.177182	2.04182	0.0411697	0.366828
BMERB1	195.334	0.467906	0.229741	2.03667	0.0416833	0.370334
DENR	917.139	0.287013	0.140962	2.0361	0.04174	0.370636
GARRE1	156.191	0.392384	0.192926	2.03386	0.041966	0.371939
SNIP1	220.635	0.360979	0.177496	2.03373	0.0419792	0.371939
ZNF841	49.6105	0.55435	0.272616	2.03345	0.0420074	0.371939
RTN2	133.258	0.425116	0.209072	2.03335	0.042017	0.371939
MIR4435-2HG	630.833	0.291627	0.143443	2.03305	0.0420473	0.371946
B3GLCT	81.8785	0.475327	0.233892	2.03225	0.0421287	0.372061
ZFYVE16	625.706	0.301387	0.148446	2.03028	0.042328	0.373084
NBL1	587.473	0.300285	0.147924	2.02999	0.0423576	0.373084
SALL1	525.639	0.316737	0.15603	2.02998	0.042359	0.373084
PPP1R15A	771.49	0.300497	0.148242	2.02707	0.0426551	0.374809
IGFBP1	3757.06	0.494542	0.244004	2.02678	0.0426854	0.374809
PDGFD	3.09273	2.02385	0.998682	2.02652	0.0427119
PRICKLE2-AS1	40.0848	0.695011	0.34298	2.02639	0.0427251	0.374809
GLI1	26.2169	0.892336	0.440431	2.02605	0.0427596	0.374809
SLC22A23	250.798	0.395725	0.195375	2.02546	0.0428203	0.374809
TBL1XR1	980.72	0.278172	0.137351	2.02526	0.0428411	0.374809
COX7C	10331.2	0.296092	0.146256	2.02448	0.0429208	0.37507
STIM2-AS1	12.7034	1.08854	0.537771	2.02417	0.0429526	0.37507
UQCRQ	8194	0.310385	0.153457	2.02261	0.0431129	0.376067
NETO1	1.53068	3.57599	1.76892	2.02157	0.0432212
ENSG00000251257	4.54553	1.92837	0.955278	2.01864	0.0435244
LINC02454	8.80041	1.35215	0.670254	2.01737	0.043657	0.378674
KRTCAP2	877.632	0.3052	0.15133	2.01678	0.0437187	0.378704
IL24	1.73973	4.10732	2.03674	2.01662	0.0437354
TPCN1	293.373	0.330119	0.163763	2.01584	0.0438168	0.37874
FLNC	12.4815	1.12188	0.556588	2.01564	0.0438375	0.37874
LHB	9.3342	1.19071	0.591042	2.01459	0.0439472	0.379487
ZNF385D	85.6213	0.537054	0.26663	2.01423	0.0439854	0.379605
ENSG00000250696	92.1717	0.449107	0.223039	2.01358	0.0440536	0.379605
MMP10	1675.42	0.378556	0.188036	2.01321	0.0440923	0.379605
ACSL4	4616.48	0.54912	0.272794	2.01295	0.0441199	0.379605
NOTCH3	48.9522	0.64229	0.319214	2.0121	0.0442094	0.37974
TMEM74	9.32263	1.16388	0.578898	2.01052	0.0443766	0.380575
METRNL	81.4608	0.508103	0.252911	2.00902	0.044535	0.381446
HMGXB4	509.519	0.293554	0.146316	2.0063	0.0448245	0.383206
LIPE-AS1	22.4539	0.812102	0.404949	2.00544	0.0449156	0.383385
SVIL	809.813	0.322448	0.160804	2.00522	0.0449395	0.383385
FAM43A	216.664	0.355316	0.177219	2.00496	0.0449677	0.383425
C1RL	531.152	0.347673	0.173504	2.00383	0.0450878	0.384035
PTPRS	91.6194	0.4765	0.237818	2.00363	0.0451099	0.384035
NRP2	352.751	0.406462	0.203655	1.99583	0.045952	0.388865
KCNN1	6.3026	1.48091	0.742928	1.99334	0.0462243	0.390242
ITIH4	567.104	0.453179	0.227444	1.99249	0.0463177	0.390242
SLC22A15	77.7788	0.51628	0.259603	1.98873	0.0467308	0.392966
SSBP4	342.754	0.330598	0.166364	1.98719	0.0469009	0.393934
HMGXB3	476.552	0.298576	0.150407	1.98512	0.0471315	0.394857
ENSG00000289353	128.118	0.401461	0.202263	1.98485	0.0471617	0.394857
DKK3	101.257	0.509166	0.256633	1.98403	0.047253	0.394857
ABLIM3	344.739	0.338191	0.170644	1.98185	0.0474958	0.396176
PKP1	76.2132	0.723913	0.365283	1.98179	0.047503	0.396176
ENSG00000288971	7.46397	1.28429	0.64806	1.98174	0.0475081	0.396176
LINC01943	8.78436	1.17644	0.593751	1.98137	0.04755	0.396323
ARAP3	35.0284	0.648747	0.327476	1.98105	0.0475856	0.396417
IL10	2.84978	2.53004	1.27722	1.9809	0.047603
SMAD3	600.695	0.30698	0.155055	1.97981	0.0477253	0.397175
GNG11	54.9042	0.759307	0.383711	1.97885	0.0478327	0.397662
ASAP1-IT2	50.5418	0.536366	0.271117	1.97835	0.0478888	0.397805
RNF215	95.2836	0.458784	0.231937	1.97805	0.047923	0.397805
MIR503HG	66.6892	0.526941	0.266631	1.97629	0.0481218	0.399134
KRT17	2521.91	1.1907	0.602522	1.9762	0.0481321	0.399134
APOE	15239.9	0.369342	0.187032	1.97475	0.048296	0.40029
MEF2A	353.301	0.315563	0.159825	1.97443	0.0483334	0.400396
ACVR1	506.381	0.30648	0.155254	1.97405	0.0483756	0.400542
MAF	392.606	0.371816	0.188385	1.9737	0.0484154	0.400668
IGFLR1	14.3163	0.886984	0.449741	1.97221	0.0485855	0.401123
RHBDF2	279.997	0.32542	0.165009	1.97214	0.0485934	0.401123
LINC02256	12.7786	0.969143	0.491572	1.97152	0.0486648	0.401313
ENSG00000291067	59.4189	0.53267	0.27025	1.97103	0.0487205	0.401359
NMT1	653.836	0.359313	0.182352	1.97044	0.0487885	0.401716
RPS20	25217	0.285706	0.145044	1.96978	0.0488633	0.401927
HAND2-AS1	1.71038	2.86283	1.45369	1.96936	0.0489122
C11orf98	121.454	0.562941	0.285927	1.96883	0.048973	0.402021
SOAT1	136.584	0.435111	0.221001	1.96882	0.0489734	0.402021
ZNF189	220.129	0.383471	0.1948	1.96854	0.0490065	0.40209
VMP1	4200.97	0.276516	0.140534	1.96761	0.0491124	0.402525
INTS6L	31.8858	0.650621	0.330696	1.96743	0.0491336	0.402525
DCTN4	342.029	0.341224	0.173507	1.96663	0.0492257	0.402576
SNRPD2	3111.37	0.26717	0.135874	1.96631	0.0492632	0.402576
ENSG00000289226	26.3535	0.690786	0.351503	1.96523	0.0493872	0.403387
TMEM200A	21.433	0.858263	0.437133	1.96339	0.0496009	0.404296
UQCR10	4744.45	0.265332	0.13525	1.96179	0.0497873	0.405356
RPS19	51227.3	0.268448	0.136848	1.96166	0.0498024	0.405356
SPRY4	212.014	0.359088	0.18312	1.96094	0.049886	0.405834
CASP2	130.931	0.412938	0.210778	1.95911	0.0500997	0.406888
FSIP2	31.5691	0.67145	0.342747	1.95903	0.0501098	0.406888
GAS7	7.21455	1.60142	0.817834	1.95813	0.0502152	0.406888
FOXC1	47.4373	0.771921	0.394847	1.95499	0.0505843	0.408597
GGT5	2.62197	2.20035	1.12594	1.95423	0.0506745
IER5L	1759.57	0.359796	0.184117	1.95417	0.0506817	0.408914
ENSG00000243176	45.0271	0.568185	0.290807	1.95382	0.050722	0.408914
APOL1	546.51	0.314246	0.16085	1.95366	0.0507412	0.408914
TBXA2R	3.14361	2.09877	1.07518	1.95202	0.0509362
LSM7	1461.26	0.28003	0.143632	1.94963	0.05122	0.411552
ENSG00000260296	3.81208	1.89405	0.971583	1.94945	0.0512415
GLT8D2	4.84707	1.52635	0.783182	1.94891	0.0513067
LAYN	13.0671	1.11654	0.573269	1.94768	0.0514533	0.412816
LINC01638	24.5675	0.848907	0.436012	1.94698	0.0515373	0.413084
CCDC158	28.8021	0.646849	0.332462	1.94563	0.0516988	0.413703
WTAPP1-1	30.2762	0.746664	0.384145	1.9437	0.0519311	0.415016
CAMK2N1	10147.3	0.296283	0.152502	1.94282	0.0520384	0.415343
ICAM5	7.22633	1.4178	0.730779	1.94013	0.0523642	0.41725
ETV3	99.0258	0.439116	0.226369	1.93982	0.0524015	0.417343
GCOM1	16.7617	0.869013	0.448074	1.93944	0.0524478	0.417356
ERICH1	382.854	0.307469	0.158539	1.93939	0.0524543	0.417356
TIMP2	501.347	0.373874	0.192869	1.93849	0.0525638	0.417819
LINC00887	26.8451	0.677311	0.349494	1.93798	0.0526262	0.417971
ENSG00000289120	62.044	0.689486	0.356032	1.93659	0.052796	0.418156
GSDMB	48.5231	0.539413	0.278554	1.93647	0.05281	0.418156
ZNF764	79.8676	0.445458	0.230037	1.93646	0.0528113	0.418156
NPTX1	3.37547	2.47836	1.28008	1.9361	0.0528559
KIF3C	121.147	0.47938	0.247754	1.93491	0.0530019	0.419055
GPR87	46.8185	0.553282	0.286018	1.93443	0.0530604	0.419314
NEURL3	167.01	0.421523	0.218073	1.93295	0.0532429	0.420348
MFAP4	1.26239	3.53617	1.83039	1.93192	0.053369
SERPINB9	61.4916	0.584402	0.302733	1.93042	0.053555	0.422608
PTX3	2.8774	2.09455	1.08514	1.9302	0.0535821
PPARG	244.474	0.327391	0.169629	1.93003	0.0536026	0.422778
KTN1	4491.18	0.256509	0.132932	1.92963	0.0536532	0.422937
IL1A	9.45117	1.42795	0.740084	1.92944	0.0536761	0.422937
KCNN4	53.9546	0.671154	0.348031	1.92843	0.0538016	0.423528
HIPK3	467.043	0.308175	0.159861	1.92777	0.0538836	0.423608
TIPARP-AS1	65.3798	0.471517	0.244624	1.92751	0.0539156	0.423608
CBL	179.565	0.355067	0.184235	1.92725	0.053948	0.423658
FOXC2-AS1	14.7439	0.919927	0.477526	1.92644	0.0540492	0.423821
ENSG00000233423	21.5762	0.948767	0.492545	1.92625	0.0540728	0.423821
IFNLR1	116.79	0.433334	0.225199	1.92423	0.054326	0.425577
ERV3-1	148.874	0.378218	0.196575	1.92404	0.054349	0.425577
NLRC5	23.6282	0.698048	0.362883	1.92362	0.0544026	0.425661
SMIM10	122.071	0.395289	0.20553	1.92327	0.0544463	0.425726
SWINGN	2.24123	2.77238	1.44151	1.92325	0.0544488
KCNE4	4.71868	1.61503	0.839933	1.92281	0.0545045
LINC02128	25.2603	0.797827	0.415003	1.92246	0.0545476	0.426109
MSRB3	36.7954	0.788965	0.410848	1.92033	0.054816	0.427454
TNFSF15	495.578	0.316772	0.165013	1.91968	0.0548985	0.427459
MAP3K6	42.6479	0.624924	0.325541	1.91965	0.0549025	0.427459
EXT1	426.537	0.328141	0.170939	1.91964	0.054904	0.427459
OLFML2B	6.71111	1.46446	0.763106	1.91907	0.0549751	0.427654
COX6B1	6669.97	0.262602	0.136842	1.91902	0.0549814	0.427654
ENSG00000260077	15.1957	0.867646	0.452247	1.91852	0.0550448	0.427807
SIGLEC15	15.7177	0.973613	0.507499	1.91845	0.0550536	0.427807
ENSG00000290916	9.07376	1.13289	0.590603	1.9182	0.0550862	0.427856
LINC02977	106.679	0.43272	0.225619	1.91792	0.0551206	0.427919
ENSG00000268643	1.73345	2.81005	1.46724	1.91519	0.0554682
REG1A	40.0367	2.22657	1.16283	1.91478	0.0555205	0.429866
ARHGAP22	9.17007	1.15508	0.603271	1.9147	0.0555312	0.429866
MT-ND6	272.671	1.16953	0.611121	1.91375	0.0556525	0.430409
LINC02263	11.2711	1.26328	0.660665	1.91213	0.0558597	0.431602
CLDN14	272.922	0.485543	0.254062	1.91112	0.0559896	0.432401
SLC2A13	231.958	0.331632	0.173595	1.91038	0.0560844	0.432836
PLSCR3	10.041	1.06682	0.558678	1.90955	0.0561915	0.433344
RPS17	3214.58	0.300939	0.157681	1.90853	0.056323	0.434022
PXN	452.236	0.295811	0.155043	1.90793	0.0564007	0.434341
GSN-AS1	4.43649	1.53194	0.803551	1.90646	0.0565906
TLR4	61.7266	0.545874	0.286376	1.90615	0.0566311	0.435704
RBMS1	553.523	0.281507	0.147741	1.90541	0.0567272	0.435826
ADAMTS2	26.2013	0.898554	0.471984	1.90378	0.0569387	0.436542
CDON	109.571	0.414725	0.217879	1.90346	0.0569803	0.436542
PDGFB	291.299	0.440835	0.231619	1.90327	0.0570048	0.436542
NOTCH2NLC	55.6854	0.491245	0.258138	1.90303	0.0570362	0.436542
ATP5MJ	3740.46	0.248057	0.130368	1.90275	0.0570734	0.436542
TNS1	367.059	0.433044	0.227597	1.90268	0.0570827	0.436542
PAPLN	149.442	0.368944	0.193934	1.90242	0.0571169	0.436542
RUFY3	488.785	0.286124	0.15063	1.89952	0.057496	0.438264
DOCK9	148.846	0.39145	0.206138	1.89897	0.0575682	0.438397
A2M	4364.48	0.3513	0.185002	1.89889	0.0575784	0.438397
POU5F2	37.421	0.596158	0.314306	1.89674	0.0578618	0.439572
ENSG00000286177	13.8155	1.0838	0.57209	1.89446	0.0581635	0.441658
ITGAL	7.03507	1.24421	0.656833	1.89425	0.0581918	0.441667
NOTCH2NLA	155.398	0.357394	0.188799	1.89299	0.0583598	0.442147
PBX2	231.916	0.337296	0.178185	1.89296	0.0583635	0.442147
SMURF1	229.895	0.356019	0.188154	1.89217	0.058468	0.442527
NKD2	4.25329	1.62522	0.859036	1.89192	0.0585022
ABLIM2	15.1059	0.854396	0.451819	1.89102	0.0586222	0.44336
DNAH11	41.543	0.578147	0.305779	1.89074	0.0586597	0.44336
SHF	84.0638	0.463202	0.24506	1.89016	0.0587366	0.443736
HOXB3	2.92455	1.96808	1.04185	1.88902	0.0588898
CLSTN3	345.727	0.356344	0.188781	1.88761	0.0590789	0.444915
PHC1	82.0785	0.43988	0.233115	1.88696	0.0591655	0.444915
WIF1	11.5795	1.11519	0.591117	1.88657	0.0592175	0.445101
PTBP3	1900.25	0.261827	0.138946	1.88438	0.0595137	0.446759
RPL28	40880.7	0.252726	0.13412	1.88433	0.0595204	0.446759
DNAH10OS	11.3865	0.979065	0.519788	1.88359	0.0596211	0.447103
AOC2	6.34072	1.30635	0.693726	1.88309	0.0596887	0.447222
SORD2P-1	7.10565	1.27304	0.676046	1.88306	0.0596918	0.447222
TARS3	159.991	0.355114	0.188696	1.88194	0.0598446	0.447736
ATG2B	191.075	0.416888	0.221621	1.88109	0.0599597	0.448199
CDCP1	406.66	0.341477	0.181571	1.88068	0.0600148	0.448201
ETV6	292.985	0.331598	0.176389	1.87993	0.0601175	0.448422
ENSG00000273204	23.5946	0.756735	0.402592	1.87966	0.0601545	0.448422
NXN	145.173	0.399073	0.212537	1.87766	0.0604273	0.449585
CSNK1G2	665.064	0.269521	0.143552	1.87751	0.0604484	0.449585
SPEN-AS1	115.962	0.38467	0.20506	1.87589	0.0606709	0.450418
NFAT5	831.503	0.297091	0.158506	1.87433	0.0608854	0.451599
COL4A4	140.221	0.607688	0.324321	1.87372	0.0609685	0.451743
ENSG00000289331	4.21779	1.57147	0.838708	1.87368	0.0609745
POLM	110.952	0.395502	0.211094	1.87358	0.060988	0.451743
TMEM256	1217.25	0.303656	0.162199	1.87212	0.0611901	0.452008
MITA1	27.9554	0.758283	0.405227	1.87126	0.0613096	0.452686
LMO7-AS1	33.5576	0.705265	0.37706	1.87043	0.061424	0.453325
ATN1	326.04	0.339735	0.181872	1.86799	0.0617629	0.454671
TSTD2	150.046	0.397498	0.212803	1.86792	0.0617737	0.454671
ENSG00000255182	4.80079	1.57256	0.842325	1.86693	0.0619111
ENSG00000182376	4.82948	1.49068	0.798664	1.86647	0.061976
COX20	1380.74	0.280895	0.15051	1.86629	0.062001	0.455521
LINC00869-1	218.824	0.374643	0.200797	1.86578	0.0620717	0.455836
PLXNB2	1073.23	0.266268	0.142778	1.8649	0.0621951	0.456262
MAN1A1	1099.55	0.297418	0.159493	1.86477	0.0622137	0.456262
ZNF781-1	7.29537	1.28962	0.691666	1.86452	0.0622494	0.456318
GRAMD2B	200.52	0.352994	0.189363	1.86412	0.0623055	0.45643
AK5	54.0932	0.686289	0.368299	1.8634	0.0624055	0.456776
DNAJB1	1139.94	0.312158	0.16756	1.86296	0.0624674	0.456776
PFKFB4	28.786	0.63757	0.342311	1.86255	0.0625262	0.456909
R3HCC1L	133.83	0.382345	0.205307	1.86231	0.06256	0.456951
IST1	640.991	0.323407	0.17373	1.86155	0.0626669	0.457323
PLPP3	310.218	0.454225	0.244385	1.85865	0.0630772	0.458674
TWSG1	199.383	0.348493	0.187567	1.85797	0.0631733	0.458759
CDC42	412.621	0.375866	0.202406	1.85699	0.0633129	0.459017
EIF5A2	297.387	0.337877	0.181984	1.85663	0.0633642	0.459059
ZNF107	108.177	0.390265	0.210244	1.85625	0.0634183	0.459059
SALL2	12.6252	0.900677	0.485273	1.85602	0.0634501	0.459059
SPOCK1	303.899	0.401505	0.21647	1.85478	0.0636271	0.459394
CYBRD1	41.2555	0.627255	0.338345	1.85389	0.0637546	0.459874
CSNK2A3	13.1868	0.874612	0.471894	1.85341	0.0638238	0.459999
FLRT2-AS1	2.12399	2.64825	1.43151	1.84997	0.064318
IL10RB	48.5642	0.540946	0.292543	1.84911	0.0644412	0.463425
PLK2	1544.06	0.267138	0.144519	1.84846	0.0645361	0.46379
CD74	734.662	0.420713	0.22762	1.84831	0.0645574	0.46379
CACNB1	6.14729	1.29306	0.699738	1.84792	0.0646141	0.46379
SPRING1	1176.55	0.293749	0.158974	1.84778	0.0646342	0.46379
MTUS1	1269.92	0.413352	0.223782	1.84712	0.0647301	0.46407
EGR1	1722.79	0.417409	0.226276	1.84469	0.0650832	0.46515
ENSG00000267834	2.81697	2.18812	1.18642	1.84431	0.0651382
RNF213	1353.75	0.303801	0.164786	1.84361	0.0652406	0.465475
IER3-AS1	23.9782	0.77875	0.42245	1.84341	0.0652687	0.465475
LAMB1	1093.87	0.248081	0.134637	1.84259	0.0653896	0.46593
CDK11A	153.284	0.347573	0.188704	1.84189	0.0654911	0.466449
ADSS1	140.972	0.377553	0.205021	1.84154	0.0655429	0.466614
ZNF264	264.685	0.337384	0.183277	1.84084	0.0656454	0.46714
NDUFB4	3315.7	0.272047	0.147929	1.83903	0.0659103	0.468207
FSTL3	1136.73	0.380971	0.20718	1.83883	0.0659395	0.46821
ZNF708	164.501	0.357368	0.194403	1.83829	0.0660198	0.468282
LTBR	1040.08	0.255648	0.139089	1.83802	0.06606	0.468282
PKD2	313.397	0.29088	0.158293	1.83761	0.0661206	0.468282
PELI1	212.927	0.435272	0.23687	1.8376	0.0661219	0.468282
PFDN5	191.051	0.358896	0.195596	1.83488	0.0665231	0.469985
WNT11	74.5733	0.628682	0.342793	1.834	0.0666544	0.470305
ENSG00000278376	24.4159	0.692043	0.377359	1.83391	0.0666671	0.470305
ENSG00000261786	13.5168	0.857757	0.467781	1.83367	0.0667024	0.470312
ACSL5	926.409	0.264368	0.144186	1.83352	0.0667259	0.470312
ADGRD1	36.6526	0.684671	0.373612	1.83257	0.0668665	0.470693
CDKN2A	3589.72	0.394907	0.215687	1.83093	0.0671106	0.470988
KCND2	3.01706	1.97506	1.07901	1.83043	0.0671862
PCDHB3	3.07485	2.08491	1.13994	1.82896	0.0674061
PIK3CD-AS2	207.954	0.335327	0.183708	1.82533	0.0679519	0.474464
MIR22HG	484.365	0.327303	0.179314	1.8253	0.0679552	0.474464
ENSG00000289942	25.2863	0.922754	0.505701	1.8247	0.0680458	0.474893
PPP1R9B	126.749	0.387737	0.212517	1.8245	0.0680767	0.474905
DLEU2	82.397	0.420553	0.230654	1.82331	0.0682566	0.475253
ENSG00000290574	71.087	0.734726	0.403036	1.82298	0.0683066	0.475253
PLAGL1	109.827	0.410685	0.225331	1.82259	0.0683656	0.475253
CIMAP1B	157.504	0.38854	0.213209	1.82234	0.0684037	0.475253
ACTN1	2981.99	0.239707	0.13158	1.82176	0.0684917	0.475253
FSCN1	756.454	0.329364	0.18082	1.8215	0.0685306	0.475253
NEAT1	45283.4	0.315022	0.173021	1.82072	0.06865	0.475253
BHLHE40	1226.38	0.28456	0.156326	1.8203	0.0687134	0.475348
BMP1	834.016	0.281976	0.154945	1.81984	0.0687831	0.475359
LOXL1	8.85638	1.18149	0.649619	1.81874	0.0689517	0.476322
RBM23	382.103	0.318083	0.174963	1.818	0.0690647	0.476448
GALNT10	771.693	0.286533	0.157622	1.81785	0.0690868	0.476448
IL16	2.53199	2.02606	1.11478	1.81745	0.0691479
MAPK8IP3	103.883	0.407056	0.224002	1.81719	0.0691873	0.476939
LINC00623	116.519	0.427986	0.235649	1.8162	0.069339	0.477178
PHC2	1179.64	0.245859	0.135398	1.81583	0.0693971	0.477376
CLDN14-AS1	41.1557	0.62353	0.343575	1.81483	0.0695501	0.478227
SRGAP2B	143.238	0.393725	0.217147	1.81317	0.069805	0.478998
SCAMP4	329.026	0.284325	0.156824	1.81302	0.0698289	0.478998
PHTF2	100.814	0.382609	0.211036	1.813	0.0698315	0.478998
GRM5	7.37682	1.18706	0.654836	1.81277	0.0698679	0.478998
FLRT3	1087.64	0.268807	0.14835	1.81198	0.0699896	0.479429
SOCS6	459.394	0.275902	0.152332	1.81118	0.0701126	0.48007
GLIS3	379.114	0.294079	0.162435	1.81044	0.070228	0.480549
PDZRN3	3.78814	1.61305	0.891099	1.81019	0.070267
LYNX1	159.212	0.343972	0.190021	1.81018	0.0702675	0.480549
PSD4	388.736	0.292721	0.16171	1.81016	0.070271	0.480549
STAT3	1123.18	0.329797	0.182638	1.80575	0.0709581	0.483422
ZCCHC10	401.923	0.311063	0.172295	1.80541	0.0710106	0.483572
ENSG00000272755	27.8515	0.630685	0.349454	1.80477	0.0711102	0.483852
ENSG00000289505	13.599	0.904188	0.501051	1.80458	0.07114	0.483853
TCEAL4	1985.59	0.246903	0.136851	1.80418	0.0712035	0.483945
RAB3IL1	5.38758	1.35552	0.751376	1.80405	0.0712238	0.483945
ROBO1	429.43	0.28409	0.15755	1.80318	0.0713605	0.484544
TBX2	9.70256	1.16946	0.649057	1.80179	0.0715788	0.485512
ENSG00000261838	4.11803	1.55415	0.862643	1.80161	0.0716066
CLCF1	164.887	0.343473	0.190678	1.80132	0.0716519	0.485512
HSPA13	243.82	0.309673	0.17202	1.80021	0.0718269	0.486091
LEISA1	8.02033	1.29566	0.719935	1.7997	0.0719083	0.486219
NARS1	1838.09	0.261803	0.145484	1.79953	0.0719352	0.486219
SLC39A13	235.424	0.342096	0.19018	1.7988	0.0720498	0.486527
POLE3	599.618	0.266939	0.148409	1.79867	0.0720703	0.486527
USP11	167.799	0.326991	0.182011	1.79655	0.0724071	0.488396
ZSWIM6	189.987	0.323881	0.180314	1.79621	0.0724615	0.48856
BCL11A	11.6312	1.03146	0.574544	1.79526	0.0726119	0.488968
ENSG00000287274	1.53176	2.98951	1.66552	1.79493	0.0726641
PRKCH	57.7658	0.470441	0.262253	1.79384	0.072838	0.489884
KCND3	126.718	0.614201	0.342721	1.79213	0.0731121	0.490917
WRN	163.171	0.330787	0.184673	1.79121	0.0732602	0.491318
PDLIM7	879.169	0.296416	0.165507	1.79096	0.0732996	0.491366
ENSG00000288796	4.0392	1.79692	1.0043	1.78923	0.0735779
AMOTL1	84.6161	0.412622	0.230627	1.78913	0.0735942	0.492558
VNN3P-1	40.9706	0.882832	0.493485	1.78897	0.0736189	0.492558
HOXB5	2.79444	2.20961	1.2354	1.78858	0.0736818
SPINDOC	43.7271	0.511033	0.285726	1.78854	0.0736888	0.492558
KLF10	835.5	0.248758	0.139125	1.78802	0.0737722	0.492913
KLF12	104.553	0.375956	0.210324	1.78751	0.0738559	0.493048
BACE2	627.89	0.371638	0.208154	1.7854	0.0741965	0.49433
ENSG00000281655	7.98214	1.35322	0.758166	1.78487	0.0742832	0.494705
B3GNT9	44.5035	0.510743	0.286302	1.78393	0.0744349	0.495514
ENSG00000262020	15.9661	0.964395	0.540693	1.78363	0.0744841	0.495638
ZCCHC24	185.583	0.321682	0.180419	1.78297	0.0745915	0.496151
DCTN1	483.4	0.267318	0.149966	1.78253	0.0746636	0.496265
SYT12	80.2867	0.583056	0.327305	1.78138	0.07485	0.497059
ENSG00000261759	50.2483	0.486539	0.273229	1.7807	0.0749614	0.497596
ENSG00000289318	3.78845	1.6759	0.941851	1.77937	0.0751789
ENSG00000271551	7.98212	1.11702	0.62796	1.77881	0.0752714	0.498664
BNIP2	617.463	0.255194	0.143465	1.77878	0.0752752	0.498664
ZNF365	10.8817	1.19042	0.669899	1.77701	0.0755663	0.499982
SAMD9	364.681	0.297119	0.167224	1.77677	0.0756056	0.50004
YPEL2	560.93	0.289116	0.162777	1.77614	0.0757093	0.500523
S100A11	19783.8	0.306782	0.172891	1.77443	0.0759925	0.501784
ENTPD1	18.2629	0.844123	0.476106	1.77297	0.0762329	0.502761
MAP4K4	3084.97	0.271215	0.153073	1.7718	0.0764284	0.503236
GDF11	89.1449	0.412621	0.232986	1.77101	0.0765586	0.503687
CREB3L1	14.7799	1.15185	0.650973	1.76943	0.0768216	0.504806
MMP9	1.62472	2.91663	1.64869	1.76906	0.0768836
MAP3K10	45.4799	0.53115	0.300391	1.7682	0.0770281	0.505784
MXRA5	7.18169	1.46593	0.829367	1.76753	0.0771403	0.505922
ENSG00000289138	33.0359	0.609582	0.345201	1.76588	0.0774167	0.506365
FBXL2	39.2998	0.658118	0.372731	1.76566	0.0774523	0.506365
PLEC	1164.93	0.292591	0.165717	1.7656	0.0774627	0.506365
ADGRE2	3.20865	1.69576	0.961811	1.76309	0.0778859
LARGE1	52.1261	0.508174	0.288286	1.76274	0.0779446	0.507278
ENSG00000286912	75.832	0.430692	0.244358	1.76255	0.0779771	0.507287
LMO4	1185.43	0.278499	0.158067	1.76191	0.0780847	0.507784
RFLNA	2.16328	2.37679	1.34931	1.76149	0.0781548
RPS15	24849.9	0.235959	0.134082	1.75982	0.0784389	0.509275
RFX1	137.886	0.388904	0.22104	1.75943	0.0785047	0.509499
ENSG00000272927	10.0549	0.997296	0.567019	1.75884	0.0786047	0.509773
GLIPR1-AS1	6.69561	1.19974	0.682132	1.75881	0.0786094	0.509773
FAM20A	264.483	1.17215	0.666668	1.75822	0.0787108	0.510228
MIRLET7BHG	289.855	0.315049	0.179314	1.75697	0.0789229	0.511092
NPEPPSP1-2	14.0142	0.799287	0.455132	1.75617	0.0790601	0.511475
ENSG00000289720	2.73556	2.23471	1.27279	1.75577	0.0791282
RBM4	304.538	0.332684	0.189515	1.75545	0.0791816	0.511994
SLC35B4	387.574	0.291359	0.166029	1.75487	0.079281	0.512091
FOS	6337.68	0.392381	0.22366	1.75437	0.0793679	0.51226
TMC6	241.901	0.317436	0.180942	1.75435	0.07937	0.51226
TXNDC5	54.6502	0.458313	0.261357	1.75359	0.0795004	0.512433
SNX30	244.727	0.360871	0.205808	1.75343	0.0795276	0.512433
HERC3-1	11.4777	0.898556	0.51266	1.75273	0.0796482	0.512433
HIVEP2	125.009	0.394426	0.225413	1.74979	0.0801539	0.514229
SYNJ2BP-COX16	36.0638	0.638673	0.36503	1.74964	0.0801798	0.514229
RNF111	237.882	0.330577	0.189065	1.74848	0.0803802	0.515312
METTL14	316.287	0.280178	0.16026	1.74827	0.0804175	0.515349
CXCL8	7288.06	0.341244	0.195339	1.74693	0.0806487	0.516424
RIMS3	13.3437	0.874921	0.500955	1.74651	0.080723	0.516697
DIP2A-IT1	1.86372	2.3695	1.35818	1.74461	0.0810529
ENSG00000204850	3.91511	1.78633	1.02485	1.74302	0.0813293
CAMK1D	153.309	0.498698	0.286177	1.74262	0.0813997	0.520415
RADX	25.1507	0.62741	0.360256	1.74157	0.0815844	0.521188
VPS37D	68.5956	0.433775	0.249413	1.73919	0.0820022	0.52187
ANKH	769.355	0.256794	0.14766	1.73908	0.08202	0.52187
FOXL1	81.3103	0.437469	0.251657	1.73836	0.0821481	0.522105
CHST15	215.034	0.346369	0.19929	1.73801	0.0822084	0.522105
ENSG00000289854	6.70269	1.23972	0.713658	1.73713	0.0823643	0.522688
KIAA0040	114.432	0.433009	0.249294	1.73694	0.0823978	0.522697
ULK1	238.168	0.375043	0.21602	1.73615	0.0825371	0.52297
PLGLB1	85.0271	0.489399	0.282152	1.73452	0.082826	0.524393
DYRK1A	306.188	0.290413	0.167587	1.73291	0.0831121	0.526
RPSAP52-1	7.80419	1.10165	0.6358	1.7327	0.0831499	0.526035
PLXDC2	85.9315	0.542914	0.313423	1.73221	0.0832362	0.526377
FXYD6-FXYD2	22.0872	0.727009	0.419753	1.73199	0.083275	0.526418
CST2	10.1773	1.45299	0.839679	1.73041	0.0835569	0.527382
ENSG00000293141	58.4439	0.480577	0.277788	1.73001	0.0836282	0.527476
PIM2	71.3212	0.403024	0.233011	1.72964	0.0836953	0.527476
ZNF227	71.2439	0.423883	0.245075	1.7296	0.0837011	0.527476
C9	269.723	1.19109	0.688855	1.72909	0.0837934	0.527744
URB1	284.04	0.303144	0.175339	1.7289	0.0838274	0.527744
CFAP54	12.5118	0.88482	0.511805	1.72882	0.0838409	0.527744
ATP8B2	40.8833	0.512021	0.296537	1.72667	0.0842274	0.529768
CTF1	7.52209	1.247	0.722367	1.72627	0.0842995	0.530017
LRRN4CL	1.88749	2.26178	1.31116	1.72502	0.0845241
FKRP	59.8472	0.445011	0.258066	1.72441	0.0846345	0.531509
DCUN1D4	364.786	0.272893	0.158281	1.72411	0.0846881	0.531552
INAVA	666.725	0.297464	0.172651	1.72292	0.0849025	0.532104
C2orf74	35.772	0.570285	0.331058	1.72262	0.0849578	0.532104
SERF2	18889.9	0.256386	0.148932	1.7215	0.0851609	0.533024
ENSG00000278743	14.6254	0.856215	0.497381	1.72145	0.08517	0.533024
EXTL3-AS1	6.67999	1.21585	0.706524	1.72088	0.0852721	0.533309
ABCB11	286.269	0.462916	0.269007	1.72083	0.085281	0.533309
LINC02649	5.81423	1.2026	0.699128	1.72014	0.0854074	0.533764
ZNF292	760.889	0.281952	0.163942	1.71983	0.085464	0.533764
CENPB	337.839	0.323646	0.188198	1.71971	0.0854848	0.533764
DNMBP	259.171	0.303556	0.176621	1.71868	0.0856722	0.533828
ABHD16A	13.1375	0.840908	0.489401	1.71824	0.0857531	0.533828
RPLP1	71335.7	0.2248	0.130866	1.71779	0.0858349	0.533828
IQGAP1	917.836	0.257249	0.149759	1.71775	0.085842	0.533828
TEF	70.4061	0.473344	0.275587	1.71759	0.085872	0.533828
ZYX	799.023	0.265382	0.154533	1.71732	0.0859207	0.533828
BMPR1B	2.10101	2.43883	1.42183	1.71527	0.086295
NCOR2	600.858	0.274496	0.160142	1.71408	0.0865144	0.53629
CCDC144A	38.8682	0.568182	0.331685	1.71302	0.0867097	0.536612
MAP3K2-DT	74.8488	0.448492	0.261979	1.71194	0.0869078	0.536762
PLSCR1	1088.56	0.271364	0.158521	1.71185	0.0869248	0.536762
TMEM255B	8.55709	1.11911	0.654268	1.71047	0.0871787	0.537491
PHTF1	212.595	0.302431	0.17685	1.7101	0.087248	0.537491
ENSG00000249207	17.5744	0.804618	0.47054	1.70999	0.0872685	0.537491
LINC01340	7.0925	1.13329	0.663112	1.70906	0.0874408	0.53816
DHX37	121.28	0.368941	0.215876	1.70904	0.0874431	0.53816
CCDC68	427.633	0.275391	0.161193	1.70845	0.087552	0.538408
APPL2	503.812	0.248714	0.145591	1.70831	0.0875782	0.538408
NCKAP5L	104.837	0.356294	0.208576	1.70822	0.0875949	0.538408
ARHGEF6	1.92441	2.19245	1.28363	1.70802	0.0876333
TEX26	1.24281	3.70472	2.16958	1.70758	0.0877149
CLCN6	98.3465	0.36574	0.214233	1.7072	0.0877844	0.538633
ERAP1	221.689	0.320243	0.187676	1.70636	0.0879417	0.539055
IL1RN	120.85	0.484586	0.283998	1.7063	0.0879522	0.539055
PGM2L1	515.364	0.359805	0.210904	1.70601	0.0880058	0.53918
DMBT1	13.4307	0.983659	0.576905	1.70506	0.0881828	0.539481
PTPRF	1573.37	0.256945	0.150727	1.70471	0.0882493	0.539481
HAVCR2	2.47858	1.92383	1.12884	1.70425	0.0883335
FPGS	353.985	0.268201	0.157398	1.70397	0.0883866	0.539688
MORF4L1	4572.03	0.223806	0.131389	1.70338	0.0884966	0.540157
RIPK4	153.694	0.331586	0.194773	1.70243	0.0886756	0.54044
FERMT1	1092.29	0.294473	0.173072	1.70145	0.0888585	0.540949
DUSP9	42.9437	0.727081	0.427534	1.70064	0.0890108	0.541213
STOX2	37.2791	0.554582	0.326127	1.70051	0.0890348	0.541213
NHERF1	2521.26	0.249779	0.147001	1.69917	0.0892871	0.541771
ATP8B3	76.6866	0.466037	0.274307	1.69896	0.0893259	0.541771
CTDSPL2	171.143	0.330839	0.19478	1.69853	0.0894084	0.541983
ECE1	599.87	0.316067	0.186098	1.69839	0.0894336	0.541983
NBPF14	103.262	0.401749	0.236566	1.69825	0.0894606	0.541983
RPS24	39607.5	0.214894	0.126643	1.69685	0.0897252	0.542981
ADAMTS1	227.672	0.978527	0.576806	1.69646	0.0897991	0.543226
MEX3C	239.895	0.31116	0.183461	1.69605	0.0898767	0.543373
JCAD	6.81686	1.17498	0.692804	1.69598	0.08989	0.543373
FHL3	390.164	0.276417	0.163035	1.69544	0.0899911	0.543581
FIBIN	4.25318	1.46729	0.865871	1.69459	0.090154
RBM34	116.919	0.346822	0.204805	1.69342	0.0903746	0.544083
GNE	126.16	0.375942	0.222558	1.68919	0.0911836	0.547895
BGN	220.956	1.20274	0.712079	1.68905	0.0912094	0.547895
SEMA6D	1.53516	2.84945	1.68793	1.68814	0.091385
ENSG00000260249	9.82066	0.923941	0.547531	1.68747	0.0915133	0.548911
MICU1	335.563	0.307674	0.18241	1.68671	0.0916587	0.548976
ZFYVE26	95.2469	0.365325	0.216644	1.68629	0.0917393	0.549042
TRPS1	290.072	0.297744	0.176575	1.68622	0.0917543	0.549042
JADE2	175.799	0.330743	0.196155	1.68613	0.0917708	0.549042
ENSG00000287837	16.7223	0.840788	0.498716	1.68591	0.0918139	0.549099
MALAT1	319099	0.258676	0.153505	1.68514	0.0919618	0.549442
PLK3	270.725	0.274299	0.162855	1.68432	0.0921203	0.549922
SLC6A12	28.8817	0.557068	0.330843	1.68378	0.0922234	0.550135
PREX1	10.8525	1.18501	0.704238	1.68269	0.092436	0.550597
EFNB2	482.686	0.30809	0.183176	1.68193	0.0925823	0.551066
FOXD1	3.94855	1.76155	1.04734	1.68192	0.0925843
TAC1	1.95421	3.40642	2.02582	1.6815	0.092666
CARD14	4.67507	1.28836	0.766219	1.68145	0.0926757
ENSG00000278126	12.3574	0.915772	0.544918	1.68057	0.0928465	0.552034
SP2-DT	211.22	0.30442	0.181205	1.67997	0.0929623	0.55252
HEYL	5.20619	1.55091	0.923509	1.67937	0.0930808
ENSG00000288939	10.1964	0.92248	0.549563	1.67857	0.0932359	0.553189
WDR45B	575.014	0.329273	0.196168	1.67853	0.0932443	0.553189
PER2	190.776	0.319983	0.190715	1.67781	0.0933842	0.553541
SLC8B1	79.0967	0.380107	0.226594	1.67748	0.0934485	0.553594
ENSG00000286264	24.4749	0.658974	0.393103	1.67634	0.0936721	0.554314
ADPGK-AS1	1.58526	2.70071	1.61137	1.67603	0.0937315
TSPOAP1	2.29877	1.94205	1.15883	1.67587	0.0937639
PLEKHO1	150.779	0.382144	0.228141	1.67503	0.0939275	0.555221
PRPF6	756.035	0.242116	0.144568	1.67476	0.0939811	0.555337
DLG4	10.4511	0.953601	0.56949	1.67448	0.0940358	0.555458
HOMER3	286.28	0.3211	0.191788	1.67425	0.0940818	0.555529
HOTAIRM1	1.51324	2.50789	1.49829	1.67383	0.0941638
PPP1R14A	29.9865	0.677597	0.405102	1.67266	0.0943948	0.555832
ENSG00000285155	47.3428	0.576271	0.344536	1.6726	0.0944058	0.555832
PHACTR4	817.645	0.25699	0.153679	1.67225	0.0944752	0.55604
ENSG00000289463	65.48	0.434269	0.259815	1.67146	0.0946316	0.556418
PHETA2	9.18465	0.927753	0.555205	1.67101	0.0947198	0.556418
PHKA2	441.581	0.269734	0.16144	1.6708	0.0947606	0.556418
ZSCAN20	31.4141	0.585906	0.350715	1.67061	0.0947996	0.556418
LINC01239	65.0859	0.417523	0.249933	1.67054	0.0948126	0.556418
ENSG00000287335	9.37417	1.2685	0.759501	1.67018	0.0948841	0.556638
RANBP3L	9.81705	1.15114	0.689391	1.66979	0.0949609	0.556888
ATP5MG	3903.36	0.234409	0.140407	1.6695	0.0950185	0.557025
STRN3	575.777	0.262002	0.156989	1.66892	0.0951335	0.557161
TLN1	1802.32	0.256245	0.153545	1.66886	0.0951442	0.557161
SMARCD1	666.699	0.25903	0.155341	1.6675	0.0954158	0.557763
GGN	13.1962	0.905994	0.543386	1.66731	0.0954523	0.557763
ENSG00000268583	1.97021	2.03518	1.22077	1.66713	0.0954893
ENSG00000272382	9.68196	1.03245	0.619309	1.6671	0.0954949	0.557812
MUCL1	21.1842	0.79254	0.475482	1.66681	0.0955513	0.557942
MCL1	1739.48	0.237018	0.142217	1.66659	0.0955955	0.558
EPHB6	1893.48	0.299628	0.179873	1.66578	0.0957579	0.558748
ENSG00000255027	1.43663	3.00739	1.80545	1.66573	0.0957678
ENSG00000283913	1.54504	2.74754	1.64946	1.66572	0.09577
NAV3	24.8517	0.728691	0.437577	1.66529	0.0958556	0.558917
GAS5-AS1	2.14187	1.97504	1.18621	1.665	0.095913
ENSG00000254929	1.04759	2.90435	1.74579	1.66363	0.0961859
MARK4	164.701	0.318356	0.191476	1.66264	0.0963844	0.561198
MIR130AHG	1.80648	2.07404	1.24773	1.66226	0.0964616
ENSG00000261544	19.0182	0.697127	0.419522	1.66172	0.0965697	0.561347
TNRC6A	552.449	0.253957	0.152844	1.66154	0.0966042	0.561347
RNASE4	89.6913	0.410716	0.24719	1.66154	0.0966051	0.561347
TMEM67	83.5134	0.401483	0.241641	1.66148	0.0966165	0.561347
SLC49A4	159.673	0.330473	0.198963	1.66098	0.0967176	0.561642
COX6C	5007.89	0.230353	0.138693	1.66089	0.0967362	0.561642
TOR1B	162.469	0.318084	0.191568	1.66043	0.0968289	0.56198
LIMS1	1832.3	0.221806	0.133639	1.65975	0.0969655	0.562115
KIRREL1	40.5984	0.529464	0.319006	1.65973	0.096969	0.562115
MECP2	290.487	0.274027	0.165117	1.65959	0.0969969	0.562115
PRMT9	89.5647	0.443047	0.267283	1.65759	0.0973996	0.563022
PCGF3-AS1	131.812	0.382607	0.230827	1.65755	0.0974081	0.563022
ENSG00000284607	2.12788	2.03303	1.22724	1.65658	0.0976043
EVA1C	82.3028	0.392652	0.237037	1.6565	0.0976206	0.563933
PDZK1	979.311	0.231868	0.140008	1.65611	0.0976996	0.563933
ZNF354B	57.6223	0.43998	0.265686	1.65601	0.0977189	0.563933
CNTD1	12.1035	0.898802	0.542906	1.65554	0.0978152	0.56421
VPS39	136.061	0.334586	0.202153	1.65511	0.0979014	0.56421
ENSG00000275180	17.2114	0.681906	0.412029	1.655	0.0979253	0.56421
UCKL1-AS1	9.00205	0.964124	0.583178	1.65322	0.0982853	0.5654
INTU	149.003	0.311775	0.188632	1.65282	0.0983666	0.565646
WDR70	253.186	0.284583	0.172299	1.65168	0.0986003	0.566413
SERPINH1	437.241	0.320609	0.194296	1.65011	0.0989204	0.568052
NEK7	285.857	0.287332	0.174178	1.64965	0.0990151	0.568148
FAM200A	97.3353	0.38152	0.231292	1.64952	0.0990418	0.568148
CHCHD7	461.881	0.285326	0.173148	1.64787	0.0993799	0.56911
SUPT6H	786.914	0.249149	0.151248	1.64729	0.0994985	0.569259
DTX3	19.6739	0.675848	0.410345	1.64702	0.0995536	0.569259
PEA15	332.392	0.28068	0.170424	1.64695	0.0995685	0.569259
FLNA	1814.42	0.280069	0.170072	1.64676	0.0996071	0.569259
TBC1D2B	436.438	0.293169	0.178051	1.64655	0.0996506	0.569259
SHOC2	502.41	0.269203	0.163497	1.64653	0.0996544	0.569259
ZBTB47	49.7198	0.461988	0.280627	1.64627	0.0997082	0.569367
SCN5A	1.08045	2.80009	1.70118	1.64597	0.0997697
RASSF8-AS1	430.777	0.340285	0.206752	1.64586	0.0997922	0.569601
WNT3	77.6713	0.431144	0.261977	1.64573	0.099819	0.569601
ENSG00000289467	5.6206	1.2887	0.783251	1.64532	0.0999041	0.569688
CNPY2-AS1	44.931	0.490881	0.298485	1.64458	0.100057	0.570057
CHCHD5	1178.82	0.243473	0.148046	1.64458	0.100057	0.570057
TP53BP1	340.579	0.261306	0.15891	1.64436	0.100102	0.570057
NKAIN4	111.36	1.35304	0.823087	1.64386	0.100206	0.570057
MYRF	307.488	0.29568	0.179874	1.64382	0.100214	0.570057
LIFR	35.8273	0.560378	0.340975	1.64346	0.100289	0.570284
MBD3	339.762	0.271296	0.165112	1.6431	0.100361	0.570363
DNAJC27	49.273	0.473485	0.288307	1.64229	0.100529	0.570655
TRIM8	984.53	0.249769	0.152204	1.64101	0.100796	0.571747
GTF2I	1091.18	0.264931	0.161519	1.64025	0.100954	0.572272
APMAP	1257.41	0.245843	0.14997	1.63928	0.101154	0.573007
NDUFA13	1493.88	0.260322	0.158826	1.63904	0.101205	0.573094
SNRNP27	703.19	0.245569	0.149885	1.63838	0.101342	0.573472
DLEU2L	18.6298	0.666017	0.406668	1.63774	0.101475	0.573706
BLOC1S1	2159.6	0.248199	0.151562	1.63761	0.101503	0.573706
GPATCH8	594.844	0.232875	0.142224	1.63738	0.101552	0.573706
POLR2I	1308.64	0.238143	0.145444	1.63735	0.101556	0.573706
RTL1	1.08418	3.63942	2.22426	1.63624	0.10179
PCDHGA8	15.8387	0.709731	0.434047	1.63515	0.102018	0.575154
IKBKB	179.83	0.294962	0.180406	1.63499	0.10205	0.575154
SNRPE	2253	0.227401	0.13913	1.63445	0.102164	0.575154
MED12L	23.3021	0.607185	0.371649	1.63376	0.102309	0.575154
STEAP3	990.675	0.257417	0.157621	1.63314	0.10244	0.575495
ZFHX4	195.924	0.331166	0.202938	1.63186	0.102709	0.576407
ROR2	1.31003	2.87154	1.75971	1.63182	0.102717
HLA-DQB1	26.2023	0.859862	0.52704	1.63149	0.102787	0.576447
SENP5	251.908	0.2723	0.167104	1.62953	0.103202	0.577385
AFMID	645.241	0.233166	0.143114	1.62923	0.103265	0.577538
CCDC88A	777.901	0.242103	0.148659	1.62858	0.103402	0.57811
TTYH3	894.61	0.25006	0.153576	1.62825	0.103473	0.578185
CNTN3	8.92452	1.12034	0.689298	1.62533	0.104093	0.580576
MEG9	7.59872	1.06154	0.65336	1.62474	0.104217	0.581073
ENSG00000290018	102.432	0.430271	0.264879	1.6244	0.10429	0.581098
GABARAP	316.961	0.309447	0.190501	1.62439	0.104293	0.581098
WBP1L	559.838	0.279458	0.172063	1.62417	0.104341	0.581126
DYNC2H1	186.322	0.340548	0.209739	1.62367	0.104445	0.58135
IFNGR2	1288.02	0.22306	0.137405	1.62338	0.104509	0.581504
FBXL13	28.5772	0.552946	0.340725	1.62285	0.104621	0.581929
HOXB4	1.87048	2.08587	1.28629	1.62162	0.104885
DZANK1	52.7594	0.430078	0.265306	1.62107	0.105004	0.583461
ENG	19.8385	0.774021	0.477755	1.62012	0.105206	0.583758
RASL10B	23.0966	0.646846	0.399333	1.61982	0.105272	0.583758
IL18R1	112.888	0.382793	0.236361	1.61953	0.105334	0.583895
RCN3	67.8767	0.489462	0.30239	1.61864	0.105524	0.584162
SLC39A1	75.3945	0.409813	0.253215	1.61844	0.105568	0.58421
CCNG2	210.484	0.331183	0.204753	1.61747	0.105776	0.584792
FBXO44	173.727	0.295352	0.182604	1.61745	0.105781	0.584792
DSE	138.099	0.362502	0.224175	1.61705	0.105868	0.585074
PLEKHD1	2.60076	1.73024	1.07001	1.61704	0.10587
SRF	140.46	0.328702	0.203398	1.61605	0.106084	0.586067
SPMIP6	7.08785	1.06475	0.659298	1.61498	0.106314	0.586684
ENSG00000289268	44.9041	0.44814	0.277509	1.61487	0.106339	0.586684
ENSG00000242553	5.85608	1.43882	0.89151	1.61391	0.106547	0.587175
NAB2	118.784	0.33898	0.210052	1.61379	0.106572	0.587175
NAB1	305.716	0.287958	0.178578	1.6125	0.106853	0.588138
ARHGEF17	47.6252	0.49441	0.306708	1.61199	0.106964	0.588138
SNX14	336.164	0.272067	0.168931	1.61052	0.107285	0.58911
LINC00482	14.741	0.720164	0.447297	1.61004	0.10739	0.589486
ZNF785	109.982	0.346985	0.215575	1.60958	0.10749	0.589639
ADAMTSL4-AS1	3.00401	1.60672	0.998511	1.60912	0.107591
DOCK4	235.493	0.335164	0.208318	1.6089	0.107638	0.590053
ENSG00000236206	4.63127	1.35167	0.841001	1.60721	0.108008
PTP4A3	7.59012	1.00543	0.626715	1.60429	0.10865	0.593589
TCF4	57.8811	0.533548	0.332607	1.60414	0.108683	0.593589
GRIN2D	3.19561	1.5745	0.981861	1.60359	0.108805
PRDM1	23.6964	0.634236	0.395559	1.60339	0.108849	0.594053
TES	1146.39	0.221787	0.138325	1.60338	0.108851	0.594053
TMEM47	232.98	0.308356	0.192375	1.60289	0.108958	0.594053
VPS37B	160.526	0.386139	0.240926	1.60273	0.108995	0.594053
ZSWIM9	75.6167	0.377848	0.235757	1.6027	0.109	0.594053
GRAMD1A	723.81	0.275834	0.172111	1.60265	0.109011	0.594053
TTC28	81.5899	0.365911	0.228337	1.6025	0.109044	0.594053
VCAN	17150.3	0.205226	0.128071	1.60243	0.10906	0.594053
ENSG00000244151	0.81353	3.32914	2.07786	1.6022	0.109112
H3-3A-DT	4.57113	1.26813	0.79176	1.60166	0.10923
ATXN7L3	234.883	0.295506	0.184536	1.60135	0.1093	0.594765
PRDM8	1.45493	2.35948	1.47391	1.60083	0.109415
ENSG00000267277	6.04225	1.16806	0.729977	1.60013	0.10957	0.595298
KIAA0513	29.95	0.556981	0.348345	1.59893	0.109835	0.595606
TNFAIP3	272.736	0.311318	0.194711	1.59887	0.109849	0.595606
LAPTM4B	2068.31	0.211075	0.132042	1.59854	0.109922	0.595606
LDLRAD4	408.836	0.316623	0.198136	1.59801	0.110041	0.596015
RBM7	467.469	0.265424	0.16612	1.59779	0.11009	0.59608
GIPR	46.9628	0.458481	0.287038	1.59728	0.110202	0.596491
NTRAS	6.81642	1.03634	0.648977	1.59688	0.110292	0.596776
SNAPC1	155.937	0.339595	0.212722	1.59642	0.110395	0.596971
SLC35F6	446.727	0.248935	0.156035	1.59537	0.110629	0.597212
RAPSN	4.65044	1.22953	0.770777	1.59519	0.110671
DHX40	275.375	0.299168	0.187657	1.59423	0.110885	0.598001
EFNA2	361.137	0.324159	0.203362	1.594	0.110937	0.598085
LINC01750	7.62773	1.05978	0.665017	1.59362	0.111022	0.598297
ZNF439	23.3736	0.582146	0.365327	1.59349	0.11105	0.598297
BBS12	52.866	0.433485	0.272105	1.59308	0.111142	0.598595
ZNF575	14.8342	0.701415	0.440543	1.59216	0.111349	0.599242
ENSG00000258653	3.11466	1.67742	1.05417	1.59122	0.11156
STXBP6	622.602	0.243501	0.153107	1.5904	0.111745	0.600009
PPP1R27	2.2174	2.20441	1.38712	1.58919	0.112017
PKNOX2	14.1937	0.985379	0.620494	1.58806	0.112274	0.601906
GPAT4	493.394	0.241903	0.152479	1.58647	0.112633	0.602777
EMILIN2	70.4756	0.435902	0.274811	1.58619	0.112697	0.60279
LRG1	2295.41	0.431696	0.27226	1.5856	0.11283	0.603104
RGL1	98.1123	0.360648	0.227687	1.58396	0.113202	0.604697
TSPYL4	120.814	0.318435	0.201144	1.58312	0.113394	0.605522
ENSG00000272473	4.83531	1.22785	0.776023	1.58224	0.113595
BOLA2B	26.0641	0.580904	0.36734	1.58138	0.113791	0.606776
TBC1D20	324.259	0.261068	0.1651	1.58128	0.113815	0.606776
ENSG00000289326	139.167	0.33891	0.214389	1.58082	0.113919	0.607133
ZBED2	8.66188	1.01797	0.644197	1.58021	0.114059	0.607499
CALU	1526.53	0.209049	0.132298	1.58013	0.114077	0.607499
ENSG00000288745	20.3969	0.615706	0.389696	1.57996	0.114115	0.607499
PLEKHN1	164.656	0.307501	0.194651	1.57975	0.114164	0.607499
WNT5A	31.408	0.611657	0.387232	1.57956	0.114207	0.607499
TAMALIN	4.43581	1.43697	0.910247	1.57866	0.114414
CROCC	53.0326	0.461645	0.292463	1.57847	0.114457	0.608015
MICB	22.4896	0.596947	0.378364	1.57771	0.114633	0.608353
GEM	27.4546	0.532618	0.338012	1.57574	0.115086	0.609766
CTDNEP1	857.043	0.227248	0.144357	1.57421	0.115439	0.610993
NIBAN2	564.53	0.257986	0.163919	1.57386	0.115519	0.610993
ZNF584	78.8293	0.379545	0.241201	1.57356	0.115589	0.610993
SYNRG	415.391	0.253994	0.16148	1.57291	0.115739	0.611106
PKM	4691.7	0.240528	0.15294	1.5727	0.115789	0.611106
RHBDD2	680.666	0.233503	0.148586	1.5715	0.116067	0.612044
LINC01767	19.3447	0.663392	0.422154	1.57145	0.116079	0.612044
ENSG00000261586	3.95764	1.37405	0.874948	1.57043	0.116314
ENSG00000274341	5.0297	1.27272	0.810597	1.5701	0.116392
IER5	491.509	0.288267	0.183598	1.5701	0.116392	0.612901
LINC02474	8.08748	1.04286	0.664274	1.56993	0.116432	0.612911
CCAR2	206.159	0.30862	0.196699	1.569	0.116648	0.613492
INPP4B	36.7545	0.698813	0.445396	1.56897	0.116655	0.613492
FICD	91.8014	0.344927	0.21989	1.56863	0.116733	0.61357
SOCS2	21.4668	0.638324	0.407043	1.5682	0.116835	0.613619
FGB	7611.12	0.395272	0.252077	1.56806	0.116867	0.613619
NSA2	4207.74	0.224584	0.143329	1.56691	0.117135	0.614059
ENSG00000286016	9.16763	0.936652	0.598048	1.56618	0.117306	0.614265
LRRC8C	37.9368	0.538545	0.343895	1.56601	0.117345	0.614265
KCNMB4	57.946	0.47513	0.303491	1.56555	0.117454	0.614525
RPS8	70166.8	0.21864	0.139791	1.56405	0.117805	0.615698
ENSG00000290096	2.02044	1.96183	1.25448	1.56385	0.117852
CDKN1A	3874.97	0.249616	0.159617	1.56384	0.117854	0.615698
FST	1320.33	0.235284	0.150652	1.56177	0.118342	0.616795
ENSG00000289433	5.46933	1.19858	0.767633	1.56139	0.118431	0.617061
G0S2	453.113	0.298658	0.191319	1.56105	0.118512	0.617218
ENSG00000275894	10.5112	0.879704	0.5636	1.56087	0.118555	0.617218
OPN3	366.198	0.26086	0.167134	1.56078	0.118575	0.617218
PI4KB	231.398	0.286519	0.183647	1.56016	0.118722	0.617786
OSBPL9	764.943	0.227888	0.146146	1.55932	0.118921	0.618332
FRMD3-AS1	27.7	0.5391	0.345803	1.55898	0.119001	0.61835
PCDHB2	6.01845	1.14318	0.733322	1.5589	0.11902	0.61835
RNF19B	160.928	0.295548	0.189641	1.55846	0.119125	0.6185
ARHGAP1	333.06	0.261938	0.168095	1.55827	0.11917	0.618537
ENSG00000226332	40.7856	0.457584	0.293815	1.55739	0.119379	0.619227
FBXO2	3167.64	0.242624	0.155838	1.5569	0.119493	0.619428
RPL21	19071.9	0.201942	0.129741	1.5565	0.119589	0.619486
ENSG00000289339	19.1284	0.701101	0.451203	1.55385	0.12022	0.621419
FBXW11	551.149	0.283675	0.182636	1.55323	0.120369	0.62179
C4orf19	582.897	0.32049	0.20636	1.55306	0.120408	0.621799
ENSG00000289867	1.90144	2.13322	1.37458	1.5519	0.120686
AGER	11.9937	0.758977	0.489174	1.55155	0.12077	0.622483
EBF1	1.08578	2.84434	1.83429	1.55065	0.120986
EFNA3	34.6185	0.488775	0.315377	1.54981	0.121187	0.624436
LACC1	263.266	0.257094	0.165939	1.54933	0.121303	0.624712
DMPK	95.3018	0.374305	0.241601	1.54927	0.121317	0.624712
RPS6KA4	172.258	0.300534	0.194141	1.54802	0.121618	0.626011
NID2	8.23723	1.086	0.701594	1.5479	0.121647	0.626011
TNFSF10	2012.12	0.275807	0.17824	1.54739	0.121769	0.626444
POLR2J4	3.87782	1.38356	0.89422	1.54723	0.121808
CSNK1D	616.357	0.22446	0.145082	1.54712	0.121834	0.626581
LINC03086	16.101	0.687653	0.444591	1.54671	0.121934	0.626697
ZNF608	440.824	0.245974	0.159106	1.54598	0.12211	0.627209
CLEC2B	37.8857	0.513625	0.332277	1.54577	0.122159	0.627263
PDRG1	289.722	0.25647	0.166028	1.54474	0.12241	0.627864
TNFAIP2	967.413	0.365181	0.236424	1.5446	0.122443	0.627864
SPIN1	428.972	0.240273	0.155571	1.54445	0.122478	0.627864
P2RY2	24.3695	0.55983	0.362482	1.54443	0.122483	0.627864
ARL10	34.9949	0.494882	0.320527	1.54396	0.122597	0.627864
CERS5	182.884	0.310319	0.201002	1.54386	0.122623	0.627864
LINC02298	69.2083	0.388401	0.251689	1.54318	0.122787	0.628114
ZNF8-DT	80.0179	0.40295	0.261205	1.54266	0.122914	0.628435
ENSG00000291177	20.1089	0.605769	0.39275	1.54238	0.122982	0.628517
CAMK4	5.09355	1.25304	0.812439	1.54232	0.122997
CDC23	186.31	0.277813	0.180205	1.54165	0.123159	0.628814
USP22	985.742	0.226433	0.146884	1.54158	0.123177	0.628814
CLSTN1	442.234	0.280665	0.182248	1.54001	0.123557	0.629762
ZNF347	34.5109	0.487582	0.316643	1.53985	0.123598	0.629762
ABR	199.483	0.301659	0.195977	1.53926	0.123742	0.629762
GNG5	1033.9	0.239476	0.15558	1.53925	0.123743	0.629762
DNM3	210.338	0.325192	0.211276	1.53918	0.12376	0.629762
LINC02656	3.19975	1.57637	1.0247	1.53836	0.12396
SQLE	1375.72	0.213928	0.139077	1.53819	0.124001	0.630497
NBAT1	1.60971	2.11794	1.37758	1.53744	0.124186
ANKRD13D	159.982	0.291194	0.189418	1.53731	0.124217	0.631227
IL19	1.6861	2.42755	1.5792	1.5372	0.124244
EGLN2	12.3352	0.762716	0.496225	1.53704	0.124284	0.631227
CISH	29.2867	0.562033	0.365755	1.53664	0.124382	0.631227
C8orf48	25.8421	0.624069	0.406128	1.53663	0.124384	0.631227
FGA	3632.9	0.434561	0.282806	1.5366	0.124391	0.631227
VANGL2	11.6325	2.30612	1.5017	1.53567	0.124618	0.631553
GNB5	466.794	0.226262	0.147386	1.53517	0.124743	0.631553
BTG1	10529.8	0.278072	0.181225	1.5344	0.124932	0.631553
LINC02918	5.01255	1.15146	0.750939	1.53336	0.125186
PLEKHG3	112.087	0.384475	0.250806	1.53296	0.125286	0.63233
RARA	317.876	0.256552	0.16742	1.53238	0.125428	0.632494
ENSG00000268854	3.18868	1.5673	1.02329	1.53162	0.125615
RPGR	185.441	0.326305	0.213045	1.53162	0.125616	0.633245
SAA1	7100.67	1.17899	0.770061	1.53103	0.125762	0.633787
H4C11	4.09101	1.34955	0.882548	1.52916	0.126225
TUBB6	254.559	0.281994	0.184565	1.52789	0.126541	0.635431
CTDP1	97.8098	0.328502	0.215061	1.52748	0.126641	0.635466
ENSG00000286341	7.04045	1.0994	0.719823	1.52731	0.126683	0.635481
GPR39	61.6847	0.385726	0.252656	1.52669	0.126839	0.635677
ACOT4	2.71994	2.04792	1.34144	1.52666	0.126845
TCEAL7	0.904283	3.07576	2.01485	1.52654	0.126875
ZBTB1	558.279	0.244104	0.159915	1.52646	0.126895	0.635677
ZDHHC17	196.544	0.267824	0.175464	1.52637	0.126917	0.635677
SDHAP1-1	20.548	0.58874	0.385806	1.526	0.12701	0.635791
DLX3	1.57238	2.19173	1.43634	1.52591	0.127032
ENSG00000230506	5.60826	1.34672	0.883089	1.52501	0.127256	0.636446
SERTAD4-AS1	17.7585	0.819034	0.537292	1.52437	0.127416	0.636467
CFAP298-TCP10L	26.6783	0.590732	0.387536	1.52433	0.127426	0.636467
OBSL1	174.681	0.273151	0.179245	1.5239	0.127534	0.636615
ENSG00000288632	3.841	1.44355	0.947527	1.52349	0.127636
PARVA	630.348	0.225779	0.148239	1.52308	0.12774	0.636692
LINC00460	6.98599	1.10353	0.724775	1.52259	0.127862	0.63689
CDK11B	404.273	0.259373	0.170417	1.52199	0.128011	0.63689
TMEM44	136.18	0.323055	0.212262	1.52196	0.128019	0.63689
LYSMD1	34.4206	0.483443	0.317739	1.52151	0.128132	0.637261
ANKRD12	1504.37	0.274698	0.180609	1.52095	0.128272	0.637371
ANK1	171.243	0.290182	0.190907	1.52001	0.128508	0.638233
ENSG00000261079	6.01887	1.31323	0.863995	1.51995	0.128524	0.638233
PECAM1	24.8853	0.572032	0.376668	1.51866	0.128847	0.639206
TNIP2	595.799	0.228466	0.15045	1.51855	0.128877	0.639206
CP	5287.38	0.763601	0.503004	1.51808	0.128994	0.639206
ENSG00000259001	6.71893	1.09829	0.72376	1.51748	0.129145	0.639567
DIPK1C	2.59104	1.82413	1.20227	1.51724	0.129206
TIRAP-AS1	10.9211	0.844435	0.556905	1.5163	0.129444	0.639632
ENSG00000258593	41.7564	0.511158	0.337169	1.51603	0.129512	0.639635
MMD	700.729	0.274076	0.18084	1.51557	0.129627	0.639791
IFT140	58.3068	0.385803	0.254608	1.51528	0.129701	0.639791
TPM3	5012.91	0.190337	0.125655	1.51476	0.129833	0.640204
ZNF415	16.1095	0.737329	0.486801	1.51464	0.129863	0.640204
CALML4	92.2548	0.427065	0.282007	1.51438	0.12993	0.640215
APPBP2-DT	11.2191	0.763413	0.504153	1.51425	0.129963	0.640215
ENSG00000277247	4.02275	1.32135	0.872726	1.51405	0.130014
TWIST1	12.3104	0.923441	0.609936	1.514	0.130027	0.640237
DYRK2	368.879	0.251928	0.166435	1.51367	0.13011	0.640451
SH3PXD2B	110.812	0.338329	0.223538	1.51352	0.130149	0.640451
NPIPB3	0.926831	2.88839	1.90989	1.51233	0.130449
LPAR3	2.8518	1.59163	1.053	1.51152	0.130657
ZC3H12A-DT	239.127	0.266985	0.176654	1.51134	0.130701	0.641108
ENSG00000234203	2.67402	2.03492	1.34645	1.51132	0.130707
C12orf75-AS1	2.36893	1.70861	1.13057	1.51129	0.130715
MYO9B	190.723	0.285651	0.189026	1.51117	0.130744	0.641108
PRMT2	753.66	0.222029	0.14693	1.51112	0.130758	0.641108
PALLD	1365.92	0.208346	0.137875	1.51111	0.130759	0.641108
PPAN-P2RY11	1.11961	3.37175	2.23138	1.51106	0.130774
GIGYF1	154.714	0.294282	0.194762	1.51098	0.130794	0.641108
SGCB	1656.31	0.225059	0.14897	1.51077	0.130848	0.641108
BASP1	20.5365	0.874762	0.579055	1.51067	0.130872	0.641108
DCUN1D3	246.221	0.269705	0.178684	1.5094	0.131197	0.642506
ENSG00000267458	101.196	0.425246	0.281911	1.50844	0.131442	0.643512
COIL	375.969	0.232673	0.154288	1.50805	0.131543	0.643812
KCTD10	207.92	0.276636	0.183691	1.50599	0.13207	0.645158
TAPBP	1587.24	0.203883	0.13539	1.50589	0.132094	0.645158
IFFO1	79.8461	0.359832	0.239086	1.50503	0.132315	0.645717
PIP5K1A	195.461	0.265816	0.176624	1.50499	0.132328	0.645717
CNTNAP3	61.5312	0.393833	0.261758	1.50457	0.132434	0.646044
KRT81	109.24	1.35432	0.900405	1.50413	0.132549	0.646242
ENSG00000288752	41.0845	0.445504	0.296223	1.50395	0.132594	0.646242
CPT1B	9.91838	0.853974	0.568303	1.50267	0.132923	0.647175
RPP21	77.5706	0.363574	0.241989	1.50244	0.132984	0.647175
TRAPPC10	299.756	0.292818	0.194946	1.50205	0.133085	0.647334
LRIG1	115.325	0.336031	0.223727	1.50197	0.133106	0.647334
LRP11	30.3395	0.512708	0.341384	1.50185	0.133136	0.647334
LRP12	85.651	0.342919	0.228422	1.50125	0.13329	0.64754
ABI3BP	33.8711	0.510536	0.340077	1.50124	0.133294	0.64754
POFUT2	144.663	0.283965	0.189185	1.50099	0.133359	0.64754
SRRD	518.861	0.246193	0.164043	1.50078	0.133413	0.64754
ENSG00000289457	2.88989	1.54409	1.03009	1.49898	0.133878
AGAP3	202.409	0.261267	0.174367	1.49837	0.134037	0.64938
CCL20	10233.1	0.343689	0.229561	1.49716	0.134353	0.649571
C5orf15	944.994	0.22242	0.148601	1.49676	0.134457	0.649881
SLC4A3	20.3753	0.61388	0.410268	1.49629	0.134578	0.650275
ENSG00000242588	290.921	0.260981	0.174464	1.4959	0.134679	0.650377
CLTCL1	32.1296	0.549546	0.367421	1.49569	0.134735	0.650457
LINC02257	4.43446	1.24444	0.832335	1.49512	0.134884
ENSG00000288769	5.7291	1.08256	0.724336	1.49455	0.135032	0.6515
RAB12	139.508	0.366098	0.245184	1.49316	0.135396	0.652484
MYO5A	121.86	0.333209	0.223204	1.49285	0.135477	0.652686
PAXBP1	465.888	0.222413	0.149062	1.49209	0.135677	0.653067
ADORA1	2.48829	1.72647	1.1573	1.49181	0.135748
RASGRF2-AS1	9.91486	0.810363	0.543369	1.49137	0.135865	0.653201
ENSG00000267815	7.72063	1.11633	0.748858	1.49071	0.136039	0.65346
MIR9-1HG	5.00959	1.17669	0.789552	1.49033	0.136137
C11orf96	142.619	1.4816	0.994234	1.4902	0.136172	0.653716
LMOD1	0.980662	2.82805	1.89787	1.49012	0.136194
RBM44	5.40897	1.18385	0.794752	1.48959	0.136333	0.654235
XPR1	351.63	0.243964	0.163801	1.48939	0.136384	0.654235
PUM3	690.807	0.212424	0.142631	1.48933	0.136401	0.654235
TEAD2	227.879	0.275834	0.185227	1.48917	0.136442	0.654239
P3H3	9.26941	0.901989	0.605791	1.48894	0.136502	0.654331
PHKA2-AS1	2.41502	1.6274	1.09342	1.48836	0.136656
ENSG00000270108	2.3016	1.68882	1.13668	1.48575	0.137346
DHX30	431.631	0.220105	0.148167	1.48552	0.137405	0.656348
CDH3	68.7764	0.474384	0.319473	1.4849	0.137572	0.656374
EIF5B	2996.89	0.200628	0.135155	1.48442	0.137697	0.656611
ZNF625	4.54334	1.17082	0.789187	1.48357	0.137922
ENSG00000288871	8.51117	0.943653	0.636171	1.48333	0.137986	0.65735
CMTR1	108.866	0.303047	0.204355	1.48294	0.13809	0.65735
ENSG00000261060	1.51994	2.22155	1.49834	1.48268	0.138159
ENSG00000277476	24.8403	0.529159	0.356925	1.48255	0.138194	0.657469
ENSG00000250397	11.1594	0.824217	0.55596	1.48251	0.138204	0.657469
MYO10	249.591	0.29064	0.196106	1.48205	0.138326	0.657734
ZFP82	48.2454	0.403873	0.272597	1.48158	0.138453	0.657734
ENSG00000287619	1.75567	2.1991	1.48586	1.48002	0.138867
PPP4R4	20.5146	0.570999	0.385859	1.47981	0.138923	0.658392
DIPK2A	263.03	0.261703	0.176925	1.47918	0.139092	0.658928
TMEM268	43.626	0.431759	0.291985	1.4787	0.13922	0.658928
RHOBTB2	90.0664	0.335786	0.227141	1.47831	0.139324	0.658961
FARS2-AS1	119.042	0.357858	0.242073	1.4783	0.139326	0.658961
LAG3	7.32968	1.00863	0.682436	1.47798	0.139414	0.659183
KRT14	3.11382	1.48093	1.00201	1.47795	0.13942
MYL11	5.64566	1.11054	0.751474	1.47782	0.139456	0.659194
ETS2-AS1	5.50508	1.06646	0.721978	1.47714	0.139638	0.659858
TPM4	4745.36	0.213965	0.144915	1.47649	0.139812	0.660109
HDAC7	231.54	0.253709	0.171876	1.47611	0.139913	0.660146
IFFO2	289.563	0.298783	0.202426	1.47601	0.139941	0.660146
TSPEAR-AS2	12.923	0.882976	0.598463	1.4754	0.140104	0.660529
ZNF791	400.917	0.224222	0.152061	1.47455	0.140333	0.660844
PML	240.323	0.254145	0.172406	1.47411	0.140452	0.660976
HDAC9	4.98269	1.18469	0.803837	1.47379	0.140539
KCNJ6	6.13073	1.44899	0.984052	1.47247	0.140893	0.661929
PLD2	68.0829	0.373417	0.253632	1.47228	0.140946	0.661929
MEF2C	5.46632	1.20142	0.816112	1.47213	0.140985	0.661929
PABPC5	0.81641	3.50399	2.3809	1.47171	0.1411
ENSG00000289970	2.78461	1.53648	1.04418	1.47148	0.141162
LYPD3	57.4408	0.425093	0.288978	1.47102	0.141285	0.661929
PF4V1	136.445	0.510453	0.347054	1.47081	0.141341	0.661929
FRY	216.422	0.300013	0.204029	1.47044	0.141442	0.661929
ENSG00000274751	2.47973	1.65295	1.1242	1.47034	0.14147
CADM4	124.709	0.297019	0.202015	1.47028	0.141486	0.661929
ENSG00000289177	15.3642	0.665282	0.452615	1.46986	0.141599	0.661929
SIPA1L2	263.847	0.343073	0.233436	1.46967	0.141652	0.661929
IRF1	602.534	0.309973	0.210931	1.46954	0.141685	0.661929
ZNF185	38.2404	0.529395	0.360314	1.46926	0.141762	0.661929
LINC01637	24.411	0.556241	0.378596	1.46922	0.141773	0.661929
MYADM	365.899	0.240442	0.163663	1.46913	0.141798	0.661929
PLAC9	5.03218	1.30647	0.889396	1.46894	0.141849
ENSG00000274818	14.4556	0.666625	0.453861	1.46879	0.141891	0.661929
ZSWIM1	38.7808	0.439525	0.299318	1.46842	0.141989	0.661929
RORA	608.344	0.232636	0.158461	1.46809	0.142079	0.661929
SFXN3	441.89	0.225997	0.153955	1.46794	0.14212	0.661929
NXF1	190.084	0.266378	0.181559	1.46717	0.142329	0.662308
C3orf62	53.0449	0.385513	0.26292	1.46627	0.142573	0.662526
NOCT	43.6699	0.429652	0.293042	1.46618	0.1426	0.662526
POLDIP3	51.4687	0.422821	0.288452	1.46582	0.142696	0.662727
ENSG00000268292	4.87902	1.14393	0.780426	1.46578	0.142708
BAP1	203.776	0.257879	0.175956	1.46559	0.142761	0.662727
ENSG00000253361	128.141	0.296201	0.202233	1.46465	0.143015	0.663424
MBD6	153.553	0.285499	0.194966	1.46435	0.143098	0.663518
MAML2	210.764	0.362486	0.247574	1.46416	0.143152	0.663531
ENSG00000273329	71.3432	0.354367	0.242053	1.464	0.143193	0.663531
KDM4B	348.845	0.234345	0.160119	1.46357	0.14331	0.663531
LINC00545	2.09064	1.96915	1.34554	1.46346	0.14334
IQCE	375.898	0.239333	0.163576	1.46313	0.143432	0.663531
ENSG00000276728	31.6284	0.480097	0.328141	1.46308	0.143446	0.663531
LCAT	57.1083	0.375451	0.256634	1.46299	0.143471	0.663531
LRRC32	7.88019	1.06438	0.727681	1.4627	0.14355	0.663531
FZD6	269.3	0.245687	0.168007	1.46236	0.143642	0.663584
FES	3.67316	1.26293	0.864469	1.46094	0.144033
RASSF7	838.655	0.216415	0.148155	1.46073	0.144089	0.665272
GRM5-AS1	1.89382	1.81115	1.24017	1.46041	0.144178
LINC01977	1.72147	1.88052	1.28783	1.46022	0.144229
RBP1	5377.48	0.306962	0.210216	1.46022	0.14423	0.665548
XPC-AS1	9.9003	0.793366	0.543751	1.45906	0.144548	0.666343
NDUFA6	1678.24	0.205801	0.141129	1.45825	0.144772	0.666589
H1-0	1966.27	0.190426	0.130588	1.45822	0.14478	0.666589
ANKRD13A	202.407	0.293455	0.201264	1.45806	0.144823	0.666589
ZNF516	147.392	0.296231	0.203212	1.45775	0.144911	0.666801
MYOM1	35.9646	0.585918	0.402189	1.45682	0.145165	0.667597
SEPTIN2	1853.39	0.189124	0.129874	1.45622	0.145333	0.668177
PRAF2	161.415	0.308591	0.212081	1.45506	0.145653	0.66843
PWWP3A	751.755	0.2285	0.157055	1.4549	0.145696	0.66843
COL4A3	32.8056	0.585004	0.402121	1.45479	0.145726	0.66843
HP1BP3	1678.61	0.196261	0.13493	1.45454	0.145797	0.66843
ABCA8	44.8008	0.423213	0.290962	1.45453	0.1458	0.66843
FCHSD1	38.896	0.43857	0.30156	1.45434	0.145853	0.66843
LINC00987	132.106	0.336522	0.231407	1.45424	0.14588	0.66843
HCG17	5.69333	1.10642	0.761023	1.45385	0.145987	0.668591
ZNF271P-1	257.928	0.24314	0.167256	1.4537	0.146031	0.668591
LRFN4	21.1897	0.661369	0.455152	1.45307	0.146203	0.668974
BNC1	4.80809	1.50191	1.03368	1.45298	0.14623
ENSG00000290047	1.57733	1.93028	1.32856	1.45291	0.146249
PLCB1	169.75	0.27133	0.186828	1.4523	0.146418	0.669394
AGO3	447.783	0.218789	0.150711	1.45171	0.146581	0.669672
IGFL4	7.86265	1.01213	0.697377	1.45134	0.146685	0.669672
SOX21	2.58242	1.68326	1.16029	1.45072	0.146859
CAPRIN2	425.156	0.244397	0.168466	1.45072	0.146859	0.669716
PLS3	1301.6	0.224401	0.154694	1.45061	0.146888	0.669716
XRRA1	153.817	0.28236	0.194669	1.45046	0.14693	0.669716
JOSD1	275.11	0.248678	0.171521	1.44984	0.147103	0.670261
PPFIBP1	681.959	0.241154	0.166356	1.44962	0.147164	0.670261
NSF	133.409	0.294854	0.203459	1.44921	0.147279	0.67051
CCDC9	91.2199	0.331542	0.228804	1.44902	0.147332	0.670561
KCTD7	63.7283	0.369044	0.254943	1.44756	0.147741	0.671959
PGS1	99.9373	0.348843	0.241112	1.44681	0.14795	0.672436
NKD1	1445.38	0.242872	0.167989	1.44576	0.148244	0.6729
MICALL2	358.526	0.229455	0.158737	1.4455	0.148316	0.6729
CYBC1	420.073	0.227255	0.157251	1.44518	0.148408	0.6729
ERF	291.621	0.243756	0.168684	1.44504	0.148446	0.6729
GAS1	8.04925	0.972376	0.672929	1.44499	0.148461	0.6729
JDP2	182.805	0.264811	0.183481	1.44326	0.148947	0.674336
GNL3L	399.174	0.235213	0.163039	1.44268	0.14911	0.674517
IGSF10	5.71325	1.03816	0.719752	1.44238	0.149194	0.674517
ENSG00000244953	1.07141	2.82427	1.95808	1.44237	0.149199
ZBTB33	299.318	0.257188	0.178371	1.44187	0.14934	0.674802
ABHD8	152.137	0.269317	0.186827	1.44153	0.149434	0.675043
DLGAP4-AS1	4.255	1.14966	0.797881	1.44089	0.149615
MAB21L3	60.5386	0.393919	0.273503	1.44027	0.14979	0.675976
PBX3	125.55	0.295152	0.205165	1.43861	0.150261	0.676222
IRF2	482.465	0.242613	0.168731	1.43787	0.150472	0.676222
FKBP2	257.786	0.277035	0.192707	1.43759	0.15055	0.676222
CBX3	2511.24	0.202335	0.140752	1.43753	0.150568	0.676222
UBTD2	341.264	0.240066	0.167013	1.4374	0.150603	0.676222
ENSG00000273784	10.6263	0.804056	0.559472	1.43717	0.15067	0.676222
BMPR2	771.052	0.226402	0.157541	1.4371	0.150691	0.676222
DHRS2	108.321	0.551015	0.38376	1.43583	0.15105	0.676857
ENSG00000276248	18.417	0.623231	0.434089	1.43572	0.151081	0.676857
ENSG00000283103	491.881	0.239833	0.167176	1.43461	0.151398	0.677605
CARD8-AS1	46.1156	0.474042	0.330457	1.43451	0.151428	0.677605
STK24	1156.6	0.193309	0.134764	1.43443	0.151451	0.677605
FBXO34-AS1	1.45361	1.98829	1.38657	1.43396	0.151583
UBA1	865.913	0.204639	0.142789	1.43315	0.151814	0.678424
C2orf27A	183.999	0.276979	0.193303	1.43287	0.151895	0.678424
SDAD1P1-1	17.5356	0.595799	0.415845	1.43274	0.151931	0.678424
ENSG00000293389	7.53689	0.870974	0.608113	1.43226	0.15207	0.678707
YWHAZ	4504.87	0.200008	0.139662	1.43209	0.152119	0.678707
MAFIP	4.90824	1.20212	0.839437	1.43205	0.152129
KNOP1	760.007	0.209595	0.146381	1.43184	0.152189	0.678777
CDK2	82.0028	0.34651	0.24202	1.43174	0.152218	0.678777
DHX8	288.709	0.293663	0.205153	1.43143	0.152307	0.678811
SULT1C2	378.046	0.264679	0.18494	1.43116	0.152384	0.678811
PIGA	36.8564	0.46628	0.325955	1.4305	0.152572	0.679428
CASC3	258.393	0.249426	0.174457	1.42973	0.152795	0.680055
JARID2	252.838	0.270592	0.189308	1.42937	0.152898	0.680098
SYNE1	248.826	0.286636	0.200535	1.42936	0.152901	0.680098
IRF8	50.1635	0.405504	0.283717	1.42925	0.152931	0.680098
AVL9	320.047	0.2474	0.173174	1.42862	0.153115	0.680287
DENND5B	284.795	0.254643	0.178256	1.42853	0.153141	0.680287
IGF1R	39.8287	0.439679	0.307834	1.4283	0.153206	0.680391
MIF-AS1	12.3426	0.708502	0.496202	1.42785	0.153335	0.680779
ATP6V0C	15.6081	0.654713	0.458589	1.42767	0.153387	0.680824
GP6-AS1	11.3276	0.739838	0.518383	1.4272	0.153521	0.681049
SLC2A12	115.449	0.357266	0.25039	1.42684	0.153626	0.681145
ATP1A1-AS1	100.319	0.303126	0.212517	1.42636	0.153764	0.681571
P3H1	342.693	0.240928	0.168949	1.42604	0.153857	0.681778
NFKBIE	120.869	0.303278	0.212765	1.42541	0.154037	0.681778
ZBTB10	264.938	0.243034	0.170539	1.42509	0.15413	0.681778
CLDN11	9.45837	0.800139	0.561522	1.42495	0.154173	0.681778
NIBAN1	5.92437	1.00423	0.705226	1.42398	0.154452	0.68221
SERPINF2	622.427	0.387918	0.272543	1.42333	0.154641	0.68221
EHD2	98.5745	0.314037	0.220639	1.42331	0.154647	0.68221
ENSG00000285596	77.3646	0.338413	0.237795	1.42313	0.154698	0.68221
ZNF212	34.076	0.466621	0.327888	1.42311	0.154703	0.68221
ENSG00000288033	2.85667	1.57315	1.10587	1.42255	0.154866
SKIL	2051.21	0.199249	0.140073	1.42247	0.15489	0.682605
PPT1	237.548	0.242195	0.170276	1.42237	0.154919	0.682605
ENSG00000288773	0.866498	2.81837	1.98177	1.42215	0.154984
HSPBAP1	30.9685	0.460507	0.323834	1.42204	0.155013	0.682838
ODAPH	32.4309	1.58835	1.11708	1.42188	0.155062	0.682869
FHL2	1133.45	0.205611	0.14463	1.42163	0.155134	0.682966
CST6	165.5	0.415483	0.292321	1.42133	0.155222	0.682966
C2orf49	341.021	0.243274	0.171161	1.42132	0.155224	0.682966
UBASH3B	522.381	0.225014	0.158324	1.42122	0.155252	0.682966
LYPD1	495.599	0.265489	0.186938	1.4202	0.155549	0.683655
DENND2B-AS1	2.02538	1.74517	1.22939	1.41954	0.155741
NCDN	84.6867	0.323903	0.228364	1.41836	0.156085	0.68544
TRAM2	83.9734	0.354036	0.249648	1.41814	0.156151	0.68544
WHRN	26.2131	0.514429	0.362956	1.41733	0.156386	0.685855
IGFL2	4429.01	1.01554	0.716687	1.417	0.156483	0.685855
NECTIN2	1013.7	0.196858	0.138945	1.41681	0.15654	0.685855
ITPKB	7.22498	0.962903	0.680031	1.41597	0.156784	0.686587
ALOX5AP	17.6244	0.726221	0.512944	1.41579	0.156837	0.686603
UNK	224.892	0.249022	0.175964	1.41519	0.157014	0.686824
THUMPD2	182.016	0.275721	0.194873	1.41488	0.157105	0.686915
ENSG00000258337	6.80938	0.92874	0.656464	1.41476	0.157138	0.686915
ZNF420	63.0926	0.359322	0.253994	1.41469	0.157161	0.686915
PCDHB11	7.68357	0.934145	0.660411	1.41449	0.157218	0.686981
ENSG00000254676	1.36312	2.7051	1.91253	1.41441	0.157242
RPL27	17914.4	0.17491	0.123688	1.41413	0.157324	0.687076
NPR3	17.0584	0.816125	0.577228	1.41387	0.1574	0.687225
SELENON	102.561	0.302692	0.214145	1.41349	0.157512	0.687242
ENSG00000257526	16.3134	0.599069	0.423855	1.41338	0.157544	0.687242
CRIM1	303.148	0.2323	0.164386	1.41314	0.157615	0.687242
IRF7	299.603	0.22719	0.160865	1.4123	0.157862	0.687669
ZFTRAF1	53.086	0.387562	0.274429	1.41225	0.157878	0.687669
CWC25	409.516	0.237899	0.168482	1.41201	0.157946	0.687669
HSPB2	3.5752	1.28661	0.911818	1.41104	0.158234
FIGNL2	14.3047	0.784899	0.556308	1.41091	0.158272	0.688268
CSK	215.792	0.239275	0.16974	1.40965	0.158642	0.689128
LMNTD2	36.7288	0.430112	0.305124	1.40963	0.158649	0.689128
FOXJ3	186.032	0.258273	0.183251	1.40939	0.158719	0.689128
ZNF775	37.1828	0.424101	0.300922	1.40934	0.158735	0.689128
GP1BA	2.53774	1.57291	1.11611	1.40928	0.158752
IGFL2-AS1	298.078	0.349251	0.247881	1.40895	0.158851	0.689128
ENSG00000263986	6.10447	0.978181	0.694803	1.40785	0.159174	0.689929
KIAA2026	382.682	0.21486	0.152644	1.40759	0.159252	0.689929
CA5B	51.8142	0.392445	0.278887	1.40718	0.159373	0.690082
KNTC1	37.794	0.457198	0.325041	1.40658	0.159551	0.690155
PWWP2A	375.969	0.230197	0.163685	1.40634	0.159622	0.690155
HMCN1	5.9987	1.37507	0.977785	1.40632	0.15963	0.690155
SLC15A3	16.1474	0.618044	0.439667	1.40571	0.15981	0.690649
ENSG00000285879	2.25611	1.67323	1.19085	1.40507	0.160001
ZKSCAN8	75.535	0.352348	0.250832	1.40472	0.160104	0.691142
NOX4	3.05133	1.41589	1.00811	1.4045	0.16017
BTN2A1	181.178	0.269356	0.191939	1.40334	0.160514	0.691172
ITGB1-DT	391.664	0.256219	0.182609	1.4031	0.160587	0.691172
EPPK1	144.353	0.312208	0.222523	1.40303	0.160607	0.691172
HES1	2451.35	0.344505	0.245564	1.40291	0.160643	0.691172
ITGB8	161.132	0.30711	0.218959	1.40259	0.16074	0.691172
CDYL2	20.7608	0.600859	0.428417	1.40251	0.160763	0.691172
RELT	11.6093	0.695644	0.496368	1.40147	0.161074	0.692324
ENSG00000284669	3.08685	1.37917	0.984278	1.40119	0.161156
ENSG00000285624	7.74942	0.884665	0.631459	1.40099	0.161218	0.692326
EEIG2	103.279	0.320331	0.228681	1.40078	0.161281	0.692326
LINC01426	78.7374	0.388337	0.277303	1.40041	0.161392	0.692326
NFE2L1	650.17	0.235908	0.168499	1.40005	0.161498	0.692326
LINC00938	127.18	0.325789	0.232722	1.39991	0.161541	0.692326
RUNDC1	208.434	0.24339	0.17396	1.39911	0.161779	0.692978
ENSG00000250244	1.8533	1.97878	1.41448	1.39895	0.161829
RAP2C	307.036	0.225204	0.161026	1.39856	0.161946	0.693434
SLC23A2	342.908	0.225405	0.161211	1.39819	0.162055	0.693434
RPL27A	18353.1	0.188239	0.134659	1.39789	0.162146	0.693643
ENSG00000269292	1.12641	2.25587	1.6142	1.39751	0.162259
MPZL3	210.628	0.261828	0.187464	1.39669	0.162507	0.694821
HSD17B2-AS1	4.17612	1.20753	0.864612	1.39661	0.16253
ATXN7	269.703	0.23386	0.16753	1.39593	0.162734	0.695179
LNCTSI	4.64226	1.13696	0.814715	1.39553	0.162857
UBQLN2	387.037	0.219572	0.157351	1.39543	0.162886	0.695305
ACER2	9.173	0.77043	0.552152	1.39532	0.162919	0.695305
NKX3-2	2.49687	1.66059	1.19069	1.39465	0.163123
SEPTIN3	5.65813	1.05448	0.756277	1.39431	0.163224	0.695881
KRT4	4.37443	1.19945	0.861175	1.39281	0.163677
CEP170	361.175	0.223933	0.160796	1.39265	0.163725	0.69725
NPIPB7	1.31013	2.49988	1.79506	1.39265	0.163726
THBS2	52.2229	1.12097	0.804984	1.39253	0.16376	0.69725
KEL	14.6163	0.715325	0.5137	1.3925	0.163772	0.69725
CYP19A1	2.1991	1.83695	1.31973	1.39191	0.163949
ENSG00000268157	3.57433	1.31607	0.946316	1.39073	0.164308
ULK2	42.1513	0.416575	0.299569	1.39058	0.164353	0.69805
RDM1P5-1	2.12986	1.66173	1.19502	1.39055	0.164362
GPRIN3	22.5635	0.596457	0.428938	1.39054	0.164364	0.69805
PCDH1	474.486	0.219309	0.157718	1.39051	0.164373	0.69805
HORMAD2-AS1	4.35116	1.41303	1.01622	1.39047	0.164385
RBMX2	529.119	0.216068	0.155403	1.39037	0.164415	0.69805
DPY19L4	248.975	0.248803	0.178969	1.3902	0.164468	0.69805
SMIM26	1431.48	0.197758	0.142253	1.39019	0.164472	0.69805
XRCC4	270.269	0.252032	0.181321	1.38997	0.164536	0.69805
ENSG00000293161	82.7126	0.341757	0.245903	1.3898	0.16459	0.69805
BBS1	17.2815	0.616094	0.443376	1.38955	0.164664	0.698186
UBTD1	212.263	0.260833	0.187742	1.38932	0.164736	0.698309
ZNF44	145.98	0.268104	0.193051	1.38878	0.164901	0.698643
IL17RC	168.649	0.280766	0.202228	1.38837	0.165026	0.698948
LINC01832	34.6654	0.530378	0.382147	1.38789	0.165171	0.698948
TNFRSF10D	288.709	0.226576	0.163269	1.38774	0.165215	0.698948
SMIM3	51.2007	0.499356	0.359856	1.38765	0.165242	0.698948
RASSF8	442.68	0.28392	0.204627	1.3875	0.165288	0.698948
EGLN3	397.085	0.248035	0.178818	1.38708	0.165417	0.698948
IRF9	309.628	0.230328	0.166075	1.38689	0.165474	0.698948
ZNF888	18.4721	0.577721	0.416563	1.38688	0.16548	0.698948
TAF2	257.328	0.243091	0.175294	1.38676	0.165516	0.698948
GTF2IRD2	97.102	0.323935	0.233647	1.38643	0.165616	0.698948
CAVIN1	825.195	0.224736	0.162128	1.38616	0.165697	0.69903
ENSG00000262202	3.65468	1.33203	0.961278	1.38569	0.165842
CLIP2	210.668	0.255545	0.184442	1.3855	0.165899	0.699598
RTBDN	1.23291	2.52309	1.82163	1.38507	0.16603
C18orf32	295.082	0.262592	0.189644	1.38466	0.166157	0.699987
TGFBRAP1	135.32	0.279926	0.202186	1.38449	0.166207	0.699993
LDLR	932.856	0.228141	0.164813	1.38424	0.166285	0.700141
FCGBP	5.39142	1.155	0.834681	1.38376	0.166432	0.70058
LRP1	1985.48	0.20731	0.149838	1.38356	0.166494	0.700616
NIPSNAP3B	19.0177	0.551648	0.398769	1.38338	0.166549	0.700616
[truncated: 25,270 more rows]

## Sheet: S3_DEG_Mes
Supplementary Dataset 4_S3 - DEGs comparing mesenchyme between fibrotic-like and homeostatic-like condition. Related to Fig.5 and Extended Data Fig.10.
gene	baseMean	log2FoldChange	lfcSE	stat	pvalue	padj
C7	258.982	5.05226	0.916773	5.51092	3.5696e-08	0.000870554
C1S	443.959	3.5259	0.873961	4.03439	5.47442e-05	0.312773
PTX3	189.792	3.54533	0.883969	4.01069	6.05411e-05	0.312773
SPARCL1	810.608	3.44861	0.872887	3.95081	7.78872e-05	0.312773
C1R	338.447	3.44944	0.887664	3.88597	0.000101923	0.312773
TMEM119	208.404	3.57895	0.921572	3.88353	0.000102952	0.312773
SLC16A6	30.0605	4.03146	1.05916	3.80628	0.000141074	0.312773
ALOX15B	58.5968	4.16951	1.11365	3.74401	0.000181109	0.368075
IL24	90.0181	4.98899	1.3609	3.66596	0.000246416	0.413499
ANGPTL1	73.0652	3.27818	0.896318	3.65739	0.000254801	0.413499
IGFBP2	1353.38	3.00389	0.831151	3.61413	0.000301354	0.413499
PLCXD3	41.4619	3.63909	1.00782	3.61085	0.00030519	0.413499
CCL2	222.195	3.47959	0.976018	3.56509	0.000363731	0.443534
MT1X	1672.68	2.98496	0.842698	3.54215	0.00039688	0.46091
IL19	43.9524	4.38789	1.25747	3.48944	0.000484027	0.536566
PAMR1	41.4709	3.40549	1.0023	3.39768	0.000679598	0.662962
CYP1B1	67.8103	3.30037	0.975285	3.384	0.000714369	0.666422
ISLR	439.272	3.09733	0.917691	3.37513	0.000737797	0.666422
ENSG00000291105	189.139	2.88183	0.856563	3.36441	0.000767086	0.668132
MT2A	10566.6	2.79147	0.832962	3.35125	0.000804467	0.673673
MMP9	20.234	5.46668	1.63836	3.33669	0.000847835	0.673673
RUNX1T1	41.3047	3.09829	0.939212	3.29882	0.000970934	0.674229
ABCA9	22.664	5.44109	1.69767	3.20503	0.00135047	0.844492
MT1M	205.764	2.77174	0.871331	3.18104	0.00146745	0.874319
COL21A1	12.2557	5.41788	1.70345	3.18054	0.00146999	0.874319
SDK1	10.5043	4.36989	1.37927	3.16825	0.00153357	0.874319
SAA1	37.0473	3.34543	1.05816	3.16155	0.00156933	0.874319
PAPLN	22.9335	3.52003	1.12107	3.13989	0.00169011	0.877312
LRRN4CL	28.0222	3.72692	1.20725	3.08712	0.00202105	0.999959
OSR2	48.1209	2.89749	0.944717	3.06704	0.00216187	0.999959
COL4A6	9.86891	3.64152	1.20745	3.01588	0.00256232	0.999959
ELN	78.4125	2.94445	0.981457	3.00008	0.00269905	0.999959
HSPB6	684.783	2.48957	0.831439	2.99429	0.00275081	0.999959
PHYHD1	29.4305	2.81824	0.94287	2.989	0.00279888	0.999959
RANBP3L	9.94402	3.63618	1.22761	2.96199	0.00305654	0.999959
CLDN11	151.11	2.61193	0.897804	2.90924	0.00362313	0.999959
HGF	49.2195	2.63095	0.907493	2.89914	0.00374193	0.999959
MT1E	1814.69	2.41698	0.834098	2.89771	0.00375893	0.999959
PTGDS	36.3744	7.06545	2.4394	2.89639	0.00377488	0.999959
IFI44L	51.9943	2.63719	0.918665	2.87068	0.00409591	0.999959
LOXL1	128.653	2.4866	0.877096	2.83504	0.00458206	0.999959
PDE1A	45.5218	2.79852	0.987879	2.83285	0.00461347	0.999959
C1QTNF7	13.6959	3.67384	1.29793	2.83054	0.00464693	0.999959
CXCL12	43.6461	3.70436	1.31005	2.82764	0.00468921	0.999959
ARHGAP29	106.488	2.42241	0.859817	2.81735	0.00484215	0.999959
PRUNE2	218.502	2.67689	0.956075	2.79988	0.00511223	0.999959
SNED1	41.4266	2.57052	0.920583	2.79227	0.00523396	0.999959
PDGFD	23.2982	2.72354	0.976355	2.7895	0.00527898	0.999959
CADPS	68.8072	3.22825	1.16702	2.76624	0.00567064	0.999959
TNFRSF1B	61.0654	2.43656	0.882409	2.76126	0.0057579	0.999959
LOXL1-AS1	15.8171	3.08519	1.12688	2.73783	0.00618465	0.999959
GPRC5B	87.5068	2.55628	0.935391	2.73284	0.006279	0.999959
LONRF2	7.73891	3.7145	1.37141	2.70853	0.0067582	0.999959
NPR1	9.00203	4.60786	1.70135	2.70836	0.00676156	0.999959
DDIT4L	14.4365	3.09846	1.15253	2.6884	0.00717964	0.999959
LAMC3	101.107	3.27865	1.22456	2.67742	0.00741917	0.999959
VCAM1	18.2316	2.96794	1.11212	2.66872	0.00761417	0.999959
ABCA6	83.267	2.33046	0.882955	2.63939	0.00830548	0.999959
SECTM1	24.2247	3.12688	1.19503	2.61658	0.00888143	0.999959
CA11	10.8088	3.63873	1.39528	2.60789	0.00911021	0.999959
PRELP	25.2124	2.48707	0.953889	2.60729	0.00912609	0.999959
PDK4	20.9149	6.5174	2.50182	2.60507	0.00918555	0.999959
RIPOR2	15.4777	2.81961	1.0865	2.59514	0.00945537	0.999959
COLEC11	100.235	2.84282	1.09997	2.58445	0.00975338	0.999959
FOXRED2	40.4631	2.46227	0.953684	2.58185	0.00982712	0.999959
SERPINF1	1899.16	2.12111	0.825834	2.56845	0.0102154	0.999959
TCN2	68.3568	2.28616	0.895523	2.55288	0.0106837	0.999959
KCND2	124.225	2.19053	0.859289	2.54923	0.0107961	0.999959
FRZB	28.4523	2.37063	0.930613	2.54738	0.0108534	0.999959
SORCS2	26.518	3.13785	1.23746	2.53571	0.0112219	0.999959
ENSG00000293300	7.34784	3.15565	1.24569	2.53324	0.0113012	0.999959
PDGFRL	22.7121	2.3911	0.949156	2.51919	0.0117627	0.999959
GAS7	41.6061	3.1583	1.26269	2.50125	0.0123756	0.999959
MT1A	11.9633	2.89122	1.15668	2.49958	0.0124341	0.999959
PDGFRA	547.033	2.12992	0.854489	2.49262	0.0126804	0.999959
STON2	48.139	3.61888	1.45219	2.49202	0.012702	0.999959
LINC01091	15.6696	2.53223	1.0278	2.46373	0.0137501	0.999959
RNF112	11.34	6.23779	2.53604	2.45966	0.013907	0.999959
LMO3	11.1116	3.15858	1.28548	2.45711	0.0140059	0.999959
ABCA8	15.6176	2.63641	1.07912	2.44312	0.0145607	0.999959
APOL1	28.2668	2.30641	0.944643	2.44157	0.0146237	0.999959
FGFR2	39.9849	2.85815	1.17548	2.43148	0.0150373	0.999959
RGCC	195.537	2.04949	0.844772	2.42609	0.0152624	0.999959
KLF15	8.74837	2.94666	1.21553	2.42417	0.0153434	0.999959
SFRP1	57.6453	2.11203	0.872091	2.4218	0.0154439	0.999959
AMTN	10.4925	3.40433	1.40604	2.42122	0.0154686	0.999959
KCNC4	35.1242	2.53544	1.05466	2.40403	0.0162155	0.999959
TYMSOS	29.2358	2.42192	1.00777	2.40325	0.0162503	0.999959
RALGPS2	29.3926	2.19537	0.915595	2.39775	0.0164959	0.999959
TGM2	53.1125	2.19388	0.915859	2.39544	0.0166006	0.999959
SPRY1	518.276	1.9894	0.83635	2.37867	0.017375	0.999959
FAM174B	33.4953	3.11841	1.31491	2.37157	0.0177127	0.999959
EPHB1	16.094	3.21923	1.35842	2.36982	0.0177965	0.999959
ITGB8	11.4139	2.8776	1.21463	2.36911	0.0178309	0.999959
LRP4-AS1	6.47336	3.15157	1.33031	2.36904	0.0178341	0.999959
SFRP4	6.92054	5.72143	2.42023	2.364	0.0180786	0.999959
SDC3	23.8192	2.4737	1.05498	2.34478	0.0190383	0.999959
PLEKHA4	46.2028	2.11834	0.909034	2.33032	0.0197893	0.999959
LGI2	42.2101	3.24847	1.39731	2.3248	0.0200824	0.999959
ALKAL2	8.73731	3.87631	1.66755	2.32456	0.0200957	0.999959
MFAP4	137.373	1.97981	0.853295	2.32019	0.0203305	0.999959
TMEM171	9.77073	3.17855	1.37177	2.31712	0.0204969	0.999959
PTPRO	6.088	3.15645	1.36304	2.31574	0.0205727	0.999959
B3GALNT1	14.8129	2.39814	1.03771	2.311	0.0208328	0.999959
JAM2	5.55771	3.93134	1.7045	2.30644	0.021086	0.999959
HECW1-IT1	6.99989	3.03795	1.31873	2.30369	0.02124	0.999959
SNHG25	148.146	1.98461	0.865756	2.29235	0.0218855	0.999959
SVEP1	56.4821	2.0411	0.892736	2.28635	0.0222339	0.999959
MT1F	123.906	2.02155	0.886728	2.27979	0.0226202	0.999959
IGDCC4	25.0882	2.68413	1.18578	2.2636	0.0235987	0.999959
KCNT2	12.1399	2.34688	1.03746	2.26214	0.023689	0.999959
FBLN1	5.83798	5.63669	2.50516	2.25003	0.024447	0.999959
ADRA2C	58.5413	2.84452	1.26524	2.24821	0.024563	0.999959
ST3GAL5	232.927	1.92824	0.857865	2.24772	0.0245939	0.999959
RASL10A	5.98069	4.47998	1.99697	2.24339	0.0248715	0.999959
MDK	298.877	1.99657	0.895525	2.2295	0.0257806	0.999959
KIF26B	252.909	1.85122	0.833137	2.22199	0.026284	0.999959
PLTP	580.844	1.84536	0.833727	2.21339	0.0268711	0.999959
COL14A1	47.6594	2.13049	0.962603	2.21326	0.0268794	0.999959
LIPE-AS1	13.1105	2.4046	1.08658	2.213	0.0268977	0.999959
SEMA3C	268.554	1.85993	0.842105	2.20867	0.0271977	0.999959
ENSG00000273987	3.48285	3.74711	1.6998	2.20444	0.0274932	0.999959
ZNF395	31.0362	2.03692	0.927438	2.19629	0.0280715	0.999959
VWCE	24.0436	2.11437	0.969745	2.18033	0.0292328	0.999959
EMID1	10.5276	4.38808	2.01567	2.17698	0.0294821	0.999959
HECW1	46.5006	2.00377	0.920577	2.17665	0.0295067	0.999959
KCTD16	14.8973	2.36446	1.08882	2.17157	0.029888	0.999959
STRA6	7.55517	2.83798	1.31577	2.1569	0.0310131	0.999959
MT1G	14.2282	2.19413	1.01788	2.15559	0.0311161	0.999959
TLR3	4.39939	3.70458	1.71904	2.15502	0.0311601	0.999959
DPT	11.5176	2.92156	1.36209	2.14491	0.0319603	0.999959
LETR1	31.0625	2.05004	0.955807	2.14482	0.0319671	0.999959
SCG2	60.3194	2.14024	0.998515	2.14342	0.032079	0.999959
ICAM1	19.0751	2.11765	0.994412	2.12956	0.0332083	0.999959
INHBB	7.26676	3.64134	1.71151	2.12756	0.0333735	0.999959
ADAM22	15.9537	2.17773	1.02622	2.12208	0.0338309	0.999959
FBXO32	616.007	1.76221	0.831281	2.11987	0.0340167	0.999959
LINC00607	30.5735	1.91883	0.905942	2.11805	0.0341711	0.999959
SLC43A3	49.8788	1.90479	0.899324	2.11802	0.0341732	0.999959
CEP70	31.6427	1.98704	0.938684	2.11683	0.0342741	0.999959
MT-ND6	72.8197	1.90623	0.902267	2.11271	0.0346257	0.999959
LYNX1	20.1505	2.11165	1.00254	2.1063	0.0351781	0.999959
NFIX	216.389	1.78213	0.849326	2.09828	0.0358804	0.999959
PSORS1C1	7.54138	3.5516	1.69797	2.09168	0.0364672	0.999959
DLG2	7.55656	2.57767	1.23442	2.08817	0.0367823	0.999959
PLXNC1	35.8681	1.92742	0.927029	2.07914	0.0376045	0.999959
PID1	82.0019	1.84505	0.890223	2.07257	0.0382126	0.999959
CPXM1	12.0976	4.69869	2.26731	2.07237	0.0382311	0.999959
ENSG00000268912	2.80628	3.48593	1.68677	2.06663	0.038769	0.999959
MIR155HG	35.0962	2.01394	0.97514	2.06528	0.0388964	0.999959
PODNL1	9.37424	2.51881	1.22033	2.06404	0.0390137	0.999959
TRO	4.12226	3.53453	1.71257	2.06388	0.0390293	0.999959
CLIP3	58.2946	1.79375	0.869866	2.0621	0.0391985	0.999959
TMEM132B	12.1401	2.42942	1.17981	2.05916	0.0394788	0.999959
MATN2	37.3496	1.87219	0.910186	2.05693	0.0396929	0.999959
ENSG00000273680	6.85345	2.99116	1.45479	2.05608	0.0397751	0.999959
ROR1	37.1919	1.82598	0.889156	2.05361	0.0400134	0.999959
ST8SIA1	23.7337	2.01048	0.980998	2.04943	0.0404203	0.999959
ADGRE2	22.7702	1.87973	0.91919	2.04499	0.0408561	0.999959
ABI3BP	36.0232	1.9064	0.93251	2.04438	0.0409163	0.999959
NFIB	77.0884	1.75666	0.862612	2.03645	0.0417054	0.999959
MYLK2	8.16523	3.31494	1.63731	2.02463	0.0429051	0.999959
ENSG00000273784	6.95535	2.419	1.19523	2.02388	0.042982	0.999959
LINC02861	8.45396	2.21536	1.09524	2.02273	0.0431015	0.999959
PTGIS	5.96273	4.79658	2.37308	2.02125	0.0432543	0.999959
ENSG00000258337	5.09401	2.69407	1.33489	2.01819	0.0435712	0.999959
LZTS1	24.3949	2.10444	1.04274	2.01818	0.0435722	0.999959
SLC27A3	57.0407	1.81521	0.899698	2.01758	0.0436355	0.999959
C1QTNF6	40.5483	1.82493	0.904618	2.01734	0.0436596	0.999959
NYNRIN	21.8407	1.94269	0.963763	2.01574	0.0438277	0.999959
FOXO1	184.411	1.68015	0.835616	2.01067	0.0443601	0.999959
PIWIL4	8.59824	2.37066	1.18126	2.00689	0.0447619	0.999959
NEURL1B	14.2603	2.30219	1.15171	1.99894	0.0456152	0.999959
DEPTOR	10.8926	2.26978	1.13704	1.99621	0.0459113	0.999959
HIF3A	18.3722	1.96869	0.986451	1.99573	0.0459633	0.999959
ENSG00000291055	9.85291	2.73904	1.37259	1.99553	0.0459853	0.999959
VAMP5	149.274	1.76371	0.884049	1.99504	0.0460387	0.999959
PBX1	138.648	1.69126	0.848486	1.99327	0.0462319	0.999959
TDRD9	4.31822	2.80036	1.40937	1.98696	0.0469267	0.999959
OLFML3	305.742	1.74794	0.879985	1.98633	0.0469972	0.999959
CASS4	6.10412	2.75263	1.38666	1.98507	0.0471363	0.999959
NPTX1	250.53	1.81461	0.915179	1.98279	0.0473909	0.999959
MMP2	2974.24	1.64979	0.832587	1.98152	0.0475329	0.999959
RARRES2	278.69	1.95611	0.988163	1.97954	0.047755	0.999959
DEPP1	32.4909	1.95102	0.985858	1.97901	0.0478148	0.999959
KLHL4	41.0636	1.81944	0.92075	1.97604	0.0481499	0.999959
KLF3-AS1	4.70741	3.38183	1.71468	1.97228	0.0485778	0.999959
FAM20C	58.7212	1.69972	0.863643	1.96808	0.0490587	0.999959
LRRC2	22.3979	1.84329	0.937796	1.96556	0.0493496	0.999959
FGL2	20.2101	2.37221	1.20816	1.96349	0.0495892	0.999959
CELF2	126.895	1.76904	0.901679	1.96194	0.0497693	0.999959
MIR497HG	5.55928	2.41321	1.23057	1.96105	0.0498736	0.999959
CRABP2	17.9003	2.12533	1.08405	1.96054	0.0499325	0.999959
ENSG00000269289	4.26843	4.33913	2.21399	1.95987	0.0500112	0.999959
ENSG00000249684	8.89093	2.76456	1.41196	1.95797	0.0502339	0.999959
CORO2B	76.5195	1.7855	0.912749	1.95618	0.0504437	0.999959
MT-ND3	10023	1.63506	0.836038	1.95572	0.0504981	0.999959
TXNIP	701.457	1.61714	0.827877	1.95335	0.0507777	0.999959
KCP	16.526	2.90985	1.48968	1.95334	0.0507796	0.999959
GAL3ST4	22.3717	1.96971	1.01023	1.94977	0.0512035	0.999959
CCDC170	16.8911	2.02693	1.04164	1.94591	0.0516659	0.999959
BOLA2B	6.25392	2.38335	1.22556	1.9447	0.0518111	0.999959
HK2-DT	10.4255	2.09386	1.07928	1.94005	0.0523732	0.999959
RPS29	6704.1	1.66518	0.860954	1.93411	0.0530991	0.999959
ETNK2	6.31735	2.6771	1.38579	1.93182	0.0533814	0.999959
PPP1R1B	3.19134	3.73397	1.93885	1.92587	0.0541206	0.999959
MFAP5	21.0995	2.04496	1.06596	1.91843	0.0550571	0.999959
CABLES2	4.46963	2.76994	1.44436	1.91776	0.0551414	0.999959
ROMO1	723.332	1.65198	0.861508	1.91754	0.055169	0.999959
DPP4-DT	7.39491	2.42447	1.26496	1.91664	0.0552831	0.999959
SNHG19	110.768	1.76735	0.925218	1.91019	0.0561083	0.999959
MERTK	17.851	1.89016	0.990212	1.90884	0.0562824	0.999959
MT-ATP8	190.101	1.68276	0.881712	1.90851	0.0563248	0.999959
MGP	8374.31	1.70252	0.895861	1.90043	0.0573766	0.999959
HP	136.967	1.64114	0.864051	1.89936	0.0575174	0.999959
ENSG00000271789	9.28221	2.0837	1.09726	1.899	0.0575647	0.999959
RPL37	11100.5	1.6148	0.85043	1.89881	0.0575898	0.999959
ANGPT1	45.0766	1.65208	0.870227	1.89844	0.057638	0.999959
ROR2	65.6639	1.9152	1.00916	1.89781	0.0577205	0.999959
CNTN1	5.62075	2.52619	1.33115	1.89775	0.057729	0.999959
MAN1C1	13.3863	3.10362	1.63902	1.89358	0.0582809	0.999959
SOX18	2.43103	4.61557	2.4399	1.8917	0.0585307	0.999959
MMP3	38.3858	2.33617	1.23542	1.89099	0.058626	0.999959
RASSF5	3.85454	3.25015	1.72205	1.88737	0.0591103	0.999959
SEZ6L2	41.3318	1.69336	0.897289	1.88719	0.0591342	0.999959
EFNA5	19.1293	1.82823	0.974455	1.87615	0.0606346	0.999959
DICER1-AS1	5.32505	2.71274	1.4495	1.8715	0.0612759	0.999959
PPP1R14A	325.608	1.61794	0.864993	1.87046	0.0614198	0.999959
LINC01489	4.31305	4.70613	2.51919	1.86812	0.061746	0.999959
FIBCD1	47.6919	1.81459	0.971718	1.8674	0.0618451	0.999959
MOXD1	48.3407	1.73006	0.9287	1.86288	0.0624794	0.999959
CLIC2	4.49771	3.18428	1.71511	1.8566	0.0633679	0.999959
ENSG00000290460	3.75912	3.19505	1.72435	1.8529	0.0638966	0.999959
MT-ND4L	1184.16	1.57827	0.852411	1.85154	0.0640921	0.999959
ENSG00000260816	7.69299	2.40002	1.29836	1.8485	0.0645299	0.999959
SYNJ2BP-COX16	7.61626	2.01972	1.09367	1.84674	0.0647855	0.999959
USP51	16.1669	1.76237	0.954929	1.84556	0.0649567	0.999959
ENSG00000291006	88.7486	1.58583	0.861166	1.84149	0.0655495	0.999959
FILIP1	9.12455	2.02562	1.10032	1.84094	0.0656307	0.999959
CCDC146	23.7838	1.78176	0.970888	1.83519	0.0664779	0.999959
ANK3	134.743	1.56907	0.855025	1.83511	0.0664893	0.999959
PCSK6	42.5638	2.22603	1.21618	1.83034	0.0671986	0.999959
SEPSECS-AS1	7.48846	2.23327	1.22152	1.82827	0.0675089	0.999959
ENSG00000275807	4.58744	2.62625	1.43706	1.82751	0.0676227	0.999959
ENSG00000276248	10.344	1.9304	1.05698	1.82634	0.0677995	0.999959
HAND2-AS1	122.813	1.53763	0.842624	1.82481	0.0680292	0.999959
GALNT6	13.1065	2.0164	1.10514	1.82455	0.0680685	0.999959
SPEG	18.357	1.84129	1.00924	1.82444	0.0680851	0.999959
PCDHB9	11.9855	2.53688	1.39074	1.82412	0.0681335	0.999959
ENSG00000286129	27.6232	1.71416	0.943053	1.81767	0.0691145	0.999959
MPP7	11.5627	2.06021	1.13353	1.81752	0.0691381	0.999959
ECM2	27.1558	1.63174	0.898532	1.816	0.0693697	0.999959
ENTPD3	4.56292	2.58194	1.42207	1.81562	0.0694288	0.999959
SEPTIN4-AS1	4.58792	2.21902	1.22577	1.81031	0.0702477	0.999959
DES	4.04047	2.59085	1.43188	1.8094	0.0703892	0.999959
RASSF2	9.98451	3.04656	1.68398	1.80914	0.0704292	0.999959
PTPRU	26.6159	1.72541	0.954288	1.80806	0.0705967	0.999959
PYROXD2	3.64802	2.43839	1.34978	1.80651	0.070838	0.999959
BHLHE41	43.5994	1.65724	0.917905	1.80546	0.0710028	0.999959
CFAP299	1.67159	4.4449	2.46205	1.80537	0.0710175	0.999959
CCDC171	12.8367	1.88191	1.04303	1.80427	0.0711885	0.999959
MIR100HG	49.5731	1.55613	0.865551	1.79784	0.0722017	0.999959
ACVRL1	6.66382	2.05597	1.14482	1.79589	0.0725121	0.999959
ATP5ME	1244.78	1.49825	0.834373	1.79565	0.0725497	0.999959
NXNL2	2.61166	2.62323	1.46404	1.79177	0.0731695	0.999959
RTN4RL1	7.08336	2.03704	1.13708	1.79146	0.0732188	0.999959
MILR1	12.3186	2.00802	1.12331	1.78759	0.0738427	0.999959
CCND2-AS1	10.3309	2.00781	1.12403	1.78627	0.0740556	0.999959
APOD	180.389	1.50273	0.841546	1.78568	0.0741509	0.999959
RPL38	5028.01	1.52538	0.856405	1.78115	0.0748881	0.999959
GDF5	7.89	2.10342	1.18179	1.77986	0.0750995	0.999959
ENSG00000284707	6.02108	2.44426	1.37341	1.7797	0.0751253	0.999959
GXYLT2	124.673	1.49603	0.841977	1.7768	0.0756011	0.999959
RPS27	9100.77	1.51275	0.852134	1.77525	0.0758569	0.999959
CLCN4	3.40146	2.51765	1.41871	1.7746	0.0759639	0.999959
FANK1	11.0708	1.86001	1.05071	1.77024	0.0766871	0.999959
RHBDF2	15.2612	1.91239	1.0821	1.7673	0.0771784	0.999959
ENSG00000224376	3.57296	2.33578	1.32925	1.75722	0.0788802	0.999959
LRRCC1	18.6534	1.80128	1.02556	1.75639	0.0790217	0.999959
ENSG00000287562	7.83502	2.14809	1.22382	1.75523	0.0792206	0.999959
C22orf46P-1	2.45411	4.39044	2.50576	1.75214	0.0797503	0.999959
PKP2	18.4703	1.82456	1.04156	1.75175	0.0798164	0.999959
SALL2	14.5679	1.86333	1.0637	1.75174	0.079819	0.999959
TCEA3	21.6602	1.61883	0.924545	1.75095	0.0799545	0.999959
VPS13B-DT	23.4349	1.67274	0.956616	1.7486	0.0803598	0.999959
SLFN12L	1.948	2.99556	1.71372	1.74799	0.0804664	0.999959
PCDHB6	2.43941	4.08913	2.33958	1.74781	0.0804975	0.999959
CASTOR1	17.6463	1.63808	0.939883	1.74285	0.0813594	0.999959
LRRC39	46.7999	2.05311	1.1789	1.74155	0.0815878	0.999959
SAA2	11.7834	1.86356	1.07432	1.73464	0.082804	0.999959
GTF3C2-AS2	5.28089	2.13879	1.23327	1.73425	0.082874	0.999959
RNF150	24.1851	1.62259	0.936455	1.73269	0.0831504	0.999959
PEAR1	7.10475	2.14033	1.23645	1.73103	0.0834461	0.999959
ZNF764	21.804	1.64309	0.951337	1.72714	0.0841432	0.999959
RTL5	22.2775	1.59361	0.922963	1.72663	0.0842346	0.999959
SAMHD1	97.2942	1.57109	0.910163	1.72617	0.0843172	0.999959
ALPK1	20.4044	1.62026	0.939389	1.7248	0.0845635	0.999959
MME	197.178	1.51302	0.877999	1.72326	0.0848423	0.999959
ENSG00000262413	2.04197	2.97167	1.72618	1.72152	0.085156	0.999959
PTGES	2.36927	2.91891	1.70055	1.71645	0.0860792	0.999959
SLCO1C1	1.46389	4.27213	2.48966	1.71595	0.0861713	0.999959
GJD3	6.58581	1.99273	1.16131	1.71593	0.0861754	0.999959
SERPINB9	11.9538	1.75392	1.02219	1.71585	0.0861896	0.999959
NBPF3	1.65911	4.38795	2.56223	1.71255	0.0867945	0.999959
BOC	7.07016	2.00905	1.17336	1.71222	0.0868567	0.999959
APOE	509.397	1.44091	0.841775	1.71176	0.0869417	0.999959
NAV2	41.9384	1.52679	0.89203	1.71158	0.0869733	0.999959
ZNF212	19.237	1.59388	0.933446	1.70753	0.0877243	0.999959
CAPS2	20.1656	1.76263	1.03261	1.70697	0.0878279	0.999959
SLC7A2	55.4834	1.48173	0.86978	1.70357	0.0884623	0.999959
MGARP	8.73758	2.11289	1.24162	1.70173	0.0888065	0.999959
LINC01638	2.23089	4.34616	2.55732	1.6995	0.0892249	0.999959
FABP4	211.456	1.47134	0.865753	1.69949	0.0892276	0.999959
SEMA6D	12.8285	1.75207	1.03177	1.69813	0.0894833	0.999959
ENSG00000236536	10.721	2.36319	1.39287	1.69664	0.0897651	0.999959
ENSG00000278668	3.9997	2.11547	1.24733	1.696	0.0898861	0.999959
NDUFB1	729.92	1.42108	0.838174	1.69545	0.08999	0.999959
HLA-F	32.488	1.65076	0.974248	1.69439	0.090191	0.999959
ITGBL1	721.409	1.40641	0.830189	1.69408	0.09025	0.999959
GLIPR1L2	2.46725	2.92079	1.72514	1.69308	0.0904408	0.999959
UBA7	16.235	1.65169	0.97616	1.69203	0.0906412	0.999959
ENSG00000285877	3.43424	2.42585	1.43397	1.6917	0.0907024	0.999959
F2RL2	2.45112	4.21805	2.49385	1.69138	0.0907641	0.999959
AMZ1	18.5662	1.71025	1.01128	1.69117	0.0908035	0.999959
ARRDC4	52.1354	1.49323	0.883296	1.69053	0.0909272	0.999959
ENSG00000277715	3.43036	2.31056	1.36683	1.69044	0.090943	0.999959
FOXN3-AS1	10.2567	1.97773	1.1702	1.69008	0.0910123	0.999959
SLCO2A1	6.69875	2.06093	1.21948	1.69001	0.0910263	0.999959
MRGPRF	16.9066	1.59451	0.944067	1.68898	0.0912224	0.999959
ENSG00000289474	21.1362	2.04709	1.21259	1.6882	0.0913725	0.999959
LINC02600	3.14093	3.33676	1.97771	1.68719	0.0915675	0.999959
SPAG8	5.3714	2.23655	1.32775	1.68447	0.0920902	0.999959
KCNK2	20.6988	1.53967	0.915018	1.68266	0.0924407	0.999959
ABHD4	85.8598	1.44752	0.861406	1.68041	0.0928775	0.999959
ABCA10	3.98927	4.29151	2.55628	1.67881	0.0931891	0.999959
RPL37A	11368.6	1.43109	0.853134	1.67745	0.0934538	0.999959
ABCA5	25.0625	1.54988	0.924408	1.67662	0.0936171	0.999959
ENSG00000267058	15.4543	1.73381	1.03674	1.67237	0.0944522	0.999959
SHISA3	15.653	2.22107	1.32843	1.67196	0.0945331	0.999959
SYNPO2	49.2818	1.45712	0.873762	1.66764	0.0953874	0.999959
SCN3A	6.30767	1.77777	1.06642	1.66705	0.0955039	0.999959
ASIP	15.0905	2.8536	1.71321	1.66565	0.0957839	0.999959
FOXN3	211.912	1.39007	0.834648	1.66546	0.0958208	0.999959
TTC39C	83.0901	1.41175	0.847717	1.66536	0.0958414	0.999959
GAREM2	4.80409	1.97349	1.18546	1.66475	0.0959617	0.999959
PER3	13.0261	1.87971	1.13276	1.6594	0.0970348	0.999959
UBXN2B	16.6256	1.562	0.942183	1.65785	0.0973473	0.999959
GEMIN7-AS1	3.61544	2.38288	1.43942	1.65545	0.0978339	0.999959
ASPN	134.333	1.49669	0.904358	1.65498	0.0979287	0.999959
ITGB8-AS1	9.15875	2.07375	1.25349	1.65439	0.0980482	0.999959
SERPINF2	5.70606	2.85741	1.72888	1.65275	0.0983824	0.999959
SHISAL1	3.32016	2.03741	1.23341	1.65186	0.098564	0.999959
PSD	10.7551	1.75789	1.06426	1.65175	0.098585	0.999959
THBD	5.09997	2.2575	1.36773	1.65055	0.0988307	0.999959
ENSG00000262691	4.64697	2.28336	1.38442	1.64932	0.0990815	0.999959
WNK4	3.77088	2.34402	1.42422	1.64582	0.0998002	0.999959
SLC7A7	31.1612	1.51321	0.921372	1.64235	0.100518	0.999959
IL10	106.453	2.30788	1.4058	1.64168	0.100656	0.999959
PODN	7.82237	1.93582	1.18305	1.6363	0.101777	0.999959
ENSG00000267283	2.77945	2.83456	1.73312	1.63553	0.101939	0.999959
LIMD1-AS1	6.03464	1.73244	1.05975	1.63477	0.102098	0.999959
IL4I1	4.95122	2.07145	1.26797	1.63367	0.102329	0.999959
NDUFA3	392.925	1.38417	0.847474	1.63329	0.102408	0.999959
GTF2IRD2	28.9356	1.4689	0.900871	1.63054	0.102988	0.999959
KBTBD11	8.27739	2.35095	1.44243	1.62985	0.103132	0.999959
RPL31	4351.93	1.40119	0.859713	1.62983	0.103137	0.999959
PLB1	2.7202	2.77608	1.70383	1.62932	0.103245	0.999959
MISFA	7.34674	1.77316	1.08924	1.62789	0.103548	0.999959
SP2-DT	50.0456	1.55955	0.958402	1.62724	0.103686	0.999959
IGFBP4	2003.8	1.34229	0.825144	1.62673	0.103795	0.999959
PAXIP1-AS2	14.1285	1.57912	0.972258	1.62417	0.104339	0.999959
EGFL8	2.82387	4.0121	2.47436	1.62147	0.104917	0.999959
ENSG00000256646	2.61921	2.29598	1.41645	1.62094	0.10503	0.999959
GPER1	19.3291	1.61032	0.993712	1.62051	0.105123	0.999959
SLC66A1L-1	55.9339	1.49488	0.923027	1.61955	0.10533	0.999959
LIF	29.7818	1.69105	1.0447	1.61869	0.105513	0.999959
MAOA	33.2118	1.47376	0.910496	1.61864	0.105525	0.999959
PCDH7	435.724	1.44477	0.89328	1.61738	0.105797	0.999959
SLC25A40	19.4121	1.58894	0.983104	1.61625	0.106041	0.999959
MYL11	2.2893	4.1187	2.54901	1.6158	0.106137	0.999959
TRPM3	1.71778	2.77814	1.72162	1.61368	0.106597	0.999959
IL1R1	880.107	1.33289	0.826185	1.6133	0.106678	0.999959
SEMA4B	16.2554	1.52841	0.947378	1.6133	0.106679	0.999959
FOXE1	4.96927	2.77037	1.71879	1.61181	0.107003	0.999959
TRIM63	14.6771	2.07544	1.28949	1.60951	0.107505	0.999959
ENSG00000293157	2.38603	2.7853	1.73076	1.60929	0.107552	0.999959
TTC36-AS1	4.27192	2.32925	1.44755	1.6091	0.107595	0.999959
SYT7	42.4862	1.56435	0.972782	1.60812	0.107809	0.999959
CPXM2	2.76191	2.77038	1.72307	1.60782	0.107875	0.999959
SDC4	70.2201	1.37222	0.854965	1.605	0.108494	0.999959
ANGPTL2	37.3756	1.62921	1.01527	1.60471	0.108558	0.999959
SCUBE3-AS1	3.65642	3.9437	2.45819	1.60431	0.108646	0.999959
ABCA1	180	1.36494	0.851784	1.60245	0.109056	0.999959
CD302	134.674	1.36259	0.850834	1.60148	0.109271	0.999959
RAB13	812.844	1.33607	0.835099	1.5999	0.109622	0.999959
LTBP3	233.1	1.34186	0.83941	1.59858	0.109915	0.999959
ENSG00000268400	2.83953	2.7687	1.73469	1.59608	0.110472	0.999959
FIRRM	15.0698	1.58372	0.992397	1.59585	0.110521	0.999959
ENSG00000272563	8.95132	2.17538	1.36323	1.59575	0.110544	0.999959
ZNF219	26.8006	1.49053	0.934477	1.59505	0.110702	0.999959
RERG	127.264	1.34248	0.8423	1.59383	0.110974	0.999959
PRPF40B	25.2684	1.44861	0.909394	1.59294	0.111175	0.999959
WDR86	5.98874	3.77921	2.37757	1.58953	0.111942	0.999959
INSYN2B	125.983	1.34895	0.84883	1.58919	0.112018	0.999959
RHOD	74.4436	1.36863	0.861771	1.58816	0.11225	0.999959
AKAP1-DT	11.3484	1.85123	1.16588	1.58784	0.112322	0.999959
HLA-B	1983.95	1.3258	0.835529	1.58678	0.112563	0.999959
EEPD1	39.8679	1.63068	1.02791	1.5864	0.112648	0.999959
GPC6	143.922	1.34154	0.845906	1.58593	0.112756	0.999959
ATRNL1	2.37675	2.65806	1.67927	1.58287	0.113451	0.999959
IFITM2	760.043	1.39589	0.882727	1.58134	0.1138	0.999959
PIK3CD-AS2	18.3986	1.57862	1.00074	1.57746	0.114689	0.999959
ENSG00000260296	1.69534	3.94585	2.50156	1.57736	0.114713	0.999959
ZBTB16	225.366	1.31518	0.835456	1.5742	0.115441	0.999959
APCDD1	268.38	1.30857	0.832213	1.57239	0.11586	0.999959
EDNRB	22.4734	1.43862	0.914928	1.57239	0.11586	0.999959
RPL34	11458.3	1.3275	0.844541	1.57185	0.115984	0.999959
ENSG00000263731	15.4634	1.51911	0.968606	1.56835	0.1168	0.999959
ZNF781-1	4.10768	2.70677	1.726	1.56823	0.116827	0.999959
TNFRSF25	6.06411	1.91889	1.22677	1.56418	0.117776	0.999959
RTP4	5.46853	1.9426	1.24396	1.56163	0.118375	0.999959
ENSG00000293160	9.15792	1.75229	1.12211	1.5616	0.118382	0.999959
DLEU2L	13.5437	1.75657	1.12549	1.56071	0.118592	0.999959
PIANP	3.61005	2.16549	1.38769	1.56049	0.118643	0.999959
FTCDNL1	2.61833	3.88012	2.48794	1.55957	0.118861	0.999959
LRP5	32.8574	1.51173	0.969325	1.55957	0.118862	0.999959
LINC00663	7.11381	1.89124	1.21334	1.55871	0.119065	0.999959
XKR9	1.54234	3.67219	2.35611	1.55858	0.119095	0.999959
ENSG00000280571	5.99277	1.91102	1.22747	1.55688	0.119499	0.999959
RPS21	4552.48	1.31302	0.845762	1.55247	0.12055	0.999959
MEIS1	115.357	1.3125	0.846717	1.5501	0.121117	0.999959
NR1H3	23.5584	1.42089	0.91795	1.54789	0.121648	0.999959
COLEC10	6.00122	2.20553	1.42771	1.5448	0.122395	0.999959
PET100	295.094	1.29187	0.836381	1.5446	0.122444	0.999959
RAB3IL1	49.9129	1.47148	0.95412	1.54224	0.123015	0.999959
LY6E-DT	2.59047	3.94391	2.55864	1.54141	0.123218	0.999959
EFCAB6	1.32791	2.67554	1.73792	1.5395	0.123682	0.999959
SEC24B-AS1	7.17618	1.63739	1.0643	1.53847	0.123934	0.999959
SYTL2	24.7268	1.55373	1.01177	1.53564	0.124626	0.999959
RPL36A	750.446	1.31367	0.855717	1.53517	0.124742	0.999959
RPS26	5128.34	1.31389	0.856026	1.53487	0.124815	0.999959
ENSG00000285569	5.64041	1.78195	1.16217	1.53329	0.125204	0.999959
ENSG00000259275	45.0841	1.34087	0.874563	1.53319	0.125229	0.999959
GLI1	13.806	1.55438	1.01394	1.53301	0.125274	0.999959
EXTL1	3.138	2.31132	1.50798	1.53273	0.125343	0.999959
FGF7	6.75399	1.90147	1.24089	1.53233	0.12544	0.999959
RPS6KA6	4.18987	2.28816	1.4938	1.53177	0.125579	0.999959
KCTD12	1394.17	1.29825	0.847605	1.53167	0.125605	0.999959
PCDHB13	12.8623	1.78039	1.16259	1.5314	0.125671	0.999959
RGMB-AS1	1.82679	2.6613	1.73939	1.53002	0.126012	0.999959
ENSG00000288044	65.6706	1.34165	0.877137	1.52958	0.12612	0.999959
ADD3	224.607	1.28513	0.84058	1.52886	0.126298	0.999959
RPL39	7786.27	1.29453	0.847475	1.52751	0.126634	0.999959
PRG4	30.077	1.95651	1.28191	1.52625	0.126947	0.999959
IRS2	100.239	1.29249	0.847382	1.52528	0.12719	0.999959
CIMAP1B	16.0581	1.54013	1.01019	1.52459	0.12736	0.999959
UNC5C-AS1	4.58113	2.26991	1.48958	1.52386	0.127544	0.999959
HMCN1	80.0459	1.31043	0.86082	1.5223	0.127934	0.999959
TMEM182	3.99588	1.96507	1.29106	1.52206	0.127993	0.999959
GDNF	6.41121	1.75794	1.15598	1.52074	0.128325	0.999959
RAB3D	3.89119	2.10394	1.3837	1.52052	0.128381	0.999959
MEX3B	52.2912	1.33118	0.876016	1.51958	0.128616	0.999959
TMEM170B	2.81105	3.86493	2.54418	1.51913	0.12873	0.999959
TMEM25	23.4293	1.38142	0.909904	1.5182	0.128963	0.999959
ZNF600	9.66131	1.72724	1.13782	1.51803	0.129007	0.999959
CGNL1	6.79207	1.61707	1.06579	1.51724	0.129206	0.999959
TRIM58	1.20367	3.89529	2.5703	1.5155	0.129646	0.999959
TBATA	1.61274	3.38185	2.23161	1.51543	0.129664	0.999959
TMEM91	12.4345	1.50214	0.991955	1.51432	0.129944	0.999959
STEAP3	31.8237	1.34344	0.887496	1.51374	0.130093	0.999959
TXNDC16	22.3634	1.4522	0.959379	1.51369	0.130104	0.999959
ARMC12	1.64531	3.87126	2.55753	1.51367	0.130109	0.999959
SNHG9	153.866	1.2816	0.847227	1.5127	0.130356	0.999959
ENSG00000291147	5.79629	1.76763	1.16872	1.51245	0.13042	0.999959
ENSG00000206567	2.13745	2.61211	1.72734	1.51222	0.130478	0.999959
PEG3	2.25957	3.16071	2.09101	1.51157	0.130643	0.999959
COLEC12	61.1408	1.3828	0.915052	1.51117	0.130746	0.999959
TMEM258	1182.63	1.2604	0.834478	1.5104	0.130942	0.999959
ZNF436	16.83	1.41165	0.935126	1.50958	0.131149	0.999959
OSMR	122.342	1.27425	0.844469	1.50894	0.131314	0.999959
HSPG2	255.578	1.26075	0.836284	1.50757	0.131665	0.999959
SLC9A5	7.99792	1.68162	1.11587	1.507	0.131812	0.999959
ENSG00000260077	7.57544	1.97248	1.30999	1.50572	0.132139	0.999959
CPLANE2	6.02763	1.60417	1.06634	1.50437	0.132486	0.999959
HOXA5	11.851	1.48198	0.985952	1.5031	0.132813	0.999959
H4C5	5.63651	1.68647	1.12351	1.50108	0.133336	0.999959
PLPP3	58.3267	1.33169	0.887249	1.50092	0.133376	0.999959
CRP	24.9834	1.42978	0.954029	1.49868	0.133957	0.999959
ENSG00000269968	15.4708	1.47795	0.986212	1.49861	0.133975	0.999959
ATP5F1E	5778.18	1.24779	0.83343	1.49718	0.134347	0.999959
MIR29B2CHG	9.22048	1.48132	0.989891	1.49645	0.134537	0.999959
RND2	2.59427	2.60433	1.74133	1.4956	0.134758	0.999959
ENSG00000264067	2.46218	2.149	1.437	1.49547	0.134792	0.999959
CLEC2D	28.1869	1.36193	0.911025	1.49494	0.134929	0.999959
DTNB	4.76073	1.83985	1.23077	1.49488	0.134945	0.999959
SEMA3B	4.54605	1.93172	1.29243	1.49464	0.135009	0.999959
KIT	8.96986	1.59825	1.06945	1.49446	0.135055	0.999959
BCL2L11	112.423	1.2545	0.842245	1.48947	0.136363	0.999959
ADSS1	5.30711	1.73844	1.16753	1.48899	0.136489	0.999959
LINC00265	4.96259	1.71905	1.15462	1.48885	0.136527	0.999959
GYPC	849.149	1.24138	0.834075	1.48833	0.136663	0.999959
ENSG00000288658	2.13794	2.57866	1.73377	1.48732	0.136931	0.999959
RPL36	5418.92	1.25255	0.84231	1.48704	0.137004	0.999959
PEG10	80.5854	1.26348	0.850087	1.4863	0.137201	0.999959
ENSG00000255328	2.5401	3.79551	2.55396	1.48613	0.137246	0.999959
DPP4	415.133	1.24766	0.839884	1.48551	0.137408	0.999959
ENSG00000287100	3.29266	2.56318	1.72583	1.48519	0.137494	0.999959
ENSG00000242282	3.0925	1.98113	1.33519	1.48378	0.137867	0.999959
ENSG00000273204	2.86878	3.80966	2.5696	1.48259	0.138184	0.999959
ZFP41	9.65907	1.47583	0.995708	1.48219	0.13829	0.999959
GLIS2	49.7327	1.28788	0.870628	1.47926	0.139071	0.999959
ENSG00000271788	3.08096	2.56419	1.7357	1.47732	0.139589	0.999959
LINC02268	6.95856	1.57613	1.06739	1.47663	0.139775	0.999959
SLC38A4	17.5424	1.47034	0.996901	1.47492	0.140235	0.999959
NAV2-AS3	0.983436	3.69475	2.50608	1.47431	0.140398	0.999959
NKD2	51.9016	1.385	0.939488	1.47421	0.140426	0.999959
GJA1	435.289	1.23441	0.838444	1.47227	0.140949	0.999959
DOCK6	100.131	1.25301	0.851353	1.47178	0.14108	0.999959
SMIM1	3.55973	2.06291	1.40263	1.47074	0.141362	0.999959
SNHG6	990.499	1.25365	0.852525	1.47052	0.141422	0.999959
RORB	4.7177	1.71765	1.16847	1.47	0.14156	0.999959
LINC02241	1.40471	3.45663	2.35146	1.46999	0.141564	0.999959
ENSG00000271553	6.69173	1.67439	1.13907	1.46997	0.14157	0.999959
ENSG00000293348	2.24341	2.55779	1.74013	1.46988	0.141594	0.999959
GPX3	152.544	1.24452	0.846693	1.46986	0.1416	0.999959
IFI44	66.726	1.24843	0.850742	1.46746	0.142252	0.999959
SLC43A2	9.45502	1.61476	1.10279	1.46425	0.143125	0.999959
PLPP6	10.2024	1.48543	1.01519	1.4632	0.143413	0.999959
ENSG00000261051	2.08866	2.17651	1.48797	1.46273	0.14354	0.999959
H4C3	184.55	1.33472	0.913282	1.46145	0.143892	0.999959
EFEMP1	82.8045	1.26568	0.866727	1.4603	0.144208	0.999959
MOB3B	12.2451	1.45962	0.99966	1.46012	0.144258	0.999959
PSTPIP2	24.725	1.34446	0.920886	1.45997	0.144299	0.999959
ENSG00000248187	2.71006	2.53302	1.7361	1.45903	0.144557	0.999959
CPED1	47.0025	1.30909	0.897236	1.45902	0.144559	0.999959
ZNF396	2.51823	1.95798	1.34368	1.45717	0.145069	0.999959
ENSG00000253392	2.5378	2.46321	1.69173	1.45603	0.145386	0.999959
HSF4	9.61087	1.6015	1.10015	1.45571	0.145473	0.999959
RPL41	17074.7	1.22867	0.84428	1.45528	0.145591	0.999959
HCAR1	2.44065	3.38405	2.32899	1.45301	0.146221	0.999959
ZSCAN16-AS1	128.538	1.22162	0.841145	1.45233	0.14641	0.999959
ENSG00000289884	5.61371	2.19036	1.50825	1.45225	0.146432	0.999959
PNMA8A	10.2453	1.59612	1.0997	1.45142	0.146664	0.999959
PALM	5.86952	1.694	1.16733	1.45117	0.146734	0.999959
STMN2	29.2982	2.14834	1.48131	1.4503	0.146976	0.999959
CDKN1C	76.7873	1.33501	0.921108	1.44935	0.14724	0.999959
ENSG00000293489	11.697	1.60583	1.11003	1.44665	0.147994	0.999959
ZNF519	6.49898	1.56287	1.08041	1.44655	0.148023	0.999959
RPS28	7445.2	1.23229	0.852164	1.44607	0.148156	0.999959
FES	3.00491	1.95786	1.35438	1.44558	0.148295	0.999959
ENSG00000286855	3.33328	3.66806	2.5387	1.44486	0.148497	0.999959
DHX35	34.7604	1.27332	0.882078	1.44354	0.148867	0.999959
ENSG00000276101	3.69563	2.51203	1.74081	1.44302	0.149014	0.999959
OSBP2	6.44788	2.00497	1.39006	1.44236	0.149201	0.999959
ENSG00000259715	1.2153	2.50537	1.73743	1.442	0.149302	0.999959
CERS6-AS1	2.71206	1.78745	1.24083	1.44053	0.149719	0.999959
GPR4	2.54673	2.51248	1.74418	1.44049	0.149729	0.999959
ADGRL1	10.6392	1.45514	1.01031	1.44028	0.149788	0.999959
ENSG00000274213	2.70224	2.50154	1.73863	1.43879	0.150209	0.999959
BAZ2B-AS1	10.6336	1.41619	0.984942	1.43785	0.150478	0.999959
DYSF	3.44795	2.12442	1.47777	1.43758	0.150554	0.999959
SESN3	183.608	1.23841	0.861777	1.43704	0.150707	0.999959
LINC01798	2.30343	2.44298	1.70136	1.4359	0.151031	0.999959
ENSG00000238260	1.969	3.68696	2.56776	1.43587	0.15104	0.999959
ENSG00000288935	1.43977	3.68698	2.56981	1.43473	0.151363	0.999959
ENSG00000267469	2.34273	3.63402	2.53553	1.43324	0.151789	0.999959
ZNF223	6.59928	1.74308	1.21647	1.4329	0.151888	0.999959
SCOC-AS1	3.09708	2.10136	1.46797	1.43147	0.152295	0.999959
C1RL	52.1513	1.26899	0.886765	1.43103	0.15242	0.999959
ENSG00000291202	9.73448	1.62866	1.139	1.4299	0.152745	0.999959
SWT1	17.2019	1.33691	0.936406	1.42771	0.153376	0.999959
LRRC15	4.49418	3.5244	2.47104	1.42628	0.153787	0.999959
IFITM3	4231.64	1.25095	0.87711	1.42622	0.153805	0.999959
RGMA	1.83768	3.40653	2.39231	1.42395	0.154461	0.999959
SLC18B1	24.1117	1.31852	0.927307	1.42188	0.15506	0.999959
EYS	1.44502	2.45572	1.72709	1.42188	0.155061	0.999959
CCL8	1.35217	3.59845	2.53414	1.41999	0.155611	0.999959
MAP2K6	9.78823	1.42851	1.00675	1.41893	0.155919	0.999959
UQCC5	197.324	1.19628	0.843301	1.41857	0.156024	0.999959
FBXO6	9.02542	1.48278	1.04574	1.41793	0.156212	0.999959
GDAP1	7.94807	1.45246	1.02695	1.41434	0.157261	0.999959
KDR	55.7822	1.47857	1.04594	1.41363	0.157472	0.999959
SP4	16.1512	1.46359	1.03567	1.41319	0.157601	0.999959
ENSG00000274383	19.6624	1.36245	0.964197	1.41304	0.157643	0.999959
N4BP2	44.8499	1.21298	0.858501	1.4129	0.157684	0.999959
ENSG00000293411	1.97675	2.42651	1.71785	1.41253	0.157795	0.999959
ZNF608	97.1116	1.20689	0.855013	1.41155	0.158083	0.999959
PCDH10-DT	1.86047	2.4363	1.72609	1.41146	0.15811	0.999959
MYH10	157.598	1.19006	0.843307	1.41118	0.158191	0.999959
ADGRA2	213.764	1.20868	0.856924	1.41049	0.158394	0.999959
TMT1A	392.364	1.19687	0.848667	1.4103	0.158452	0.999959
TFIP11-DT	2.47069	1.88376	1.33679	1.40917	0.158785	0.999959
PLXDC2	153.067	1.23532	0.876754	1.40897	0.158844	0.999959
JMY	39.5961	1.23956	0.879786	1.40894	0.158854	0.999959
KCNS2	1.40255	3.35479	2.38203	1.40837	0.159021	0.999959
DCHS1	11.5912	1.44977	1.02951	1.40821	0.15907	0.999959
CLGN	3.24719	2.03459	1.44607	1.40697	0.159435	0.999959
PRNCR1	2.98912	2.09622	1.49038	1.4065	0.159577	0.999959
ARHGAP20	35.2847	1.44283	1.02628	1.40588	0.159761	0.999959
SLITRK4	1.9568	3.21472	2.28937	1.40419	0.160261	0.999959
PLEKHA2	89.6184	1.19053	0.84835	1.40335	0.160512	0.999959
TNFRSF10C	1.99186	3.6026	2.56742	1.4032	0.160559	0.999959
NEDD9	253.696	1.16527	0.830559	1.40299	0.160619	0.999959
GATA4	25.7551	1.24405	0.887103	1.40238	0.160803	0.999959
ENSG00000267328	5.95808	1.60249	1.14271	1.40236	0.160809	0.999959
ZNF853	4.0105	1.84842	1.31881	1.40158	0.161041	0.999959
CEP126	43.5966	1.21375	0.866122	1.40136	0.161107	0.999959
ENSG00000291232	2.26228	3.07454	2.19498	1.40072	0.161299	0.999959
SPAG4	10.327	1.6123	1.15112	1.40063	0.161325	0.999959
TTLL1	23.9199	1.34017	0.957213	1.40008	0.16149	0.999959
ARL4C	1394.83	1.15684	0.826341	1.39995	0.161528	0.999959
MAFB	955.439	1.22283	0.873835	1.39938	0.161699	0.999959
C2CD6	13.9631	1.56685	1.12007	1.39889	0.161845	0.999959
ENSG00000267052	2.22871	2.42255	1.73243	1.39836	0.162006	0.999959
NOXA1	2.89794	2.43892	1.74457	1.398	0.162112	0.999959
ENSG00000272948	1.74593	3.52162	2.52449	1.39499	0.16302	0.999959
C16orf74	14.7498	1.29228	0.92639	1.39496	0.163027	0.999959
ENSG00000272010	4.75372	1.78015	1.27677	1.39427	0.163237	0.999959
PNMA2	31.3911	1.21923	0.874775	1.39377	0.163387	0.999959
ENSG00000290003	5.81928	1.92659	1.38362	1.39243	0.163794	0.999959
ENSG00000277152	0.848302	3.42274	2.45817	1.3924	0.163803	0.999959
CRISPLD2	557.099	1.16254	0.835018	1.39223	0.163852	0.999959
RAC2	21.5208	1.2811	0.920183	1.39222	0.163855	0.999959
HDAC4-AS1	5.7998	1.95929	1.40854	1.39101	0.164223	0.999959
CORIN	4.66801	1.65145	1.18726	1.39097	0.164235	0.999959
OSR1	67.6245	1.19935	0.862305	1.39086	0.164267	0.999959
ENSG00000290839	1.95422	2.38877	1.71774	1.39064	0.164334	0.999959
LRRC17	857.554	1.15786	0.832667	1.39054	0.164365	0.999959
ZNF547	8.82095	1.46482	1.05438	1.38927	0.16475	0.999959
ATG14	66.4194	1.20469	0.867444	1.38878	0.164901	0.999959
ENSG00000272173	4.63336	1.91278	1.37787	1.38821	0.165073	0.999959
SLC25A23	32.8867	1.2177	0.878081	1.38678	0.165509	0.999959
RNF32	1.92671	2.39708	1.72997	1.38563	0.165861	0.999959
EPB41	18.5505	1.38221	0.997563	1.38559	0.165872	0.999959
TNFAIP3	98.7903	1.1639	0.840096	1.38544	0.165918	0.999959
ADAM8	2.1633	2.37943	1.71909	1.38412	0.166321	0.999959
ENSG00000272070	5.82411	1.5841	1.14461	1.38397	0.166367	0.999959
B3GNT5	45.7153	1.24892	0.90327	1.38267	0.166766	0.999959
ENSG00000267547	2.10827	2.41129	1.74498	1.38184	0.16702	0.999959
CABLES1	6.47621	1.52365	1.10284	1.38156	0.167106	0.999959
MBP	29.3108	1.5331	1.10985	1.38136	0.167169	0.999959
GTF2IP1-1	4.22873	1.86631	1.35111	1.38132	0.167181	0.999959
ENSG00000288871	1.99857	2.0677	1.49762	1.38065	0.167386	0.999959
ENSG00000274015	16.0739	1.26353	0.915847	1.37962	0.167702	0.999959
VANGL2	1.95444	2.37938	1.72559	1.37888	0.167933	0.999959
COL8A1	672.424	1.1417	0.82835	1.37828	0.168118	0.999959
ENSG00000262312	1.35501	3.36578	2.44365	1.37736	0.168402	0.999959
P2RX7	10.5428	2.08313	1.51363	1.37624	0.168746	0.999959
TUFT1	4.24633	1.69612	1.23256	1.3761	0.168791	0.999959
ACKR3	2.11734	1.89357	1.37946	1.37269	0.169849	0.999959
ENSG00000257390	12.1887	1.38226	1.00721	1.37236	0.169951	0.999959
CELSR3	1.58653	2.37679	1.73226	1.37208	0.170039	0.999959
DHX9-AS1	1.71202	2.39564	1.74679	1.37145	0.170235	0.999959
ITGB6	9.36036	1.67625	1.22248	1.37118	0.170317	0.999959
STRADA	26.2886	1.27215	0.92787	1.37104	0.170361	0.999959
HOXA3	34.7788	1.26586	0.923299	1.37101	0.17037	0.999959
SNHG5	588.738	1.1762	0.858747	1.36967	0.17079	0.999959
ENSG00000289004	1.83386	3.50763	2.56128	1.36948	0.170849	0.999959
NFATC4	171.107	1.16899	0.854007	1.36883	0.171053	0.999959
ENSG00000275426	1.26208	3.43609	2.51305	1.3673	0.17153	0.999959
ENSG00000203546	4.54	1.50208	1.09894	1.36685	0.171672	0.999959
PTPRN	12.5402	1.41343	1.03418	1.36672	0.171714	0.999959
BTN3A3	29.6147	1.21904	0.891996	1.36665	0.171735	0.999959
CCR1	37.5737	1.6334	1.19567	1.3661	0.171908	0.999959
MATN3	24.5389	1.22423	0.896221	1.36599	0.171941	0.999959
LPAL2	1.36971	3.51384	2.57574	1.36421	0.172503	0.999959
LINC01133	7.03098	1.61968	1.18789	1.36349	0.172729	0.999959
VSIR	7.16778	1.40408	1.02978	1.36347	0.172735	0.999959
ENSG00000289255	1.64695	2.38408	1.74891	1.36318	0.172826	0.999959
ANPEP	194.713	1.15018	0.843866	1.36299	0.172884	0.999959
LINC02256-1	49.0694	1.17094	0.859411	1.36249	0.173043	0.999959
LINC02933	2.56819	2.01775	1.48098	1.36244	0.17306	0.999959
SYT1	239.931	1.25487	0.921121	1.36233	0.173093	0.999959
ZCWPW1	9.12324	1.45525	1.06894	1.36139	0.173389	0.999959
OMD	15.7277	1.27262	0.934845	1.36132	0.173414	0.999959
MYH15	1.11772	2.38446	1.75212	1.3609	0.173545	0.999959
SLC40A1	131.087	1.14864	0.844198	1.36063	0.173632	0.999959
ENSG00000276136	2.81976	1.87745	1.37985	1.36062	0.173634	0.999959
BMPER	11.7902	1.3965	1.02661	1.3603	0.173734	0.999959
ZMAT1	2.63071	1.94151	1.42807	1.35954	0.173977	0.999959
ZNF710-AS1	5.35163	1.61423	1.18754	1.35931	0.17405	0.999959
CUL9	22.1932	1.24977	0.919508	1.35917	0.174092	0.999959
AHCYL2	17.2196	1.28969	0.949341	1.35851	0.174303	0.999959
SERPING1	142.567	1.25718	0.925439	1.35846	0.174316	0.999959
ENSG00000223522	3.35126	1.58876	1.17103	1.35672	0.174869	0.999959
ENSG00000272009	5.97641	1.52564	1.12482	1.35634	0.174992	0.999959
RGS2	519.391	1.1229	0.828252	1.35575	0.17518	0.999959
NOD1	4.22027	1.60004	1.18045	1.35545	0.175273	0.999959
LINC02993	8.84277	1.4487	1.0693	1.3548	0.17548	0.999959
FGG	15.3054	1.45292	1.07263	1.35454	0.175563	0.999959
SULF2	253.707	1.14028	0.841834	1.35452	0.17557	0.999959
PRKCZ-AS1	1.76879	3.38925	2.50352	1.3538	0.175802	0.999959
UBAP1L	8.72205	1.56437	1.15565	1.35368	0.175839	0.999959
ENSG00000289135	5.45705	1.76832	1.30678	1.35319	0.175995	0.999959
ITGA7	6.67669	1.54728	1.14395	1.35257	0.176193	0.999959
ANO9	2.14078	2.32195	1.71744	1.35198	0.176381	0.999959
ENSG00000288776	8.07128	1.39481	1.0323	1.35116	0.176643	0.999959
CD109-AS1	3.33516	1.64861	1.22041	1.35086	0.17674	0.999959
ADTRP	1.62942	2.35077	1.74026	1.35081	0.176755	0.999959
RNASE4	4.96867	1.53173	1.13418	1.35053	0.176847	0.999959
NDST2	4.82373	1.8593	1.37675	1.3505	0.176855	0.999959
NDN	87.5725	1.14083	0.844753	1.35049	0.17686	0.999959
ENSG00000237356	9.96001	1.64618	1.21936	1.35004	0.177005	0.999959
NATD1	14.79	1.26442	0.936595	1.35002	0.177009	0.999959
SLC16A4-AS1	12.0554	1.29706	0.961747	1.34865	0.17745	0.999959
ADGRG1	21.5981	1.37613	1.02047	1.34853	0.17749	0.999959
BLTP3A	24.7809	1.28488	0.953144	1.34805	0.177644	0.999959
UBE2V1	102.828	1.15849	0.859549	1.34779	0.177726	0.999959
ENSG00000285608	2.42848	1.83357	1.36131	1.34692	0.178006	0.999959
ENSG00000290537	3.24317	1.86243	1.38333	1.34634	0.178193	0.999959
ENSG00000289177	2.44887	1.85918	1.38108	1.34618	0.178246	0.999959
IL34	3.31233	1.90237	1.41431	1.34509	0.178596	0.999959
TEF	13.8029	1.26016	0.938074	1.34335	0.179158	0.999959
CAMK2B	1.69839	3.43711	2.55873	1.34329	0.179178	0.999959
RUBCNL	1.35493	2.31787	1.72753	1.34173	0.179685	0.999959
ENSG00000223969	9.54439	1.41852	1.05784	1.34095	0.179937	0.999959
RAD51AP2	0.88586	3.45968	2.58009	1.34091	0.179948	0.999959
ENSG00000260249	12.7023	1.37074	1.02245	1.34064	0.180037	0.999959
ANGPTL6	1.6044	2.33862	1.7468	1.3388	0.180634	0.999959
TTC28-AS1	22.3421	1.23024	0.919007	1.33866	0.18068	0.999959
CD72	1.74627	3.33945	2.49564	1.33812	0.180858	0.999959
TOMM7	1720.58	1.12504	0.840778	1.33809	0.180866	0.999959
CHTF8	2.8472	2.31774	1.73291	1.33748	0.181066	0.999959
PLEKHH2	34.4003	1.20124	0.899269	1.3358	0.181615	0.999959
SMCO3	1.22534	2.32948	1.74632	1.33393	0.182225	0.999959
ENSG00000289171	2.75469	1.84862	1.38644	1.33336	0.182413	0.999959
HSD17B14	49.8958	1.21376	0.911195	1.33205	0.182843	0.999959
GRAMD4	23.9865	1.23391	0.926467	1.33184	0.182912	0.999959
SLC9A7	23.8102	1.19219	0.895269	1.33165	0.182975	0.999959
ZNF250	18.9568	1.324	0.995328	1.33022	0.183447	0.999959
GLT8D2	197.714	1.10935	0.834354	1.32959	0.183653	0.999959
ENSG00000291044	1.52726	1.94334	1.46176	1.32946	0.183697	0.999959
ENSG00000222043	0.863337	3.43111	2.58102	1.32936	0.183729	0.999959
COX16	88.5975	1.12744	0.848239	1.32916	0.183796	0.999959
ENSG00000267053	0.798266	3.39931	2.55848	1.32864	0.183966	0.999959
KIF5A	3.67409	2.30648	1.7374	1.32754	0.18433	0.999959
UCN	8.36722	1.47229	1.10941	1.32709	0.184478	0.999959
ADAMTS9	14.2962	1.29932	0.979617	1.32635	0.184723	0.999959
GTDC1	45.7119	1.18534	0.894325	1.3254	0.185037	0.999959
TTC4	12.4983	1.32422	0.999271	1.32518	0.18511	0.999959
ZNF564	4.67595	1.47253	1.11125	1.32511	0.185136	0.999959
FBLN5	508.188	1.09746	0.828648	1.3244	0.18537	0.999959
AKNA	50.6819	1.17854	0.889959	1.32426	0.185417	0.999959
ADAM33	14.2784	1.60486	1.21339	1.32262	0.185962	0.999959
COL4A5	134.956	1.11356	0.842028	1.32247	0.186012	0.999959
THSD7A	14.2892	1.27212	0.962611	1.32153	0.186324	0.999959
RFX8	29.5588	1.4491	1.09667	1.32137	0.18638	0.999959
SYT12	2.51092	3.28627	2.48888	1.32038	0.186708	0.999959
CARD16	21.43	1.36627	1.03525	1.31975	0.186918	0.999959
FKBP9P1-1	2.03397	1.92518	1.45987	1.31874	0.187258	0.999959
SELENON	131.094	1.12805	0.855608	1.31842	0.187362	0.999959
ENSG00000286177	8.79262	1.32131	1.00253	1.31797	0.187514	0.999959
LINC00484-1	2.94832	2.27425	1.726	1.31764	0.187625	0.999959
DENND5B	27.228	1.19221	0.904833	1.3176	0.187637	0.999959
DNASE1L2	2.11111	2.30156	1.74684	1.31755	0.187653	0.999959
CYP1B1-AS1	0.840815	3.40143	2.58181	1.31746	0.187683	0.999959
PIP4K2C	29.2098	1.17988	0.89631	1.31637	0.18805	0.999959
LINC03073	2.44637	1.81489	1.37939	1.31572	0.18827	0.999959
ZNF367	3.12283	1.65474	1.2579	1.31548	0.188349	0.999959
B3GNT4	1.05265	2.30182	1.7507	1.3148	0.188578	0.999959
UBD	1.63192	2.27403	1.73052	1.31407	0.188822	0.999959
PER2	11.5578	1.26825	0.965692	1.31331	0.189079	0.999959
ZDHHC13	16.0883	1.26882	0.966533	1.31275	0.189267	0.999959
LINC03033	2.01818	2.29393	1.74839	1.31202	0.189513	0.999959
KLHL24	98.0254	1.12268	0.855696	1.31201	0.189518	0.999959
USP27X	10.7923	1.25592	0.95765	1.31146	0.189701	0.999959
ARHGEF35-AS1	22.4183	1.25609	0.957903	1.31129	0.18976	0.999959
CNTD1	5.35605	1.442	1.09984	1.3111	0.189824	0.999959
HLA-G	1.10268	2.27384	1.73451	1.31094	0.189877	0.999959
CCDC148	2.89903	1.9673	1.50094	1.31071	0.189955	0.999959
CCDC28A-AS1	0.928409	3.34581	2.55464	1.3097	0.190296	0.999959
ENSG00000274341	7.12808	1.43965	1.09945	1.30943	0.190389	0.999959
ABCB5	3.80493	2.76021	2.1083	1.30921	0.190464	0.999959
TBKBP1	15.9565	1.2435	0.950866	1.30776	0.190955	0.999959
EPS8L2	37.368	1.1662	0.891914	1.30753	0.191034	0.999959
ENSG00000284052	1.78632	3.37054	2.57829	1.30728	0.191119	0.999959
RAVER1	8.05327	1.36539	1.04488	1.30673	0.191303	0.999959
ENSG00000291175	1.69589	3.37056	2.58007	1.30638	0.191424	0.999959
TMEM220-AS1	3.0273	1.843	1.41125	1.30594	0.191574	0.999959
H4C4	2.31977	1.94386	1.48858	1.30585	0.191605	0.999959
ENSG00000260949	2.86265	1.79721	1.37689	1.30526	0.191803	0.999959
ZNF350-AS1	0.818293	3.37057	2.58243	1.30519	0.191827	0.999959
VASN	216.585	1.0849	0.831685	1.30446	0.192075	0.999959
ENSG00000291099	6.6716	1.63837	1.25635	1.30408	0.192207	0.999959
LYPLAL1-AS1	24.7207	1.44476	1.10809	1.30382	0.192294	0.999959
LINC01220	1.6108	3.22894	2.4792	1.30241	0.192775	0.999959
LINC00623	2.77297	1.63519	1.25606	1.30184	0.192971	0.999959
ENSG00000251330	0.733194	3.22915	2.48245	1.30079	0.193331	0.999959
LACTB2-AS1	0.733194	3.22915	2.48245	1.30079	0.193331	0.999959
GPC3	8.41771	1.86555	1.43495	1.30008	0.193573	0.999959
ARHGEF3	51.7636	1.14177	0.878491	1.2997	0.193705	0.999959
MVB12B	6.41316	1.59895	1.23194	1.29791	0.194319	0.999959
CD109	1849.36	1.07063	0.826259	1.29576	0.195059	0.999959
SSTR2	1.55936	2.26241	1.74765	1.29454	0.195479	0.999959
PSMB8-AS1	9.85287	1.32121	1.02079	1.2943	0.195562	0.999959
ZNF665	3.18814	1.73203	1.33867	1.29385	0.195718	0.999959
TVP23C-CDRT4	1.99566	2.26129	1.74926	1.29271	0.196112	0.999959
ENSG00000248015	0.73569	3.08303	2.38523	1.29255	0.196167	0.999959
FAM229A	7.59038	1.44222	1.11658	1.29164	0.196481	0.999959
NIBAN1	307.932	1.08148	0.837318	1.2916	0.196494	0.999959
LINC01252	1.97389	1.9367	1.50045	1.29075	0.196792	0.999959
ZNF554	7.72052	1.34209	1.03978	1.29074	0.196792	0.999959
ENSG00000271882	1.46643	2.26161	1.75241	1.29057	0.196852	0.999959
GAB1	56.0038	1.1658	0.903332	1.29056	0.196858	0.999959
HYKK	3.67518	1.78207	1.38117	1.29026	0.19696	0.999959
TMEM198	11.2054	1.29784	1.00844	1.28699	0.198099	0.999959
ENSG00000272973	1.1695	3.2727	2.54476	1.28605	0.198424	0.999959
TMEM176A	8.63903	1.51983	1.18326	1.28445	0.198985	0.999959
ADAM17	265.275	1.07972	0.840805	1.28416	0.199088	0.999959
TSPAN11	2.98475	1.80181	1.40324	1.28403	0.199131	0.999959
SELPLG	13.2841	1.36803	1.06557	1.28385	0.199195	0.999959
FAT4	31.4705	1.13126	0.881158	1.28383	0.199201	0.999959
CCDC65	1.83703	1.80691	1.40767	1.28362	0.199276	0.999959
SNX32	8.08308	1.63407	1.27315	1.28348	0.199324	0.999959
SOBP	46.327	1.12212	0.874289	1.28346	0.19933	0.999959
TCEAL4	1447.88	1.07201	0.835364	1.28329	0.19939	0.999959
FNDC1	13.3499	1.30923	1.02037	1.28309	0.199461	0.999959
RPL23	8446.03	1.08765	0.847756	1.28297	0.199502	0.999959
ENSG00000251257	31.3756	1.25856	0.981274	1.28258	0.19964	0.999959
TMEM100	80.1364	1.09103	0.850779	1.28239	0.199706	0.999959
SLC25A27	2.29475	1.89725	1.4797	1.28219	0.199778	0.999959
ENSG00000272077	6.20516	1.54774	1.20738	1.2819	0.199878	0.999959
ENSG00000267249	1.85595	1.89742	1.48019	1.28188	0.199886	0.999959
CDH4	1.72117	2.22689	1.73747	1.28168	0.199954	0.999959
LINC01828	0.710672	3.16711	2.47127	1.28157	0.199994	0.999959
ENSG00000291121	0.710672	3.16711	2.47127	1.28157	0.199994	0.999959
GOLGA8Q	1.21205	3.30485	2.58099	1.28046	0.200384	0.999959
ENSG00000272991	1.21205	3.30485	2.58099	1.28046	0.200384	0.999959
SERPINA3	1.30248	3.30485	2.58099	1.28046	0.200384	0.999959
HOXA-AS2	9.18566	1.25113	0.977452	1.27999	0.200547	0.999959
LANCL3	9.72337	1.38408	1.08148	1.2798	0.200615	0.999959
ENSG00000244701	4.51969	1.46215	1.14257	1.2797	0.200651	0.999959
ZFHX4-AS1	4.48318	1.61462	1.26194	1.27948	0.20073	0.999959
ENSG00000276250	0.773248	3.30488	2.58311	1.27942	0.200749	0.999959
ENSG00000270792	1.80952	1.78359	1.39412	1.27936	0.200769	0.999959
STARD5	13.4058	1.27987	1.0005	1.27923	0.200816	0.999959
RIPOR3	82.279	1.11617	0.873079	1.27844	0.201096	0.999959
ENSG00000272159	3.06377	2.18792	1.7121	1.27792	0.201278	0.999959
KRT80	3.2939	1.81411	1.42089	1.27674	0.201694	0.999959
PRDM16	3.79853	1.62139	1.27029	1.27639	0.201817	0.999959
FSBP	6.29533	1.41083	1.10544	1.27626	0.201864	0.999959
CAVIN2	55.6654	1.16613	0.914277	1.27546	0.202146	0.999959
IFIH1	17.1802	1.1829	0.929695	1.27235	0.203247	0.999959
KCNJ6	3.20161	2.22076	1.74718	1.27105	0.20371	0.999959
ENSG00000290644	44.4094	1.12333	0.883904	1.27088	0.203773	0.999959
ENSG00000291063	58.5019	1.08485	0.853623	1.27087	0.203774	0.999959
KCNN4	2.76031	2.2273	1.7526	1.27085	0.203781	0.999959
ZNF572	1.88271	2.22733	1.75292	1.27064	0.203857	0.999959
ENSG00000289551	2.86793	2.22153	1.74846	1.27056	0.203885	0.999959
NHLH1	1.53683	2.2208	1.74802	1.27047	0.203918	0.999959
DPM3	274.472	1.06137	0.835472	1.27038	0.203948	0.999959
ZNF404	16.7611	1.25657	0.989487	1.26992	0.204112	0.999959
TP73-AS1-1	16.8724	1.18843	0.935836	1.26992	0.204114	0.999959
ENSG00000226900	1.6812	2.99121	2.35642	1.26939	0.204303	0.999959
FN1	92264.3	1.04622	0.824553	1.26883	0.204503	0.999959
TACR2	0.708176	3.22551	2.54216	1.26881	0.20451	0.999959
ENSG00000286634	1.03262	2.21055	1.74332	1.26801	0.204795	0.999959
C17orf114	6.74393	1.77593	1.4013	1.26735	0.205031	0.999959
TMEM256	199.853	1.09293	0.862879	1.26661	0.205294	0.999959
TUB	4.18886	1.43364	1.13218	1.26626	0.205421	0.999959
ADAMTS13	6.01922	2.15719	1.70385	1.26607	0.205489	0.999959
PURG	0.750725	3.26981	2.58311	1.26584	0.20557	0.999959
SLC45A4	6.84236	1.43989	1.13763	1.26569	0.205623	0.999959
ENSG00000261094	7.33127	1.39785	1.10565	1.26428	0.20613	0.999959
FAM20A	9.0266	1.84943	1.463	1.26414	0.206179	0.999959
OXCT2	4.01006	1.54418	1.22226	1.26338	0.206452	0.999959
CEBPD	639.328	1.04435	0.827026	1.26277	0.206671	0.999959
SERF1B	1.56575	3.09927	2.45504	1.26241	0.206801	0.999959
HCG27	1.21738	3.09929	2.4554	1.26223	0.206865	0.999959
KMT2E-AS1	35.4328	1.19262	0.945423	1.26147	0.207141	0.999959
KRBA2	18.5496	1.1824	0.937652	1.26102	0.207302	0.999959
COX7C	2069.25	1.0555	0.837319	1.26057	0.207465	0.999959
ACAD9-DT	1.94388	1.84919	1.46865	1.2591	0.207993	0.999959
BCL11A	5.92802	1.51829	1.20588	1.25908	0.208003	0.999959
SLC13A5	2.76972	1.73701	1.37983	1.25886	0.20808	0.999959
MMP23B	3.92943	1.85195	1.47454	1.25595	0.209134	0.999959
FAM13C	32.979	1.11153	0.885826	1.25479	0.209553	0.999959
ARHGAP27P1-BPTFP1-KPNA2P3	20.6235	1.23889	0.987349	1.25476	0.209565	0.999959
ATP6V0C	2.97009	3.17478	2.53094	1.25438	0.209702	0.999959
ENSG00000273338	2.53129	3.17478	2.53103	1.25434	0.209717	0.999959
ENSG00000275532	1.69623	3.23298	2.57866	1.25375	0.209934	0.999959
F13A1	2.85399	1.88822	1.50679	1.25314	0.210156	0.999959
DUSP2	1.12445	3.17493	2.53386	1.253	0.210205	0.999959
EXO5-DT	0.815797	3.21772	2.57014	1.25196	0.210583	0.999959
LINC00638	0.728203	3.23307	2.58284	1.25175	0.210662	0.999959
B4GALT6	10.911	1.41273	1.12888	1.25145	0.210772	0.999959
FBLN2	9.51493	1.41303	1.12948	1.25105	0.210918	0.999959
TPPP	2.6235	1.74916	1.3995	1.24985	0.211355	0.999959
LINC01358	1.51182	2.19135	1.75419	1.24921	0.211589	0.999959
SMIM27	69.4534	1.07151	0.858809	1.24766	0.212154	0.999959
ENSG00000290879	8.19199	1.23656	0.992423	1.246	0.212764	0.999959
FBXL22	7.68582	1.45349	1.16692	1.24558	0.212919	0.999959
PSCA	2.40341	2.16995	1.7425	1.24531	0.213018	0.999959
ENSG00000290835	1.44141	2.18644	1.75585	1.24523	0.213047	0.999959
ENSG00000286681	1.51431	2.17643	1.74832	1.24487	0.213179	0.999959
BRINP1	5.24351	1.91153	1.53562	1.24479	0.213209	0.999959
LINC02550	6.96172	1.46061	1.17367	1.24449	0.213321	0.999959
CERS6	177.117	1.03691	0.833575	1.24393	0.213527	0.999959
CSTA	5.30257	1.43226	1.15159	1.24373	0.213599	0.999959
AGTPBP1	29.0622	1.09019	0.876916	1.2432	0.213793	0.999959
ENSG00000266385	1.66165	2.16201	1.73911	1.24317	0.213804	0.999959
HAND2	227.18	1.0347	0.833671	1.24114	0.214555	0.999959
GDF6	15.0512	1.14818	0.925225	1.24097	0.214616	0.999959
HSBP1L1	56.9321	1.06657	0.859476	1.24095	0.214623	0.999959
YPEL4	1.63366	3.02481	2.43755	1.24092	0.214634	0.999959
ENSG00000288009	1.8134	1.85823	1.49758	1.24082	0.214672	0.999959
ENSG00000288942	2.02864	1.77447	1.43052	1.24044	0.214814	0.999959
EPOP	4.9239	1.36652	1.10229	1.23971	0.215083	0.999959
ENSG00000289065	3.08055	3.19437	2.57746	1.23935	0.215216	0.999959
C9orf50	1.06768	2.17441	1.75484	1.23909	0.215312	0.999959
PGM1	113.745	1.04301	0.841896	1.23888	0.215389	0.999959
PPP1R3F	26.1578	1.1049	0.891882	1.23884	0.215403	0.999959
EPHA4	12.7644	1.1947	0.964559	1.2386	0.215494	0.999959
CBX2	5.87013	1.53046	1.23618	1.23806	0.215694	0.999959
LBHD1	1.3746	1.85921	1.50186	1.23793	0.215741	0.999959
UQCRB	2609.88	1.03024	0.832361	1.23773	0.215816	0.999959
TRIM7-AS2	12.1472	1.32787	1.07318	1.23733	0.215966	0.999959
EFNB3	4.49288	1.41979	1.14883	1.23586	0.216512	0.999959
SNX15	1.10193	3.1209	2.52711	1.23497	0.216842	0.999959
CST7	0.690645	2.88808	2.33947	1.2345	0.217017	0.999959
GGT5	129.711	1.03646	0.839711	1.23431	0.217088	0.999959
CLEC1A	4.08108	2.73593	2.21796	1.23353	0.217377	0.999959
CISH	3.32146	1.63737	1.32776	1.23318	0.217508	0.999959
CYP19A1	2.58382	2.736	2.21894	1.23302	0.21757	0.999959
GTF2H2C	19.7318	1.1387	0.923586	1.23291	0.217611	0.999959
CLCA4-AS1	15.041	1.27335	1.03325	1.23238	0.217808	0.999959
NDRG4	16.3127	1.31224	1.06526	1.23185	0.218004	0.999959
RPLP2	9873.78	1.04043	0.845348	1.23077	0.21841	0.999959
HERC6	6.38005	1.34246	1.09161	1.2298	0.218774	0.999959
FZD8	30.2159	1.17578	0.956112	1.22975	0.218789	0.999959
ENSG00000291068	8.11838	1.39787	1.13696	1.22948	0.218891	0.999959
SLC9A3-AS1	113.537	1.04455	0.849811	1.22916	0.219013	0.999959
KCNQ3	4.19854	2.01	1.63603	1.22859	0.219227	0.999959
DET1	5.51587	1.5186	1.23606	1.22858	0.219229	0.999959
GAS6	377.956	1.02252	0.832452	1.22833	0.219324	0.999959
ENSG00000276334	17.2374	1.1587	0.943374	1.22825	0.219354	0.999959
N4BP2L1	16.0439	1.20689	0.983294	1.2274	0.219674	0.999959
ENSG00000203325	1.48929	2.15337	1.75508	1.22693	0.219847	0.999959
ENSG00000254452	1.48929	2.15337	1.75508	1.22693	0.219847	0.999959
CLCA2	5.51633	1.38951	1.13317	1.22622	0.220117	0.999959
ENSG00000275191	1.89884	1.80684	1.4735	1.22622	0.220117	0.999959
COA6-AS1	11.6346	1.27395	1.03954	1.22549	0.22039	0.999959
ENSG00000291133	0.98009	2.15596	1.76028	1.22479	0.220655	0.999959
MEGF10	22.7647	1.29838	1.06046	1.22435	0.220822	0.999959
GASK1A	1.81415	1.72128	1.40613	1.22413	0.220904	0.999959
CACNA1A	12.4554	1.37537	1.12368	1.22398	0.220959	0.999959
ENSG00000287769	2.70749	1.69679	1.38651	1.22378	0.221034	0.999959
SLC25A18	3.69599	2.0468	1.67271	1.22364	0.221089	0.999959
TAFA2	1.12196	3.15382	2.57918	1.2228	0.221406	0.999959
PCSK4	4.93359	2.10328	1.72049	1.22249	0.221523	0.999959
CRYGN	8.8483	1.68429	1.38113	1.2195	0.222653	0.999959
HAUS3	10.6107	1.27198	1.04427	1.21805	0.223204	0.999959
ENSG00000227733	2.29584	1.69635	1.39277	1.21797	0.223235	0.999959
SYTL1	2.55025	2.12887	1.7479	1.21795	0.223241	0.999959
KCND1	1.78099	3.01461	2.47551	1.21777	0.22331	0.999959
ZNF584-DT	1.2173	2.11289	1.73558	1.21739	0.223455	0.999959
OSBPL7	9.03982	1.25091	1.02783	1.21704	0.223588	0.999959
SCN5A	14.4745	1.37943	1.13345	1.21701	0.2236	0.999959
NR2F2	2264.7	1.00432	0.825753	1.21625	0.22389	0.999959
EIF1B-AS1	4.70438	1.5151	1.24597	1.21601	0.223983	0.999959
ENSG00000273308	1.95701	3.06272	2.51884	1.21593	0.224012	0.999959
DMGDH	1.07941	3.06275	2.5193	1.21572	0.224093	0.999959
SCARF1	1.16984	3.06275	2.5193	1.21571	0.224094	0.999959
BATF2	1.61114	2.94247	2.42042	1.21568	0.224105	0.999959
H2BC6	4.11868	1.51675	1.24781	1.21553	0.224163	0.999959
ENSG00000289837	0.640609	3.06291	2.52194	1.21451	0.224555	0.999959
OMG	5.45148	1.58464	1.30588	1.21346	0.224954	0.999959
FCMR	65.8413	1.05794	0.872812	1.2121	0.225473	0.999959
ENSG00000289520	6.73266	1.34961	1.11366	1.21187	0.225561	0.999959
TMCC1-DT	7.72528	1.25788	1.03799	1.21184	0.225573	0.999959
FBLN7	2.1754	1.63888	1.35346	1.21088	0.22594	0.999959
HLA-DRA	1.745	1.72158	1.42197	1.2107	0.226009	0.999959
EBI3	4.64884	2.12288	1.75425	1.21014	0.226227	0.999959
BMP4	428.05	1.01141	0.835831	1.21007	0.226253	0.999959
PDF	2.39441	2.09686	1.73402	1.20925	0.226568	0.999959
CXCL1	106.14	1.0183	0.842895	1.2081	0.227008	0.999959
MN1	13.5884	1.13865	0.942537	1.20807	0.227022	0.999959
NAALADL1	7.58051	1.23589	1.02356	1.20744	0.227262	0.999959
ZNF667	22.417	1.1467	0.949916	1.20716	0.227369	0.999959
RPS17	765.28	1.01338	0.839552	1.20705	0.227414	0.999959
SUGT1P3-1	1.34708	1.78602	1.48024	1.20658	0.227595	0.999959
DCTN4	192.593	1.01971	0.846091	1.2052	0.228126	0.999959
PLAGL1	201.763	1.00225	0.831653	1.20513	0.228155	0.999959
VILL	5.37053	1.33688	1.11053	1.20382	0.228659	0.999959
KIAA0753	1.37634	2.11318	1.75596	1.20343	0.228809	0.999959
RPL35A	8227.2	1.01516	0.844137	1.20261	0.229128	0.999959
ASAP3	8.68152	1.2267	1.02031	1.20228	0.229256	0.999959
CEP295	44.8182	1.07177	0.892263	1.20118	0.229681	0.999959
RPS6KA2	274.595	1.00832	0.840857	1.19915	0.230469	0.999959
TYRP1	49.4065	1.04936	0.87562	1.19842	0.230755	0.999959
SPOCK3	22.7103	1.17796	0.983098	1.19822	0.230833	0.999959
OVGP1	6.14545	1.66433	1.38975	1.19757	0.231084	0.999959
PAN2	26.602	1.11098	0.927984	1.1972	0.231229	0.999959
POLR2J3	2.11535	2.99961	2.50732	1.19634	0.231564	0.999959
IL10RB	13.8641	1.1452	0.957344	1.19622	0.231609	0.999959
NLGN2	61.1973	1.05691	0.883905	1.19573	0.231803	0.999959
ENSG00000289599	1.05689	2.9998	2.51024	1.19502	0.232078	0.999959
ENSG00000275322	2.29259	1.75953	1.47473	1.19312	0.232823	0.999959
ENSG00000293339	63.1045	1.03725	0.871004	1.19087	0.233706	0.999959
ENSG00000291143	2.34687	2.07759	1.74473	1.19078	0.233739	0.999959
CLTCL1	26.6654	1.05909	0.889427	1.19076	0.233749	0.999959
CRYBB1	10.2015	1.97016	1.65523	1.19027	0.233941	0.999959
SUPT4H1	9.0215	1.27377	1.07018	1.19024	0.233951	0.999959
WNT4	3.21948	2.08924	1.75604	1.18974	0.234147	0.999959
ZBTB37	48.957	1.02025	0.857725	1.18948	0.23425	0.999959
PRDX6-AS1	33.2321	1.04829	0.881538	1.18917	0.234374	0.999959
PTGES2-AS1	0.638113	3.06563	2.57823	1.18904	0.234423	0.999959
RPL27A	5329.96	1.01168	0.850863	1.189	0.234439	0.999959
ENSG00000271936	1.9985	2.07764	1.74825	1.18841	0.234672	0.999959
ENSG00000288766	1.67122	3.06477	2.58087	1.1875	0.235032	0.999959
ENSG00000253106	1.46428	2.08966	1.75976	1.18747	0.235041	0.999959
RGPD3	7.56722	2.00798	1.69112	1.18737	0.235083	0.999959
FCGRT	603.148	0.994096	0.837412	1.1871	0.235186	0.999959
GNG10	9.68169	1.18445	0.998206	1.18658	0.235393	0.999959
MLLT1	136.445	0.997115	0.840649	1.18612	0.235573	0.999959
ICAM2	1.05938	2.85037	2.40394	1.18571	0.235738	0.999959
DPF3	2.9903	1.64166	1.38455	1.1857	0.23574	0.999959
STAT5A	6.78159	1.28589	1.08453	1.18566	0.235755	0.999959
CNPY2-AS1	16.0866	1.14277	0.964279	1.1851	0.235977	0.999959
PRICKLE1	77.5023	1.00017	0.844341	1.18455	0.236195	0.999959
ZNF528-AS1	38.3982	1.04024	0.878594	1.18398	0.23642	0.999959
SHROOM2	2.16617	1.50193	1.26961	1.18298	0.236817	0.999959
ENSG00000289569	2.6075	2.06112	1.74242	1.18291	0.236846	0.999959
TGFBR3	20.5193	1.06238	0.898817	1.18198	0.237213	0.999959
FAM133A	2.67097	1.78697	1.51218	1.18172	0.237316	0.999959
ENSG00000288752	8.94861	1.25997	1.06665	1.18124	0.237507	0.999959
PDK1-AS1	1.8263	2.05405	1.73913	1.18108	0.237571	0.999959
ENSG00000277459	5.92471	1.34691	1.14057	1.1809	0.237641	0.999959
LINC02982	2.05069	2.01533	1.70666	1.18087	0.237656	0.999959
HTR2B	66.768	1.03428	0.875985	1.18071	0.237718	0.999959
ZNF793-AS1	5.58758	1.46578	1.24147	1.18069	0.237727	0.999959
CCNG2	111.891	0.991027	0.840178	1.17954	0.238181	0.999959
PENK	24.9123	6.23745	5.28815	1.17951	0.238193	0.999959
HESX1	1.4164	2.06939	1.75754	1.17743	0.239023	0.999959
MLLT6	84.9255	0.996976	0.847043	1.17701	0.239192	0.999959
ENSG00000270096	0.915018	2.07074	1.76024	1.1764	0.239436	0.999959
ADORA1	2.00684	2.34006	1.98939	1.17627	0.239488	0.999959
LINC01013	2.19579	1.62785	1.38398	1.17621	0.239511	0.999959
HSPB7	218.967	0.980887	0.834186	1.17586	0.23965	0.999959
HERC5	6.22451	1.46687	1.2487	1.17472	0.240108	0.999959
ZNF436-AS1	18.2405	1.10696	0.942376	1.17465	0.240135	0.999959
USP21	20.3063	1.10281	0.9391	1.17432	0.240266	0.999959
ALS2CL	3.99961	1.54049	1.31305	1.17321	0.240712	0.999959
ENSG00000275494	5.9025	1.45411	1.23947	1.17317	0.240726	0.999959
FALEC	1.49319	3.0173	2.5734	1.1725	0.240998	0.999959
OPRL1	1.11946	3.0302	2.58578	1.17187	0.241249	0.999959
ENSG00000286746	0.615591	3.0174	2.5759	1.1714	0.241438	0.999959
KCNJ12	5.85163	1.63207	1.39396	1.17082	0.241673	0.999959
PCDHB16	24.4403	1.24012	1.0595	1.17048	0.241808	0.999959
ENSG00000269892	2.40305	1.71151	1.46279	1.17003	0.241989	0.999959
ENSG00000226465	2.31936	2.05393	1.7577	1.16853	0.242591	0.999959
PART1	8.52169	1.49232	1.27715	1.16848	0.242613	0.999959
CHRNA1	2.97973	2.44259	2.09189	1.16765	0.242948	0.999959
ZNF558	34.5424	1.05123	0.900331	1.1676	0.242968	0.999959
ENSG00000291250	1.22453	2.44246	2.09316	1.16687	0.243262	0.999959
ENSG00000275719	2.49696	1.6443	1.41109	1.16526	0.243912	0.999959
ENSG00000257835	0.785726	2.44186	2.09882	1.16344	0.24465	0.999959
TPRG1	2.52736	1.54719	1.33162	1.16188	0.245284	0.999959
ENSG00000272343	2.5741	2.02526	1.74342	1.16166	0.245374	0.999959
MIR130AHG	1.60606	2.02607	1.74665	1.15998	0.246058	0.999959
DAAM2	85.2935	1.00427	0.865845	1.15987	0.2461	0.999959
ENSG00000275632	1.88555	2.02207	1.7451	1.15871	0.246574	0.999959
JADE1	110.288	0.997252	0.86119	1.15799	0.246867	0.999959
NEFM	19.7362	1.21271	1.04822	1.15693	0.247302	0.999959
CRYGS	12.7954	1.34617	1.16434	1.15617	0.247613	0.999959
SEMA4A	0.65814	2.99405	2.59066	1.15571	0.247799	0.999959
CCL5	0.65814	2.99405	2.59066	1.15571	0.247799	0.999959
ENSG00000266709	1.01259	1.99709	1.72806	1.15568	0.247812	0.999959
FAM53B	63.1138	1.00454	0.869572	1.15521	0.248006	0.999959
CCT6P3-1	2.4387	2.96575	2.56809	1.15484	0.248154	0.999959
ENSG00000284902	1.0844	2.61914	2.26825	1.15469	0.248215	0.999959
ENSG00000269246	4.40615	1.25866	1.09105	1.15363	0.248652	0.999959
C1QTNF4	1.47566	2.74519	2.3803	1.1533	0.248789	0.999959
SERPINB9P1	3.45196	1.59639	1.38473	1.15285	0.248971	0.999959
IRX2-DT	0.593069	2.96597	2.57293	1.15276	0.249009	0.999959
ZNF492	0.593069	2.96597	2.57293	1.15276	0.249009	0.999959
ENSG00000251417	0.593069	2.96597	2.57293	1.15276	0.249009	0.999959
SLC29A1	18.991	1.03463	0.898051	1.15209	0.249286	0.999959
ENSG00000261451	0.59806	2.74554	2.38451	1.15141	0.249565	0.999959
NPR3	541.277	0.959623	0.8336	1.15118	0.249659	0.999959
FBXO41	3.49464	1.58042	1.37388	1.15033	0.250007	0.999959
ZFP36L2	368.149	0.955951	0.83131	1.14993	0.250171	0.999959
ZFP28-DT	4.64104	1.5606	1.35864	1.14865	0.2507	0.999959
ENSG00000261889	8.12114	1.12541	0.980047	1.14832	0.250837	0.999959
ENSG00000257663	1.10227	2.8558	2.48739	1.14811	0.250921	0.999959
ENSG00000273771	1.10227	2.8558	2.48739	1.14811	0.250921	0.999959
LAMTOR5-AS1	3.81307	1.42098	1.23851	1.14733	0.251246	0.999959
ENSG00000253932	0.573042	2.85602	2.49032	1.14685	0.251444	0.999959
ELFN2-1	0.573042	2.85602	2.49032	1.14685	0.251444	0.999959
TP53	151.073	0.960569	0.838098	1.14613	0.251742	0.999959
ZFHX2	1.3288	2.01713	1.76254	1.14444	0.252439	0.999959
ENSG00000231401	1.3288	2.01713	1.76254	1.14444	0.252439	0.999959
RINL	4.48131	1.43995	1.25856	1.14412	0.252573	0.999959
IGFBP7-AS1	1.90882	1.74021	1.52151	1.14374	0.25273	0.999959
C5orf46	6.99403	1.16559	1.01951	1.14328	0.252921	0.999959
NPTXR	71.8391	1.16829	1.02191	1.14324	0.252939	0.999959
ZNF185	4.43861	1.25686	1.09953	1.14308	0.253004	0.999959
ENSG00000286781	0.89	2.01747	1.76575	1.14256	0.253223	0.999959
PPIL6	5.04835	1.22041	1.06833	1.14235	0.253307	0.999959
HCST	1.37135	2.01119	1.76076	1.14223	0.253359	0.999959
PRR19	1.95202	2.95624	2.59079	1.14106	0.253847	0.999959
ENSG00000288876	2.72676	1.98384	1.73866	1.14102	0.253863	0.999959
FBXO38-DT	3.82602	1.3168	1.15409	1.14099	0.253874	0.999959
SLC45A1	3.42285	1.43975	1.26244	1.14044	0.254101	0.999959
C1QTNF12	0.93255	2.01154	1.76385	1.14042	0.25411	0.999959
BANK1	0.93255	2.01154	1.76385	1.14042	0.25411	0.999959
OIP5	1.37959	1.74017	1.52623	1.14017	0.254215	0.999959
STX18-AS1	3.92172	1.44054	1.2637	1.13994	0.25431	0.999959
IRAG2	4.49963	1.66643	1.46232	1.13958	0.25446	0.999959
ENSG00000255467	3.43647	1.41461	1.24141	1.13952	0.254488	0.999959
CSF1	32.8305	0.985238	0.864755	1.13933	0.254567	0.999959
ENSG00000259735	9.02434	1.25315	1.10004	1.13918	0.254626	0.999959
SFT2D2	252.441	0.947331	0.831639	1.13911	0.254656	0.999959
LRIG3	58.7768	0.995209	0.87377	1.13898	0.25471	0.999959
REXO5	2.12648	1.43288	1.25935	1.1378	0.255205	0.999959
FOSL2	387.684	0.947222	0.834333	1.1353	0.256248	0.999959
ENSG00000283341	5.54918	1.20449	1.06104	1.1352	0.256294	0.999959
TNC	106.968	1.0426	0.918929	1.13458	0.25655	0.999959
ENSG00000272702	6.96226	1.48403	1.30846	1.13418	0.25672	0.999959
MAP4K3-DT	135.434	0.985595	0.869858	1.13305	0.257192	0.999959
ENSG00000289909	1.98421	1.65816	1.46354	1.13298	0.257223	0.999959
ENSG00000290049	0.570546	2.91087	2.56922	1.13298	0.257224	0.999959
ENSG00000262020	0.570546	2.91087	2.56922	1.13298	0.257224	0.999959
RPS20	6173.91	0.968839	0.85514	1.13296	0.257231	0.999959
ENSG00000286787	2.8844	1.6324	1.44083	1.13296	0.257231	0.999959
ANTXR2	535.257	0.939648	0.829513	1.13277	0.25731	0.999959
ZBED3	26.7773	1.00423	0.887075	1.13207	0.257605	0.999959
COPS9	986.462	0.941602	0.83214	1.13154	0.257827	0.999959
ZNF429	34.2452	1.02247	0.903691	1.13143	0.257873	0.999959
ENSG00000290199	2.243	2.83691	2.50746	1.13139	0.257893	0.999959
ENSG00000248367	1.8042	2.83664	2.51011	1.13009	0.258439	0.999959
ENSG00000270574	5.77518	1.47635	1.3069	1.12966	0.258619	0.999959
TTN	34.6491	1.0046	0.889529	1.12937	0.258744	0.999959
SPSB1	159.448	0.94519	0.837045	1.1292	0.258814	0.999959
MECOM	23.8913	1.05259	0.934531	1.12632	0.260028	0.999959
NOTCH1	109.319	0.989515	0.87897	1.12577	0.260264	0.999959
RNF157	8.44348	1.18573	1.05442	1.12454	0.260786	0.999959
RPL21	6424.41	0.950618	0.846017	1.12364	0.261166	0.999959
EDIL3-DT	14.758	1.1808	1.0509	1.12361	0.261178	0.999959
NSG1	4.93341	1.32241	1.17694	1.12361	0.261179	0.999959
GDF7	0.613096	2.91647	2.59578	1.12354	0.261207	0.999959
ENSG00000277969	7.60469	1.14049	1.01514	1.12348	0.261233	0.999959
ONECUT3	2.0185	1.4952	1.33117	1.12322	0.261344	0.999959
KLRG1	5.31748	1.30465	1.16194	1.12282	0.261513	0.999959
WDR70	90.2164	0.968488	0.862767	1.12254	0.261634	0.999959
ENSG00000289880	1.71582	1.65092	1.47158	1.12187	0.261919	0.999959
GKAP1	1.80625	1.65092	1.47158	1.12187	0.261919	0.999959
ENSG00000267655	0.910027	1.98069	1.76555	1.12185	0.261925	0.999959
CALCRL-AS1	0.98932	2.77217	2.4729	1.12102	0.262278	0.999959
TRIM2	74.5469	0.96987	0.865362	1.12077	0.262387	0.999959
ENSG00000274422	34.9488	0.975881	0.870747	1.12074	0.262399	0.999959
RASSF9	7.76151	1.16016	1.0354	1.12049	0.262504	0.999959
ENSG00000260934	0.55052	2.77241	2.47596	1.11973	0.262828	0.999959
IGSF6	2.08642	1.42879	1.27659	1.11922	0.263045	0.999959
SPATA20	69.7739	0.947467	0.848608	1.1165	0.26421	0.999959
AP2B1	379.795	0.927835	0.831513	1.11584	0.264491	0.999959
IRF1-AS1	25.6897	1.02411	0.917957	1.11564	0.264576	0.999959
KCNMB4	16.5019	1.01037	0.906005	1.11519	0.264767	0.999959
SNX30	44.7561	0.96408	0.864568	1.1151	0.264808	0.999959
GALNT16	0.723212	2.80744	2.51853	1.11471	0.264974	0.999959
CTSF	51.4346	0.975875	0.876093	1.11389	0.265324	0.999959
ECHDC2	38.9635	0.962876	0.865087	1.11304	0.265692	0.999959
SEZ6	0.575537	2.62356	2.35714	1.11302	0.265698	0.999959
SPOCK2	0.986825	2.85141	2.56227	1.11284	0.265776	0.999959
ENSG00000277744	1.07725	2.8514	2.56227	1.11284	0.265776	0.999959
TCEANC	3.47515	1.28348	1.15432	1.11189	0.266184	0.999959
CLVS1	0.548024	2.85154	2.56464	1.11187	0.266195	0.999959
PARP16	11.3482	1.08901	0.980191	1.11102	0.266559	0.999959
COL15A1	240.275	1.17247	1.05535	1.11098	0.266575	0.999959
HES2	6.83705	1.45839	1.31272	1.11097	0.266582	0.999959
LINC00310	2.92614	1.90457	1.71548	1.11023	0.266901	0.999959
ADGRF4	2.92614	1.90457	1.71548	1.11023	0.266901	0.999959
SNRPF	527.189	0.922531	0.8311	1.11001	0.266994	0.999959
TSNAXIP1	5.26279	1.37386	1.23782	1.1099	0.267041	0.999959
ENSG00000288856	1.80412	1.93527	1.7446	1.10929	0.267305	0.999959
SAP30-DT	18.9751	1.11202	1.00266	1.10907	0.267398	0.999959
CTTN-DT	5.78495	1.2763	1.15094	1.10892	0.267466	0.999959
TCEAL7	66.912	1.003	0.904913	1.1084	0.267691	0.999959
LEISA1	2.87501	2.87461	2.59356	1.10837	0.267704	0.999959
SMC5-DT	6.51222	1.17251	1.05787	1.10836	0.267706	0.999959
TARBP1	33.6118	0.970186	0.87567	1.10793	0.26789	0.999959
ENSG00000272209	1.02937	2.87461	2.596	1.10732	0.268155	0.999959
LTA4H	134.587	0.92869	0.838709	1.10729	0.26817	0.999959
ENSG00000273149	3.06525	1.30895	1.18265	1.1068	0.26838	0.999959
SMYD3	157.09	0.926662	0.837362	1.10664	0.268448	0.999959
LIX1L-AS1	4.89381	1.31588	1.18919	1.10654	0.268493	0.999959
ARHGEF33	0.590573	2.87461	2.59811	1.10642	0.268543	0.999959
ENSG00000293268	6.99505	1.13142	1.02262	1.1064	0.268553	0.999959
TCEAL3	571.647	0.922405	0.833721	1.10637	0.268566	0.999959
GNG5B	3.2363	1.37424	1.24234	1.10617	0.268653	0.999959
HYMAI	22.9788	0.984936	0.890405	1.10617	0.268655	0.999959
ENSG00000259994	4.15576	1.59688	1.44417	1.10574	0.268837	0.999959
CDCP1	11.1766	1.2261	1.10895	1.10563	0.268885	0.999959
NAA16	33.6271	0.974375	0.881383	1.10551	0.26894	0.999959
ENSG00000269463	4.51091	1.5512	1.40367	1.1051	0.269115	0.999959
ENSG00000285979	3.3229	1.23622	1.11878	1.10497	0.269174	0.999959
PITPNM3	4.32477	1.37547	1.24487	1.10491	0.269198	0.999959
FOXC2-AS1	42.7226	0.966916	0.875919	1.10389	0.269642	0.999959
ENSG00000224905	6.80814	1.21295	1.09924	1.10345	0.269833	0.999959
ENSG00000227627	10.0073	1.05122	0.953104	1.10294	0.270051	0.999959
LUCAT1	2.27784	1.54828	1.40417	1.10263	0.270189	0.999959
CDC37L1-DT	6.03296	1.22164	1.1084	1.10217	0.27039	0.999959
DNAJC27-AS1	5.48777	1.30857	1.18735	1.10209	0.270421	0.999959
SCAI	27.9652	0.980711	0.889881	1.10207	0.270431	0.999959
PPP2R2C	1.22992	2.77777	2.5213	1.10172	0.270582	0.999959
ROR1-AS1	2.67242	1.57875	1.4362	1.09926	0.271656	0.999959
ZFAS1	1902.45	0.93243	0.848347	1.09911	0.271718	0.999959
VGF	7.43648	1.29329	1.17844	1.09746	0.272442	0.999959
SYT15B	2.74924	1.369	1.24791	1.09704	0.272626	0.999959
LRCH2	37.5965	0.956876	0.872489	1.09672	0.272764	0.999959
ZNF230-DT	4.71353	1.35913	1.24009	1.09599	0.273084	0.999959
ABHD12B	1.13194	2.32923	2.12564	1.09578	0.273174	0.999959
FER1L6	1.22237	2.32923	2.12564	1.09578	0.273175	0.999959
BEST1	43.1542	0.946351	0.863741	1.09564	0.273236	0.999959
COX7A1	706.925	0.923136	0.842704	1.09544	0.273322	0.999959
TMC3-AS1	5.68604	1.17151	1.06998	1.09489	0.273565	0.999959
LINC01376	1.5385	1.91516	1.74926	1.09484	0.273588	0.999959
TSKU-AS1	1.0997	1.91585	1.75226	1.09336	0.274236	0.999959
ZCCHC24	335.983	0.905647	0.828513	1.0931	0.27435	0.999959
ENSG00000289260	8.13186	1.20855	1.10588	1.09284	0.274463	0.999959
SCNN1A	0.975099	1.92099	1.75869	1.09228	0.274709	0.999959
UQCR11	1319.39	0.91214	0.835734	1.09142	0.275086	0.999959
GPR85	3.4446	1.47353	1.35043	1.09116	0.275202	0.999959
OST4	2297.59	0.907574	0.831809	1.09109	0.275235	0.999959
KLF11	30.1239	0.96066	0.880832	1.09063	0.275437	0.999959
ENSG00000260495	0.964302	2.78713	2.55658	1.09018	0.275634	0.999959
LIFR	82.9394	0.978913	0.898318	1.08972	0.275838	0.999959
CCDC69	1.00685	2.8304	2.59814	1.08939	0.275981	0.999959
UXT-AS1	1.00685	2.8304	2.59814	1.08939	0.275981	0.999959
ENSG00000275234	0.527997	2.67855	2.45894	1.08931	0.276017	0.999959
ENSG00000240207	0.527997	2.67855	2.45894	1.08931	0.276017	0.999959
NPIPB3	0.527997	2.67855	2.45894	1.08931	0.276017	0.999959
TRIM55	0.527997	2.67855	2.45894	1.08931	0.276017	0.999959
CBX7	7.85758	1.20628	1.10753	1.08917	0.276081	0.999959
LINC03014	3.62658	1.37955	1.26734	1.08854	0.276358	0.999959
ESYT3	0.568051	2.83041	2.60024	1.08852	0.276367	0.999959
NOTCH2NLB	3.7309	1.3107	1.20425	1.08839	0.276421	0.999959
ZNF691	12.939	1.00882	0.927664	1.08748	0.276823	0.999959
PCDHB12	4.58214	1.35099	1.24267	1.08717	0.276962	0.999959
DNAH11	3.42819	1.89439	1.74371	1.08641	0.277297	0.999959
MMP25-AS1	10.8836	1.07394	0.988711	1.0862	0.277391	0.999959
SLITRK3	0.678167	2.74643	2.52958	1.08572	0.277601	0.999959
CTNS-AS1	1.68146	1.87293	1.72528	1.08558	0.277666	0.999959
SLC12A7	34.2074	1.02515	0.945089	1.08471	0.278049	0.999959
NBPF19	2.29041	1.37533	1.268	1.08464	0.278081	0.999959
LINC00896	1.92344	1.91457	1.7657	1.08431	0.278227	0.999959
EEF1G	30.5139	0.970137	0.895573	1.08326	0.278693	0.999959
ALG1L2	0.864982	1.91496	1.76916	1.08241	0.279069	0.999959
CCDC122	16.1783	1.04008	0.961	1.08229	0.279124	0.999959
LINC02984	2.25412	1.35199	1.24923	1.08226	0.279135	0.999959
ENSG00000293164	6.67938	1.22325	1.13072	1.08184	0.279324	0.999959
ENSG00000285805	0.872469	1.89409	1.75213	1.08102	0.279688	0.999959
ENSG00000267632	9.46422	1.08721	1.00618	1.08053	0.279906	0.999959
LINC02593	6.20954	1.34336	1.24342	1.08038	0.279974	0.999959
MAMDC2	177.566	0.992484	0.918782	1.08022	0.280046	0.999959
SLC22A5	3.25957	1.25915	1.16633	1.07958	0.280329	0.999959
PDE8B-1	1.79997	1.65334	1.53151	1.07954	0.280345	0.999959
RBP1	107.994	0.933479	0.864766	1.07946	0.280383	0.999959
ENSG00000260669	17.0115	1.005	0.931111	1.07935	0.28043	0.999959
PIN4	234.146	0.905276	0.83876	1.0793	0.280453	0.999959
TIPARP-AS1	7.56993	1.19284	1.1052	1.0793	0.280454	0.999959
PRKCH	3.34142	1.34549	1.24746	1.07859	0.280771	0.999959
S1PR2	96.8869	0.930892	0.863451	1.07811	0.280986	0.999959
DBT	85.0797	0.915342	0.849067	1.07806	0.281009	0.999959
ENSG00000289942	5.37075	1.33553	1.23967	1.07733	0.281335	0.999959
ERICH2	4.75095	1.32828	1.23334	1.07697	0.281492	0.999959
MYLIP	95.5971	0.914073	0.848901	1.07677	0.281582	0.999959
ENSG00000289132	2.74539	1.49347	1.38705	1.07673	0.281602	0.999959
NHLRC3	76.1303	0.913525	0.848526	1.0766	0.281658	0.999959
ZNF57	7.57237	1.12368	1.044	1.07632	0.281783	0.999959
PROM2	2.36222	1.40809	1.30843	1.07617	0.281851	0.999959
TMEM108	9.31548	1.13798	1.05813	1.07546	0.282171	0.999959
PHLDB3	47.1743	0.948491	0.882332	1.07498	0.282383	0.999959
UQCRQ	1762.66	0.890422	0.828387	1.07489	0.282425	0.999959
CFAP58-DT	4.13217	1.45457	1.3533	1.07483	0.28245	0.999959
COX6C	1654.86	0.893038	0.83106	1.07458	0.282564	0.999959
SH3D19	245.062	0.896623	0.834428	1.07454	0.282583	0.999959
OR7A5	6.08488	1.49122	1.38811	1.07428	0.282697	0.999959
PPP1R3C	46.7899	0.935091	0.870541	1.07415	0.282756	0.999959
HOXB-AS3	37.3594	0.984974	0.918703	1.07214	0.283659	0.999959
MATR3	23.394	0.937659	0.874845	1.0718	0.28381	0.999959
MIR99AHG	19.7721	0.976813	0.911508	1.07164	0.28388	0.999959
LRRC56	1.60641	1.87486	1.75027	1.07119	0.284085	0.999959
CATSPER2P1-1	5.74326	1.16412	1.08719	1.07076	0.284276	0.999959
VEPH1	117.279	0.916401	0.855926	1.07065	0.284325	0.999959
METAP2	629.64	0.895521	0.837076	1.06982	0.2847	0.999959
ENSG00000289433	0.545528	2.78359	2.60214	1.06973	0.284741	0.999959
PML	171.865	0.908912	0.84973	1.06965	0.284778	0.999959
CHRD	4.08147	1.48152	1.38632	1.06867	0.285217	0.999959
C1orf220	1.99522	1.47015	1.37737	1.06737	0.285807	0.999959
ENSG00000273004	0.553015	2.47833	2.32402	1.0664	0.286244	0.999959
EIF2AK3-DT	2.52731	1.49306	1.4002	1.06632	0.286278	0.999959
NEK6	164.747	0.901122	0.845203	1.06616	0.286351	0.999959
C10orf143	23.1072	0.961488	0.902096	1.06584	0.286497	0.999959
PYGO2	40.9635	0.947435	0.88908	1.06564	0.286588	0.999959
PTPN4	58.2942	0.933672	0.876164	1.06564	0.286588	0.999959
KCNMA1	30.9567	0.975645	0.915606	1.06557	0.286617	0.999959
ENSG00000257222	0.502979	2.7172	2.55209	1.06469	0.287015	0.999959
LINC03016	0.502979	2.7172	2.55209	1.06469	0.287015	0.999959
ENSG00000293482	0.502979	2.7172	2.55209	1.06469	0.287015	0.999959
ENSG00000284830	0.502979	2.7172	2.55209	1.06469	0.287015	0.999959
ENSG00000287679	0.502979	2.7172	2.55209	1.06469	0.287015	0.999959
ENSG00000290848	1.81049	1.87914	1.76499	1.06467	0.287025	0.999959
KANTR	31.0676	0.959267	0.901738	1.0638	0.28742	0.999959
CLDND2	8.79307	1.17204	1.10184	1.06371	0.28746	0.999959
SYNC	81.886	0.898349	0.844718	1.06349	0.28756	0.999959
CPAMD8	1.18943	1.59687	1.5016	1.06345	0.28758	0.999959
ENSG00000290285	12.7169	0.978446	0.920104	1.06341	0.287597	0.999959
ENSG00000224848	1.28126	1.87947	1.76798	1.06306	0.287753	0.999959
RBFADN	2.67056	1.86644	1.75595	1.06293	0.287815	0.999959
NCAPD2	44.1292	0.958509	0.901973	1.06268	0.287927	0.999959
LINC02606	7.93791	1.15498	1.0869	1.06263	0.287949	0.999959
GMPR	79.514	0.903448	0.850219	1.06261	0.28796	0.999959
LINC02925	1.79296	1.86646	1.75656	1.06256	0.28798	0.999959
TMEM11-DT	5.08924	1.13872	1.07168	1.06256	0.287981	0.999959
ENSG00000279467	2.07313	1.52393	1.43468	1.06221	0.288139	0.999959
EOLA2-DT	15.4738	1.09335	1.02962	1.06189	0.288284	0.999959
ENSG00000261118	1.64612	1.85617	1.74833	1.06168	0.288382	0.999959
NBPF10	19.2982	0.997992	0.941063	1.06049	0.28892	0.999959
ATE1OSP-1	1.15278	1.84537	1.74015	1.06047	0.288933	0.999959
ZNF660	8.2056	1.02452	0.966362	1.06018	0.289062	0.999959
ACSL1	319.434	0.882541	0.832737	1.05981	0.289232	0.999959
ADA2	0.930054	1.86754	1.76226	1.05974	0.289262	0.999959
ZNF283	24.092	0.96163	0.907735	1.05937	0.28943	0.999959
PDCD4-AS1	4.84756	1.32518	1.25092	1.05936	0.289434	0.999959
LOH12CR2	5.62893	1.10922	1.04749	1.05894	0.289629	0.999959
CAPN12	6.63826	1.18049	1.11546	1.0583	0.28992	0.999959
LHX9	6.08242	1.1372	1.07509	1.05777	0.290159	0.999959
ENSG00000267927	1.47351	2.57101	2.43189	1.05721	0.290417	0.999959
STEAP2	24.896	0.973521	0.921015	1.05701	0.290508	0.999959
TGFB2	140.127	0.92663	0.876678	1.05698	0.290521	0.999959
B4GALT5	102.135	0.88957	0.842033	1.05646	0.29076	0.999959
CCN4	141.643	0.889631	0.842139	1.05639	0.290788	0.999959
ENSG00000250049	1.51072	2.68079	2.53826	1.05616	0.290897	0.999959
HCP5	1.82188	2.57124	2.43456	1.05614	0.290904	0.999959
USP2	4.2829	1.41825	1.34297	1.05606	0.290941	0.999959
LNC-LBCS	2.08316	1.4382	1.36205	1.05591	0.291008	0.999959
ENSG00000273188	1.03471	2.57129	2.43515	1.0559	0.291013	0.999959
ENSG00000279932	1.03471	2.57129	2.43515	1.0559	0.291013	0.999959
AMOTL2	56.9134	0.916348	0.868359	1.05526	0.291304	0.999959
ZNNT1	4.3687	1.33677	1.26717	1.05493	0.291459	0.999959
ENSG00000290057	2.5298	1.48754	1.41029	1.05478	0.291526	0.999959
KCNK6	163.568	0.882034	0.83637	1.0546	0.291609	0.999959
STAT6	122.073	0.902642	0.855966	1.05453	0.29164	0.999959
ATF6-DT	2.55141	1.32736	1.25877	1.05449	0.291657	0.999959
LINC02802	6.41113	1.1518	1.0929	1.05389	0.291933	0.999959
DAPK1	15.4489	1.02439	0.972306	1.05357	0.292079	0.999959
BAIAP2-DT	14.3347	0.97989	0.9304	1.05319	0.292253	0.999959
LINC00665	43.6285	0.923223	0.877043	1.05265	0.2925	0.999959
TMEM130	1.72115	1.59148	1.51191	1.05263	0.29251	0.999959
MEGF6	12.1167	1.1199	1.06421	1.05233	0.292648	0.999959
ZNF611	26.2472	0.988723	0.93967	1.0522	0.292706	0.999959
LRRC75A	209.929	0.928555	0.883596	1.05088	0.293313	0.999959
ENSG00000277602	0.961807	2.73378	2.60165	1.05079	0.293356	0.999959
CHI3L2	0.961807	2.73378	2.60165	1.05079	0.293356	0.999959
ODC1-DT	1.05224	2.73378	2.60165	1.05079	0.293356	0.999959
RNF208	4.57133	1.45718	1.38725	1.05041	0.293531	0.999959
ENSG00000257894	3.02621	1.74219	1.65883	1.05026	0.2936	0.999959
ENSG00000293037	0.523006	2.73382	2.60375	1.04995	0.293739	0.999959
ENSG00000290812	0.523006	2.73382	2.60375	1.04995	0.293739	0.999959
MAP3K2-DT	20.9295	0.95722	0.91204	1.04954	0.293931	0.999959
LINC01963	9.19377	1.07312	1.02302	1.04897	0.294191	0.999959
TSPYL2	67.3499	0.894668	0.853142	1.04867	0.294328	0.999959
NR2F2-AS1	83.9	0.886724	0.84558	1.04866	0.294336	0.999959
SOAT1	232.628	0.875492	0.835259	1.04817	0.294561	0.999959
TSTD2	61.9512	0.917135	0.875006	1.04815	0.294571	0.999959
NDUFA1	1133.63	0.868721	0.828952	1.04797	0.294651	0.999959
ENSG00000279232	6.07089	1.10192	1.05222	1.04724	0.29499	0.999959
ZNF687-AS1	6.84195	1.12016	1.0698	1.04707	0.295065	0.999959
IFI16	728.658	0.867998	0.829438	1.04649	0.295335	0.999959
SCMH1	41.1525	0.931041	0.889717	1.04645	0.295355	0.999959
BMT2	41.1629	0.904648	0.865353	1.04541	0.295834	0.999959
GPX1	21.6231	1.00197	0.959146	1.04465	0.296185	0.999959
ENSG00000260604	3.54327	1.41436	1.35448	1.04421	0.296388	0.999959
SIX4	22.3935	0.943308	0.903687	1.04384	0.296558	0.999959
DHX40	125.148	0.883054	0.846094	1.04368	0.296632	0.999959
ZNF232-AS1	35.9055	0.945255	0.905727	1.04364	0.296651	0.999959
NAA38	484.679	0.868241	0.833001	1.0423	0.297271	0.999959
STAT2	367.558	0.87609	0.840716	1.04208	0.297377	0.999959
MMD	86.6921	0.884284	0.848765	1.04185	0.297482	0.999959
PLD2	27.2625	0.924267	0.887203	1.04178	0.297516	0.999959
ENSG00000227482	1.90841	1.81936	1.74723	1.04128	0.297744	0.999959
VPS9D1-AS1	1.25874	1.8426	1.76997	1.04103	0.297859	0.999959
ZNF578	8.15939	1.14591	1.10077	1.04101	0.297869	0.999959
GCKR	1.60571	1.56252	1.50108	1.04093	0.297908	0.999959
ENSG00000263986	2.93824	1.41512	1.36034	1.04027	0.298216	0.999959
SLCO1B3	3.09405	1.27759	1.22837	1.04007	0.298309	0.999959
GNG8	0.819938	1.84295	1.77309	1.0394	0.298617	0.999959
CKAP2-DT	2.06815	2.63992	2.54061	1.03909	0.298763	0.999959
ENSG00000261560	6.40424	1.09301	1.05204	1.03895	0.29883	0.999959
TXNDC11-AS1	1.00969	2.63996	2.54106	1.03892	0.298843	0.999959
RPS25	3774.81	0.87684	0.844238	1.03862	0.298983	0.999959
ENSG00000244464	0.6106	2.64547	2.54715	1.0386	0.298991	0.999959
TNNC2	0.6106	2.64547	2.54715	1.0386	0.298991	0.999959
ENSG00000271830	0.6106	2.64547	2.54715	1.0386	0.298991	0.999959
CFAP90	0.6106	2.64547	2.54715	1.0386	0.298991	0.999959
RNASEK	31.3014	0.93841	0.903754	1.03835	0.299109	0.999959
IL1R2	4.99028	1.10043	1.0599	1.03824	0.29916	0.999959
LINC02783	0.480457	2.64015	2.54364	1.03794	0.299298	0.999959
ENSG00000248491	0.480457	2.64015	2.54364	1.03794	0.299298	0.999959
SGCA	58.4888	0.907412	0.87472	1.03737	0.299561	0.999959
POLR3G	13.5198	0.98733	0.952049	1.03706	0.299709	0.999959
NMNAT3	4.64933	1.14786	1.10706	1.03685	0.299804	0.999959
RUNX1	739.085	0.857835	0.827652	1.03647	0.299984	0.999959
SGSH	38.3438	0.902779	0.871598	1.03577	0.300307	0.999959
CC2D1A	27.693	0.929609	0.898963	1.03409	0.301094	0.999959
RHOBTB2	50.6754	0.888507	0.859537	1.03371	0.301274	0.999959
ENSG00000272148	1.51348	1.81473	1.75576	1.03359	0.30133	0.999959
CYB5RL	12.6825	0.996772	0.964623	1.03333	0.30145	0.999959
HSF2BP	4.66797	1.10535	1.06999	1.03305	0.30158	0.999959
ENSG00000289159	4.30404	1.26402	1.22392	1.03276	0.301714	0.999959
DKK2	111.595	0.983105	0.952223	1.03243	0.30187	0.999959
FGF14	13.014	0.956216	0.926262	1.03234	0.301914	0.999959
TRABD2A	4.48531	1.14078	1.10526	1.03214	0.302006	0.999959
PGM5	8.45024	1.20438	1.16696	1.03206	0.302043	0.999959
ENSG00000260927	33.5867	0.900162	0.872584	1.0316	0.302258	0.999959
CPEB1	17.084	1.16383	1.12894	1.0309	0.302586	0.999959
UBE2L6	196.468	0.912887	0.885763	1.03062	0.302718	0.999959
PANO1	10.7286	0.989314	0.96002	1.03051	0.302769	0.999959
RPP21	17.1119	1.02818	0.998356	1.02987	0.30307	0.999959
CHST3	58.1895	0.899712	0.873763	1.0297	0.303152	0.999959
SOX9	64.8827	0.8862	0.861137	1.0291	0.303431	0.999959
EXTL3-AS1	0.500484	2.6807	2.605	1.02906	0.303453	0.999959
HHIP-AS1	109.837	0.860701	0.836799	1.02856	0.303685	0.999959
ZNF18	19.2316	0.955272	0.928973	1.02831	0.303804	0.999959
CACNB4	6.51892	1.12413	1.09329	1.02821	0.303853	0.999959
NANOS1	2.90296	1.28356	1.24858	1.02802	0.303941	0.999959
APLF	16.6688	1.01982	0.992593	1.02743	0.304217	0.999959
ENSG00000291132	7.75323	1.08821	1.05928	1.02731	0.304275	0.999959
ENSG00000245025	3.35813	1.80411	1.7564	1.02716	0.304346	0.999959
H4C16	6.1679	1.01376	0.986958	1.02715	0.304349	0.999959
ENSG00000275056	1.55429	1.43319	1.39595	1.02667	0.304575	0.999959
FHIP1A	1.55429	1.43319	1.39595	1.02667	0.304575	0.999959
INSYN2A	4.65164	1.37179	1.33693	1.02607	0.304857	0.999959
ENSG00000272768	6.96639	1.0381	1.0123	1.02548	0.305137	0.999959
PTENP1-1	1.33164	1.80415	1.76067	1.0247	0.305506	0.999959
MRPL33	478.38	0.852264	0.832138	1.02419	0.305747	0.999959
MIAT	29.1858	1.02447	1.00071	1.02374	0.30596	0.999959
RPL35	5963.1	0.855735	0.836076	1.02351	0.306065	0.999959
SNHG32	116.907	0.874077	0.855201	1.02207	0.306747	0.999959
OSBPL5	43.7963	0.887666	0.868556	1.022	0.30678	0.999959
ENSG00000260160	6.22779	1.11151	1.08763	1.02195	0.306802	0.999959
SELENBP1	65.3792	0.873849	0.855145	1.02187	0.306842	0.999959
ZNF616	34.4799	0.891682	0.872618	1.02185	0.306853	0.999959
LHX2	0.588078	2.60886	2.55329	1.02176	0.306893	0.999959
CCDC78	2.00016	1.78765	1.74965	1.02172	0.306912	0.999959
ENSG00000260360	1.6082	1.54856	1.51598	1.02149	0.307022	0.999959
ZNF793	10.9077	1.06213	1.03999	1.02129	0.307116	0.999959
OSCAR	2.48385	1.28536	1.25889	1.02103	0.307239	0.999959
CXCL6	54.8349	0.873906	0.856172	1.02071	0.30739	0.999959
ENSG00000247121	1.56136	1.78822	1.75251	1.02037	0.307551	0.999959
ENSG00000260361	1.56136	1.78822	1.75251	1.02037	0.307551	0.999959
JAK3	3.68098	1.26901	1.24381	1.02026	0.307603	0.999959
TBC1D5	128.301	0.864908	0.847868	1.0201	0.307682	0.999959
CCDC62	3.01149	1.43271	1.40454	1.02006	0.307702	0.999959
ACTRT3	14.7981	0.953386	0.935158	1.01949	0.307969	0.999959
TP53INP1	241.241	0.857995	0.84181	1.01923	0.308096	0.999959
CDC42-IT1	2.38648	1.39427	1.36802	1.01918	0.308117	0.999959
SMIM14-DT	1.03213	1.78882	1.7555	1.01898	0.308213	0.999959
CDH8	1.03213	1.78882	1.7555	1.01898	0.308213	0.999959
DNAJC28	10.5969	1.03782	1.01888	1.01859	0.308396	0.999959
CLMP	180.212	0.860954	0.845317	1.0185	0.308441	0.999959
GTF2IRD2B	21.3833	0.925112	0.908568	1.01821	0.308579	0.999959
TECTA	1.56859	2.19974	2.16044	1.01819	0.308587	0.999959
KRT6A	1.56859	2.19974	2.16044	1.01819	0.308587	0.999959
CCL28	1.32665	1.80382	1.77206	1.01792	0.308715	0.999959
WAPL-DT	3.99044	1.24233	1.22102	1.01745	0.308939	0.999959
CYP7B1	5.94899	1.25665	1.23518	1.01738	0.308972	0.999959
PLA2G4C	10.481	1.12941	1.1107	1.01684	0.309229	0.999959
LEKR1	0.797415	1.80417	1.77518	1.01633	0.309474	0.999959
IQCN	0.797415	1.80417	1.77518	1.01633	0.309474	0.999959
HAAO	0.797415	1.80417	1.77518	1.01633	0.309474	0.999959
ENSG00000287584	0.797415	1.80417	1.77518	1.01633	0.309474	0.999959
MXD1	52.4267	0.88139	0.867386	1.01614	0.30956	0.999959
FBXL13	6.86481	1.08757	1.07052	1.01592	0.309666	0.999959
EGR3	8.29483	1.12429	1.10693	1.01568	0.309782	0.999959
LLGL1	25.3921	0.983522	0.968702	1.0153	0.309964	0.999959
ENSG00000272425	0.921753	2.44698	2.41021	1.01526	0.309984	0.999959
CCL7	1.01218	2.44698	2.41021	1.01526	0.309984	0.999959
IFIT2	6.84882	1.02489	1.00956	1.01518	0.310021	0.999959
PAPOLA-DT	4.86085	1.19189	1.17451	1.0148	0.310202	0.999959
ENSG00000268472	1.21619	1.79487	1.77018	1.01395	0.310606	0.999959
ENSG00000253372	0.482952	2.4473	2.41384	1.01387	0.310647	0.999959
CD226	0.482952	2.4473	2.41384	1.01387	0.310647	0.999959
ADM	245.297	0.843034	0.831567	1.01379	0.310683	0.999959
ZNF471	20.3236	0.979093	0.966044	1.01351	0.310817	0.999959
LINC03085	1.47343	1.76815	1.74512	1.0132	0.310966	0.999959
SLC30A4	43.9273	0.895644	0.884224	1.01291	0.311101	0.999959
SH3RF2	3.17622	1.26977	1.25434	1.0123	0.311396	0.999959
MAST4-AS1	0.777388	1.79512	1.77352	1.01218	0.311451	0.999959
ENSG00000276573	0.777388	1.79512	1.77352	1.01218	0.311451	0.999959
ENSG00000239920	0.777388	1.79512	1.77352	1.01218	0.311451	0.999959
IL17RB	11.0283	1.2756	1.26046	1.01201	0.311532	0.999959
GHRL	1.51174	1.41996	1.40334	1.01185	0.311611	0.999959
ENSG00000258068	1.03463	1.7683	1.74824	1.01147	0.311791	0.999959
GARIN1A	13.3808	0.948237	0.937485	1.01147	0.311792	0.999959
REEP2	6.42829	1.08588	1.07404	1.01103	0.312004	0.999959
LRFN5	3.20171	1.39273	1.37906	1.00991	0.312539	0.999959
ENSG00000260920	8.10027	0.985481	0.976103	1.00961	0.312683	0.999959
ENSG00000287809	0.987165	2.55438	2.5306	1.0094	0.312783	0.999959
OR7C1	35.2242	1.08227	1.07271	1.00891	0.31302	0.999959
MIR4458HG	79.1601	0.854126	0.846631	1.00885	0.313045	0.999959
NEGR1	28.0435	0.881578	0.873873	1.00882	0.313062	0.999959
TRHDE	0.457934	2.5546	2.53328	1.00841	0.313255	0.999959
RET	0.457934	2.5546	2.53328	1.00841	0.313255	0.999959
HIGD1B	0.457934	2.5546	2.53328	1.00841	0.313255	0.999959
LINC01011	3.11377	1.33579	1.3254	1.00785	0.313528	0.999959
CYP17A1	4.05499	1.3361	1.32576	1.0078	0.313549	0.999959
LINC02939	0.916762	2.62369	2.60371	1.00767	0.313611	0.999959
ENSG00000285804	0.916762	2.62369	2.60371	1.00767	0.313611	0.999959
ENSG00000267062	1.00719	2.62369	2.60371	1.00767	0.313612	0.999959
MESP1	1.00719	2.62369	2.60371	1.00767	0.313612	0.999959
SPIDR	60.6032	0.87494	0.868753	1.00712	0.313877	0.999959
ENSG00000264812	0.477961	2.62376	2.60583	1.00688	0.313993	0.999959
ACADL	0.477961	2.62376	2.60583	1.00688	0.313993	0.999959
CHST6	0.477961	2.62376	2.60583	1.00688	0.313993	0.999959
PYGL	63.5925	0.860702	0.855177	1.00646	0.314194	0.999959
ENSG00000239407	8.86453	1.00752	1.00116	1.00635	0.314246	0.999959
PRRT3	17.8351	0.929604	0.9241	1.00596	0.314437	0.999959
ANKRD62	0.530493	2.29148	2.27852	1.00569	0.314564	0.999959
NRF1	16.7154	0.937443	0.932241	1.00558	0.314618	0.999959
TMEM86A	2.01949	1.49665	1.48948	1.00482	0.314984	0.999959
MBTPS1-DT	9.41939	1.37211	1.36591	1.00453	0.315121	0.999959
CFAP418-AS1	0.565555	2.57055	2.55959	1.00428	0.315243	0.999959
CILP2	8.39147	1.00869	1.00451	1.00416	0.315302	0.999959
MAF	158.457	0.901361	0.897634	1.00415	0.315305	0.999959
TMEM8B	31.6693	0.891365	0.888146	1.00362	0.31556	0.999959
CLU	544.373	0.891992	0.8895	1.0028	0.315957	0.999959
PIK3R1	936.375	0.832227	0.831423	1.00097	0.316843	0.999959
ENSG00000289390	2.98612	1.38448	1.38374	1.00053	0.317054	0.999959
HYDIN	2.16245	1.52218	1.5222	0.99999	0.317315	0.999959
ENSG00000234147	2.8858	1.73997	1.7402	0.999869	0.317374	0.999959
BNC2	177.076	0.835892	0.836034	0.99983	0.317393	0.999959
PDE9A	10.884	1.1411	1.14133	0.999798	0.317408	0.999959
ENSG00000264456	1.05964	1.73789	1.73931	0.999186	0.317705	0.999959
TMSB15B-AS1	4.28156	1.21578	1.21693	0.999054	0.317769	0.999959
MAPK10	39.2206	0.86775	0.868618	0.999	0.317795	0.999959
TMEM225B	11.1658	1.08895	1.09045	0.998626	0.317976	0.999959
ZNF425	12.0014	0.952319	0.953871	0.998373	0.318098	0.999959
ADNP-AS1	8.05495	1.00882	1.01207	0.996792	0.318866	0.999959
PTK2B	3.67007	1.23966	1.24468	0.995969	0.319265	0.999959
ABHD8	25.6403	0.890071	0.893867	0.995753	0.31937	0.999959
EPB41L4B	2.32469	1.73483	1.74243	0.99564	0.319425	0.999959
CCDC8	25.7547	0.928744	0.932825	0.995626	0.319432	0.999959
ENSG00000273451	3.56869	1.25578	1.26244	0.994726	0.31987	0.999959
THRA	116.046	0.841058	0.845778	0.99442	0.320019	0.999959
ENSG00000225300	1.21369	1.7629	1.77424	0.993608	0.320414	0.999959
MIR503HG	210.101	0.861566	0.867118	0.993597	0.320419	0.999959
ENSG00000272941	1.70503	1.7345	1.74634	0.99322	0.320603	0.999959
ENSG00000271259	1.70503	1.7345	1.74634	0.99322	0.320603	0.999959
ENSG00000258773	1.88589	1.7345	1.74634	0.993219	0.320603	0.999959
TRIOBP	177.539	0.844036	0.8506	0.992283	0.32106	0.999959
BABAM2	115.45	0.852311	0.859763	0.991333	0.321523	0.999959
TEX2	105.754	0.832382	0.83992	0.991025	0.321673	0.999959
SLC6A16	2.36507	1.26617	1.2781	0.990665	0.321849	0.999959
HLA-F-AS1	3.28369	1.29026	1.30257	0.990546	0.321907	0.999959
SFXN2	9.81678	0.948886	0.957957	0.99053	0.321915	0.999959
ZC3H11C	2.36258	1.25676	1.26885	0.990474	0.321943	0.999959
CCDC25	245.026	0.825157	0.833282	0.99025	0.322052	0.999959
ABCC6	2.11491	1.50128	1.51608	0.990235	0.322059	0.999959
EBF4	5.74079	1.06173	1.07227	0.990168	0.322092	0.999959
ATP5MJ	1133.75	0.820858	0.829099	0.99006	0.322145	0.999959
ZNF630	1.48921	1.3913	1.4053	0.990038	0.322156	0.999959
ENSG00000289005	1.48921	1.3913	1.4053	0.990038	0.322156	0.999959
VPS11-DT	1.71757	1.74852	1.76692	0.989589	0.322375	0.999959
NT5M	1.89843	1.74852	1.76692	0.989588	0.322376	0.999959
SMO	12.8558	1.00193	1.01248	0.989579	0.32238	0.999959
INO80B	16.925	0.924161	0.934	0.989466	0.322435	0.999959
NUAK1	189.746	0.838862	0.848003	0.989221	0.322555	0.999959
ZFP82	29.0744	0.880058	0.889669	0.989197	0.322567	0.999959
KCNJ5-AS1	1.46843	1.73921	1.75869	0.98892	0.322702	0.999959
MINCR	52.9181	0.852003	0.862096	0.988292	0.323009	0.999959
ENSG00000289698	2.60422	1.30522	1.32075	0.98824	0.323035	0.999959
PRR34-AS1	19.9171	0.926066	0.937138	0.988185	0.323062	0.999959
NKAPP1-1	1.02963	1.74007	1.76169	0.987729	0.323285	0.999959
DND1	2.47442	1.33153	1.34817	0.987662	0.323318	0.999959
CTSO	113.924	0.832774	0.843245	0.987582	0.323357	0.999959
ENSG00000286488	2.5011	1.30524	1.32256	0.986904	0.32369	0.999959
YPEL3-DT	3.6884	1.37062	1.38894	0.986812	0.323735	0.999959
MPP2	3.62331	1.33355	1.35172	0.986563	0.323857	0.999959
PTGFR	7.20021	1.04525	1.05988	0.986205	0.324033	0.999959
TMEM220	56.8247	0.855651	0.867688	0.986128	0.324071	0.999959
BEX5	0.543033	2.53037	2.56605	0.986095	0.324087	0.999959
ARL13A	0.543033	2.53037	2.56605	0.986095	0.324087	0.999959
TRIM69	20.9951	0.945893	0.959682	0.985631	0.324314	0.999959
GAS5	3285.73	0.85714	0.869825	0.985416	0.32442	0.999959
PARP9	49.9058	0.843835	0.856375	0.985357	0.324449	0.999959
ENSG00000291201	6.02074	1.03919	1.05466	0.985327	0.324464	0.999959
ENSG00000277182	1.42347	2.56224	2.60195	0.984738	0.324753	0.999959
DUOX2	1.42347	2.56224	2.60195	0.984738	0.324753	0.999959
LINC00243	0.89424	2.56232	2.60399	0.983996	0.325118	0.999959
KANK2	401.123	0.814742	0.828145	0.983815	0.325207	0.999959
SGMS2	79.227	0.829376	0.843124	0.983693	0.325266	0.999959
ENSG00000293497	25.315	0.918298	0.933827	0.98337	0.325425	0.999959
LIMD1	82.712	0.832787	0.846897	0.983339	0.32544	0.999959
NUP93-DT	0.455439	2.5624	2.60612	0.983221	0.325498	0.999959
FLRT2-AS1	0.455439	2.5624	2.60612	0.983221	0.325498	0.999959
H2AC21	0.455439	2.5624	2.60612	0.983221	0.325498	0.999959
ENSG00000286974	0.455439	2.5624	2.60612	0.983221	0.325498	0.999959
SPANXA2-OT1	0.779884	1.73524	1.76494	0.98317	0.325524	0.999959
IGF1	4.45232	2.01837	2.05427	0.982524	0.325842	0.999959
FAHD2B	1.29455	1.42185	1.44742	0.982329	0.325938	0.999959
HOXA4	12.4792	0.954246	0.971441	0.982299	0.325953	0.999959
GAS6-AS1	11.9369	1.02762	1.04685	0.981637	0.326279	0.999959
SNRPD2	1138.56	0.817258	0.833432	0.980594	0.326793	0.999959
ENSG00000289415	1.01765	1.71525	1.74934	0.980515	0.326832	0.999959
DOCK2	3.12471	1.28287	1.30864	0.980307	0.326935	0.999959
ENSG00000288806	3.09798	1.4366	1.46638	0.979692	0.327238	0.999959
THAP8	21.9311	0.87751	0.896552	0.978761	0.327698	0.999959
NUDT16-DT	2.44906	1.30492	1.33361	0.978489	0.327832	0.999959
STX6	88.1308	0.837299	0.855784	0.9784	0.327876	0.999959
JADE2	43.0599	0.859543	0.878663	0.97824	0.327956	0.999959
ENSG00000268129	5.48759	1.22264	1.25032	0.977863	0.328142	0.999959
ZNF783	16.393	0.929151	0.950245	0.977801	0.328173	0.999959
ENSG00000290762	3.01781	1.37808	1.40959	0.977652	0.328247	0.999959
HARBI1	13.3817	0.984247	1.00724	0.977174	0.328483	0.999959
JCHAIN	28.4342	0.94183	0.964309	0.976688	0.328724	0.999959
ZNF883	1.16191	1.441	1.47559	0.97656	0.328787	0.999959
CRTC1	23.9708	0.894671	0.916368	0.976322	0.328905	0.999959
SOD2	386.244	0.808181	0.828075	0.975975	0.329077	0.999959
GOLGA8B	58.157	0.836054	0.856792	0.975796	0.329166	0.999959
AKAP5	2.52853	1.15392	1.18283	0.975557	0.329284	0.999959
SLC9A9	38.851	0.933983	0.95753	0.975408	0.329358	0.999959
ENSG00000287319	0.435412	2.45845	2.52051	0.975379	0.329372	0.999959
ENSG00000260647	0.435412	2.45845	2.52051	0.975379	0.329372	0.999959
ENSG00000285892	0.435412	2.45845	2.52051	0.975379	0.329372	0.999959
ENSG00000226965	7.89383	1.12933	1.15811	0.975148	0.329487	0.999959
FST	205.469	0.825636	0.846728	0.97509	0.329516	0.999959
CHN2	14.1147	0.927486	0.951677	0.974581	0.329768	0.999959
BRD8	119.257	0.825102	0.848515	0.972408	0.330848	0.999959
NAP1L1	4365.65	0.822609	0.846044	0.9723	0.330901	0.999959
WDFY3-AS2	44.3133	0.837963	0.861901	0.972226	0.330938	0.999959
MLYCD	10.7293	0.92422	0.951395	0.971437	0.331331	0.999959
SCIMP	1.09471	1.70847	1.75882	0.971372	0.331363	0.999959
TMA7	1640.12	0.807217	0.831081	0.971285	0.331406	0.999959
ENSG00000267007	1.46633	1.35643	1.39772	0.970458	0.331818	0.999959
LRP1	1663.19	0.801432	0.826699	0.969436	0.332328	0.999959
FOXH1	1.7204	1.71927	1.77351	0.969414	0.332338	0.999959
ATP6V0D1-DT	7.86649	0.968465	0.999877	0.968584	0.332753	0.999959
HEG1	108.521	0.817379	0.843966	0.968498	0.332796	0.999959
MUC1	14.4498	0.971544	1.00325	0.968392	0.332848	0.999959
ENSG00000292997	2.86929	1.71952	1.77587	0.968268	0.33291	0.999959
HPS4	64.7731	0.832944	0.860247	0.968262	0.332914	0.999959
ENSG00000286833	1.39811	2.48835	2.56998	0.968238	0.332925	0.999959
C1orf162	1.81083	1.71955	1.77617	0.968122	0.332983	0.999959
ENSG00000284738	0.817442	1.71609	1.77267	0.968082	0.333003	0.999959
UNC79	0.817442	1.71609	1.77267	0.968082	0.333003	0.999959
MMP13	3.18367	2.29835	2.37482	0.967798	0.333145	0.999959
ENSG00000272444	2.30606	2.29837	2.37504	0.967719	0.333185	0.999959
FHAD1	1.82263	1.65593	1.71209	0.967199	0.333444	0.999959
MESP2	0.52051	2.48813	2.57268	0.967137	0.333476	0.999959
NSMCE1-DT	0.52051	2.48813	2.57268	0.967137	0.333476	0.999959
LINC00574	0.52051	2.48813	2.57268	0.967137	0.333476	0.999959
CDCA7L	35.3532	0.838509	0.867127	0.966997	0.333545	0.999959
LINC01948	1.68395	1.65837	1.71508	0.966934	0.333577	0.999959
ICOSLG	4.36154	1.24477	1.28802	0.966424	0.333832	0.999959
PCDHB11	0.75237	1.71992	1.77968	0.966421	0.333833	0.999959
ENSG00000259522	2.50437	1.69801	1.75709	0.966373	0.333858	0.999959
ENSG00000286067	0.989661	2.29876	2.37945	0.966092	0.333998	0.999959
TRPV1	5.30422	1.07045	1.10852	0.965658	0.334215	0.999959
ST8SIA5	1.88471	1.69883	1.75995	0.965274	0.334407	0.999959
ZC3H3	20.5283	0.887796	0.919738	0.965271	0.334409	0.999959
POF1B	0.46043	2.29912	2.38335	0.964659	0.334716	0.999959
ANKRD63	0.46043	2.29912	2.38335	0.964659	0.334716	0.999959
ENSG00000256278	0.46043	2.29912	2.38335	0.964659	0.334716	0.999959
HOXC8	0.46043	2.29912	2.38335	0.964659	0.334716	0.999959
ENSG00000265618	0.46043	2.29912	2.38335	0.964659	0.334716	0.999959
SLC14A1	7.79524	5.0819	5.26836	0.964607	0.334742	0.999959
PEBP4	1.42589	1.69187	1.75515	0.963943	0.335075	0.999959
TRAM2-AS1	37.8378	0.838532	0.870041	0.963785	0.335154	0.999959
KRT16	7.63154	1.15007	1.19379	0.963372	0.335361	0.999959
SOX6	18.6527	0.875766	0.909422	0.962992	0.335551	0.999959
ENSG00000278071	5.75727	1.02622	1.0658	0.962859	0.335618	0.999959
ENSG00000291215	4.22574	1.20447	1.25186	0.96214	0.335979	0.999959
LYRM9	20.2999	0.857231	0.891166	0.961921	0.336089	0.999959
ENSG00000224066	3.34814	1.20448	1.25221	0.961878	0.336111	0.999959
GPAT4-AS1	2.0289	1.20651	1.25469	0.961598	0.336252	0.999959
LINC02615	9.33679	1.12843	1.17374	0.961399	0.336351	0.999959
ZNF829	17.6143	0.87259	0.908343	0.96064	0.336733	0.999959
AKAP7	32.8518	0.837587	0.87217	0.960348	0.33688	0.999959
IP6K3	5.30885	1.19906	1.24862	0.960309	0.3369	0.999959
NTF3	9.9222	0.919982	0.958011	0.960304	0.336902	0.999959
CHRNA10	1.57819	1.41614	1.47485	0.960191	0.336959	0.999959
PLAC8L1	1.57819	1.41614	1.47485	0.960191	0.336959	0.999959
EML2-AS1	10.335	0.968999	1.00962	0.959766	0.337173	0.999959
PHLDB2	131.86	0.803092	0.836809	0.959707	0.337202	0.999959
KCND3	2.35352	1.66605	1.73605	0.959679	0.337217	0.999959
STAM-DT	2.86005	1.13889	1.18704	0.959441	0.337337	0.999959
HTR2A	22.5439	0.981248	1.02351	0.958704	0.337708	0.999959
DCXR-DT	1.31052	2.49577	2.60336	0.958675	0.337723	0.999959
ENSG00000287601	0.871717	2.49578	2.60361	0.958587	0.337767	0.999959
NRG2	0.962147	2.49578	2.60361	0.958586	0.337767	0.999959
TEX12	0.962147	2.49578	2.60361	0.958586	0.337767	0.999959
ENSG00000276012	3.58969	1.09559	1.14349	0.958118	0.338003	0.999959
EIF5-DT	1.53564	1.43455	1.49737	0.958043	0.338041	0.999959
ENSG00000289331	0.432916	2.49588	2.60576	0.957832	0.338147	0.999959
ENSG00000259828	0.432916	2.49588	2.60576	0.957832	0.338147	0.999959
ENSG00000285572	3.85057	1.61896	1.6903	0.957796	0.338166	0.999959
KAZALD1	3.91421	1.06025	1.10766	0.957191	0.338471	0.999959
ADGRG2	1.03712	1.66543	1.74009	0.957095	0.338519	0.999959
RND3	849.612	0.790898	0.827102	0.956227	0.338958	0.999959
DPYD	59.157	0.876137	0.916373	0.956091	0.339026	0.999959
NETO1	78.1531	0.810871	0.848174	0.95602	0.339062	0.999959
ENSG00000289314	5.89056	1.11384	1.16514	0.955971	0.339087	0.999959
SNTA1	84.734	0.809708	0.847936	0.954916	0.33962	0.999959
ENSG00000203644	7.56368	0.913926	0.957086	0.954904	0.339626	0.999959
PLSCR3	2.1102	1.37118	1.43607	0.954817	0.33967	0.999959
ZNF362	45.2482	0.827293	0.866468	0.954788	0.339685	0.999959
SLIT2	85.4838	0.805721	0.844052	0.954588	0.339786	0.999959
MYOM2	4.11888	1.44999	1.5192	0.954441	0.33986	0.999959
DNAH14	14.7842	0.877157	0.919199	0.954262	0.339951	0.999959
ENSG00000253475	2.43223	1.33015	1.39525	0.953338	0.340419	0.999959
PSMB9	64.5397	0.816196	0.856284	0.953183	0.340497	0.999959
C1RL-AS1	13.6807	0.93433	0.980411	0.952998	0.340591	0.999959
TMTC1	146.032	0.796225	0.835991	0.952432	0.340878	0.999959
MAP3K8	55.002	0.815731	0.856836	0.952028	0.341083	0.999959
ENSG00000260563	9.04557	0.998106	1.04863	0.951823	0.341187	0.999959
ZNF594-DT	6.40131	1.03828	1.09103	0.951649	0.341275	0.999959
LINC01605-1	2.31753	1.21107	1.2727	0.951576	0.341312	0.999959
TTBK2	54.4308	0.836389	0.879299	0.951199	0.341503	0.999959
TIFA	33.5754	0.824596	0.86725	0.950817	0.341697	0.999959
NBR1	173.074	0.794111	0.835191	0.950814	0.341699	0.999959
CHD3	235.217	0.792638	0.833649	0.950805	0.341703	0.999959
AVIL	17.0042	0.858241	0.903233	0.950188	0.342017	0.999959
ZNF497	2.99437	1.25821	1.32496	0.949622	0.342304	0.999959
LIMK2	63.0241	0.813587	0.856958	0.94939	0.342423	0.999959
ZNF106	413.303	0.785029	0.828087	0.948003	0.343128	0.999959
PRKD2	26.096	0.834969	0.880868	0.947894	0.343183	0.999959
ENSG00000273893	0.79492	1.68204	1.77507	0.947591	0.343338	0.999959
ENSG00000260293	0.79492	1.68204	1.77507	0.947591	0.343338	0.999959
CCDC153	3.29535	1.3482	1.42288	0.947519	0.343375	0.999959
LINC03006	0.497988	2.44361	2.57948	0.947328	0.343472	0.999959
TRIM8-DT	3.65326	1.17985	1.24564	0.947183	0.343546	0.999959
AFF2	4.23765	1.31111	1.38501	0.946642	0.343821	0.999959
DYRK1B	24.7163	0.860459	0.909101	0.946494	0.343896	0.999959
HM13-IT1	0.732344	1.6817	1.77693	0.946406	0.343942	0.999959
NFE2L1-DT	1.94555	1.31905	1.39412	0.946154	0.34407	0.999959
DHRS3	7.93952	0.939183	0.993342	0.945478	0.344415	0.999959
PPWD1	66.4112	0.808012	0.854762	0.945306	0.344502	0.999959
ETV2	23.4752	0.869202	0.919752	0.94504	0.344638	0.999959
PPFIA4	2.83521	1.64778	1.7438	0.944938	0.344691	0.999959
NFE2L1	326.498	0.787429	0.833429	0.944807	0.344757	0.999959
TXNRD3	17.4899	0.928332	0.982645	0.944728	0.344798	0.999959
PPM1H	15.8813	1.02699	1.0874	0.944442	0.344944	0.999959
MEX3A	36.8427	0.844103	0.894274	0.943898	0.345222	0.999959
ENSG00000272144	3.71623	1.09369	1.1588	0.943815	0.345264	0.999959
LINC02035	10.1926	0.973544	1.03158	0.943745	0.3453	0.999959
LINC02447	2.0849	1.39059	1.4745	0.943086	0.345637	0.999959
HNRNPK-AS1	12.4586	0.862646	0.915375	0.942396	0.34599	0.999959
GJB3	1.63496	1.65831	1.76119	0.941586	0.346404	0.999959
PITPNM2	5.57394	1.18076	1.25415	0.941479	0.346459	0.999959
PDC-AS1	9.31866	1.00707	1.07097	0.940331	0.347048	0.999959
GABARAP	151.272	0.795378	0.845854	0.940325	0.347051	0.999959
HARS2	41.1336	0.805136	0.856469	0.940064	0.347185	0.999959
ABCB11	2.34895	2.34817	2.4982	0.939944	0.347246	0.999959
ENSG00000289544	1.91015	2.3482	2.49853	0.939832	0.347304	0.999959
GPR173	23.2514	0.842134	0.896296	0.939571	0.347438	0.999959
TAMALIN	58.1393	0.824079	0.877153	0.939493	0.347478	0.999959
MATCAP2	2.7313	1.23221	1.31186	0.939289	0.347583	0.999959
ZNF160	56.554	0.802685	0.854894	0.938929	0.347767	0.999959
RPS24	10905.3	0.792233	0.843768	0.938922	0.347771	0.999959
GOLGA2P5-1	0.851691	2.34849	2.5017	0.938756	0.347856	0.999959
ADAM21	0.942121	2.34848	2.5017	0.938755	0.347857	0.999959
ENSG00000277159	0.942121	2.34848	2.5017	0.938755	0.347857	0.999959
ENSG00000267666	0.942121	2.34848	2.5017	0.938755	0.347857	0.999959
GABRB3	0.942121	2.34848	2.5017	0.938755	0.347857	0.999959
CD27-AS1	75.933	0.81771	0.871284	0.938511	0.347982	0.999959
ABCA7	7.35432	0.960211	1.02386	0.937834	0.34833	0.999959
DHRS12	24.4797	0.831904	0.887092	0.937788	0.348354	0.999959
RHCE	0.41289	2.34875	2.50466	0.937753	0.348371	0.999959
ENSG00000267006	0.41289	2.34875	2.50466	0.937753	0.348371	0.999959
LINC00891	0.41289	2.34875	2.50466	0.937753	0.348371	0.999959
LINC01449	0.41289	2.34875	2.50466	0.937753	0.348371	0.999959
ENSG00000124835	0.41289	2.34875	2.50466	0.937753	0.348371	0.999959
ENSG00000273399	1.33413	1.63642	1.74553	0.937494	0.348505	0.999959
ENSG00000276728	11.7161	0.890309	0.949934	0.937233	0.348639	0.999959
ENSG00000288911	3.03241	1.10707	1.18132	0.937147	0.348683	0.999959
ENSG00000267484	1.44666	1.33015	1.41996	0.93675	0.348887	0.999959
TYMP	186.083	0.793444	0.847201	0.936548	0.348991	0.999959
NBPF20	14.7781	0.865685	0.924715	0.936165	0.349188	0.999959
GNPDA1	180.599	0.783792	0.837245	0.936156	0.349193	0.999959
ZNF503	645.306	0.773846	0.826643	0.936131	0.349206	0.999959
ENSG00000260755	3.28445	1.26935	1.35687	0.935497	0.349532	0.999959
ENSG00000274220	1.93259	1.63881	1.75378	0.934441	0.350076	0.999959
ENSG00000278291	16.567	0.885594	0.948228	0.933947	0.350331	0.999959
FAM20B	85.6706	0.79958	0.856482	0.933563	0.350529	0.999959
NLGN1	1.57889	1.64102	1.75896	0.93295	0.350846	0.999959
SLC24A1	12.9958	0.902879	0.968095	0.932635	0.351009	0.999959
ABCA12	0.964562	1.63972	1.75965	0.931844	0.351417	0.999959
SLC2A9	1.37843	2.42304	2.6003	0.931831	0.351424	0.999959
ENSG00000250397	6.55819	0.935154	1.00362	0.931783	0.351449	0.999959
ENSG00000289238	4.99807	1.16048	1.246	0.931364	0.351666	0.999959
LMOD1	66.318	0.827316	0.888391	0.931252	0.351723	0.999959
ENSG00000285599	0.849195	2.42316	2.6024	0.931125	0.351789	0.999959
ENSG00000272582	0.849195	2.42316	2.6024	0.931125	0.351789	0.999959
ENSG00000277151	0.849195	2.42316	2.6024	0.931125	0.351789	0.999959
GRK3	15.2936	0.876481	0.941432	0.931008	0.351849	0.999959
AP1G2-AS1	8.56876	0.932271	1.00175	0.930643	0.352038	0.999959
RPS11	7005.12	0.791717	0.850756	0.930604	0.352058	0.999959
ENSG00000273162	0.410394	2.42328	2.60458	0.930389	0.35217	0.999959
SLC9A3	0.410394	2.42328	2.60458	0.930389	0.35217	0.999959
ENSG00000291095	0.410394	2.42328	2.60458	0.930389	0.35217	0.999959
LBX2-AS1	4.42767	1.22599	1.31784	0.930301	0.352215	0.999959
TLCD4-RWDD3	1.9709	1.30216	1.40008	0.930063	0.352339	0.999959
TICAM2-AS1	4.78578	1.12934	1.21433	0.930006	0.352368	0.999959
AMH	2.17923	1.64599	1.77119	0.929312	0.352727	0.999959
ENSG00000277476	4.51124	1.09309	1.17672	0.928933	0.352924	0.999959
RPLP1	27502.3	0.781653	0.84149	0.928891	0.352946	0.999959
TMEM150C	4.31397	1.30918	1.40972	0.928677	0.353056	0.999959
CXCL14	3.01288	1.4043	1.51279	0.928287	0.353259	0.999959
ENSG00000289502	26.4257	0.819294	0.883483	0.927346	0.353747	0.999959
LOXL4	11.4813	0.901367	0.971987	0.927345	0.353747	0.999959
ENSG00000293177	6.42609	1.06221	1.14607	0.926827	0.354016	0.999959
PPIEL-1	21.6463	0.863265	0.932138	0.926113	0.354387	0.999959
PIK3IP1	56.1263	0.81028	0.875001	0.926034	0.354428	0.999959
ENSG00000273219	1.60605	1.40531	1.51784	0.925862	0.354518	0.999959
APOL6	74.1962	0.834393	0.901494	0.925567	0.354671	0.999959
UBL5	1616.09	0.763922	0.825942	0.92491	0.355013	0.999959
ZXDA	11.4603	0.888003	0.960199	0.924812	0.355064	0.999959
ZKSCAN8	45.4427	0.804517	0.870007	0.924724	0.355109	0.999959
SLIRP	601.941	0.767709	0.830562	0.924324	0.355317	0.999959
MAML2	101.292	0.785443	0.849759	0.924313	0.355323	0.999959
OR10AC1	1.38557	2.04771	2.21557	0.924236	0.355363	0.999959
THBS2-AS1	30.9866	0.801728	0.867774	0.92389	0.355543	0.999959
ZC4H2	14.938	0.864436	0.9358	0.923741	0.355621	0.999959
ENSG00000288253	14.522	0.852804	0.923925	0.923023	0.355995	0.999959
EGR2	35.7561	0.838147	0.908782	0.922275	0.356385	0.999959
ENSG00000260095	0.50797	2.04776	2.22119	0.921919	0.356571	0.999959
TINCR	0.50797	2.04776	2.22119	0.921919	0.356571	0.999959
SHF	8.8409	0.935266	1.01451	0.921889	0.356587	0.999959
GDPD1	8.69136	0.993475	1.0781	0.921502	0.356789	0.999959
CA5B	23.9237	0.820004	0.890455	0.920882	0.357112	0.999959
ENSG00000289476	7.18819	0.957907	1.04098	0.920196	0.35747	0.999959
FBXL19	48.4567	0.811936	0.88327	0.919239	0.357971	0.999959
RPS12	15106.8	0.778652	0.848048	0.918169	0.35853	0.999959
NRK	6.646	0.918042	1.00041	0.917663	0.358796	0.999959
RPL26	4149.18	0.776613	0.846557	0.917379	0.358944	0.999959
CCDC88B	18.7271	0.83749	0.913395	0.916898	0.359196	0.999959
TLR6	14.8419	0.86229	0.940789	0.916561	0.359373	0.999959
CACNB2	30.3375	0.826223	0.902122	0.915865	0.359738	0.999959
TCP11L2	9.86875	0.85977	0.939049	0.915576	0.35989	0.999959
ENSG00000268707	1.8551	1.25038	1.3658	0.915492	0.359934	0.999959
STXBP2	15.0419	0.837064	0.914755	0.915069	0.360155	0.999959
ENSG00000289405	7.71997	1.04868	1.14627	0.914863	0.360263	0.999959
ZNF155	17.2415	0.836277	0.914213	0.914751	0.360322	0.999959
USP2-AS1	3.82507	1.3934	1.52439	0.914068	0.360681	0.999959
SYCE1L	17.5641	0.849949	0.929893	0.914029	0.360702	0.999959
ENSG00000269934	2.79976	1.1514	1.26021	0.913657	0.360897	0.999959
ZKSCAN8P1	2.11416	1.6241	1.77806	0.91341	0.361027	0.999959
KLHDC9	3.33961	1.14677	1.25566	0.913282	0.361094	0.999959
ENSG00000293248	8.29921	0.885965	0.970256	0.913125	0.361177	0.999959
C4orf48	549.357	0.765268	0.838112	0.913086	0.361197	0.999959
RPL28	10966.1	0.772692	0.846301	0.913022	0.361231	0.999959
TMCC3	2.64589	1.61679	1.77108	0.912879	0.361306	0.999959
TSLP	57.1621	0.795684	0.871918	0.912568	0.36147	0.999959
CDK13-DT	1.46594	1.60586	1.76077	0.912022	0.361757	0.999959
FAM157C	1.58493	1.6244	1.7811	0.912018	0.361759	0.999959
ENSG00000271795	2.85215	1.21678	1.33426	0.911954	0.361793	0.999959
CDH19	9.14134	1.325	1.45317	0.911801	0.361873	0.999959
DHRS9	1.58742	1.61694	1.77481	0.91105	0.362269	0.999959
NQO1-DT	1.23905	1.61696	1.77522	0.91085	0.362374	0.999959
LRRC61	1.23905	1.61696	1.77522	0.91085	0.362374	0.999959
BAHD1	60.733	0.786325	0.863302	0.910835	0.362383	0.999959
KIF5C	1.13699	2.09782	2.30332	0.910781	0.362411	0.999959
TSNARE1	4.47698	1.02787	1.12867	0.910696	0.362456	0.999959
C1orf53	80.475	0.770543	0.846112	0.910686	0.362461	0.999959
FBN2	33.7118	0.80892	0.889031	0.909889	0.362881	0.999959
ENSG00000264853	0.709821	1.6171	1.77869	0.909149	0.363271	0.999959
LHFPL4	0.709821	1.6171	1.77869	0.909149	0.363271	0.999959
GARNL3	0.709821	1.6171	1.77869	0.909149	0.363271	0.999959
ENSG00000289339	1.91138	1.30095	1.43157	0.908758	0.363478	0.999959
LINC00954	1.10183	1.39418	1.53418	0.908746	0.363484	0.999959
GLB1L	94.2735	0.853536	0.939418	0.90858	0.363572	0.999959
KIF1C	195.014	0.766853	0.84427	0.908303	0.363718	0.999959
PRSS23-AS1	8.15751	0.874551	0.96294	0.908209	0.363768	0.999959
OLFML2B	227.146	0.77069	0.848778	0.907999	0.363879	0.999959
ERVK9-11	2.4269	1.26689	1.39532	0.907959	0.3639	0.999959
GBP2	52.4508	0.799431	0.88076	0.90766	0.364058	0.999959
ACTR3-AS1	8.30342	1.07105	1.18048	0.907299	0.364249	0.999959
ZBTB25	42.7905	0.788627	0.869351	0.907145	0.36433	0.999959
TUBB2B	1.4617	1.26953	1.39966	0.907023	0.364395	0.999959
SGK3	17.4926	0.847896	0.934982	0.906858	0.364482	0.999959
IMMP1L	70.0548	0.789929	0.871222	0.906691	0.36457	0.999959
HCFC1R1	473.41	0.774096	0.853778	0.906672	0.36458	0.999959
RESF1	212.249	0.75562	0.83355	0.906509	0.364667	0.999959
CRYBA2	15.8627	2.11488	2.33439	0.905969	0.364952	0.999959
ENSG00000257225	0.982174	2.3468	2.59132	0.905642	0.365125	0.999959
BLNK	1.40594	2.11507	2.33653	0.905219	0.365349	0.999959
IFITM1	12.7317	0.99133	1.09523	0.90513	0.365396	0.999959
ZSWIM9	30.8906	0.795037	0.878427	0.905068	0.365429	0.999959
ENSG00000290546	0.452943	2.34665	2.59362	0.904775	0.365584	0.999959
LINC02511	0.452943	2.34665	2.59362	0.904775	0.365584	0.999959
ENSG00000289018	0.749875	1.60921	1.78026	0.903919	0.366038	0.999959
SYN3	0.876708	2.11543	2.34062	0.903791	0.366106	0.999959
NEK9	100.218	0.761468	0.842603	0.903709	0.36615	0.999959
LNCAROD	1.89414	1.52943	1.69458	0.90254	0.36677	0.999959
EIF4B	1902.24	0.756651	0.838451	0.902439	0.366824	0.999959
ENSG00000286913	0.437908	2.11582	2.34489	0.902309	0.366893	0.999959
ZDHHC11B	0.437908	2.11582	2.34489	0.902309	0.366893	0.999959
LINC02519	0.437908	2.11582	2.34489	0.902309	0.366893	0.999959
ZNF14	8.23634	0.905095	1.00321	0.902199	0.366951	0.999959
PIK3R3	28.1056	0.803571	0.890702	0.902178	0.366963	0.999959
ATP8B3	5.14482	0.976044	1.08248	0.901678	0.367228	0.999959
ENSG00000235819	0.826673	2.34321	2.60014	0.901186	0.367489	0.999959
BEGAIN	0.826673	2.34321	2.60014	0.901186	0.367489	0.999959
TBX1	0.826673	2.34321	2.60014	0.901186	0.367489	0.999959
ENSG00000235609	8.85479	0.968986	1.07572	0.900779	0.367706	0.999959
SNRPE	473.82	0.747164	0.829709	0.900513	0.367847	0.999959
MAP3K5	78.1973	0.759986	0.843968	0.900492	0.367858	0.999959
ENSG00000293151	0.387872	2.34336	2.60237	0.900469	0.36787	0.999959
ESR2	0.387872	2.34336	2.60237	0.900469	0.36787	0.999959
FOSL2-AS1	0.387872	2.34336	2.60237	0.900469	0.36787	0.999959
ZNF497-AS1	0.387872	2.34336	2.60237	0.900469	0.36787	0.999959
FOXO3	273.199	0.746873	0.830234	0.899594	0.368336	0.999959
ENSG00000274561	5.01331	1.26615	1.4075	0.899573	0.368347	0.999959
RNF217-AS1	13.8848	0.86252	0.959148	0.899256	0.368516	0.999959
ENSG00000248559	0.94204	1.58353	1.76131	0.899062	0.368619	0.999959
TRAK2	240.092	0.752652	0.837615	0.898565	0.368884	0.999959
ENSG00000278600	5.91995	0.923296	1.02759	0.898506	0.368916	0.999959
SPIN3	24.626	0.807552	0.899107	0.898171	0.369094	0.999959
CCDC141	8.76327	0.894385	0.995909	0.898059	0.369154	0.999959
APOL2	69.3875	0.757539	0.84378	0.897792	0.369296	0.999959
POLR2L	1676.47	0.748423	0.833872	0.897527	0.369438	0.999959
FAM88E	2.36181	1.22515	1.36512	0.89747	0.369468	0.999959
ZNF513	50.3864	0.774174	0.862798	0.897283	0.369568	0.999959
ENSG00000288953	10.4468	0.915818	1.02138	0.896649	0.369907	0.999959
MIF-AS1	1.83258	1.22765	1.36964	0.896328	0.370078	0.999959
ZNF337-AS1	9.95849	0.840929	0.938434	0.896098	0.3702	0.999959
ADARB1	26.7388	0.799829	0.892643	0.896024	0.37024	0.999959
ELOB	1793.1	0.745053	0.831833	0.895675	0.370426	0.999959
ZNF717	27.9877	0.794767	0.887698	0.895312	0.37062	0.999959
RBIS	482.91	0.742199	0.829013	0.89528	0.370637	0.999959
C8orf44-SGK3	0.829168	2.22079	2.48161	0.8949	0.37084	0.999959
ZNF45-AS1	0.829168	2.22079	2.48161	0.8949	0.37084	0.999959
ENSG00000284686	0.829168	2.22079	2.48161	0.8949	0.37084	0.999959
CLDN16	0.919598	2.22079	2.48161	0.8949	0.370841	0.999959
ENSG00000260971	0.919598	2.22079	2.48161	0.8949	0.370841	0.999959
ENSG00000244151	0.919598	2.22079	2.48161	0.8949	0.370841	0.999959
NECAB2	6.13285	1.51961	1.69839	0.894733	0.37093	0.999959
ERN1	79.1566	0.759742	0.849351	0.894497	0.371056	0.999959
ENSG00000272219	8.25379	0.899686	1.00582	0.894482	0.371064	0.999959
LINC01914	6.68647	1.29342	1.44613	0.894402	0.371107	0.999959
THBS3	32.2323	0.801315	0.896023	0.894303	0.37116	0.999959
WDFY3-AS1	0.390367	2.22109	2.48476	0.893886	0.371383	0.999959
ENSG00000270116	0.390367	2.22109	2.48476	0.893886	0.371383	0.999959
ENSG00000274904	0.390367	2.22109	2.48476	0.893886	0.371383	0.999959
ENSG00000249341	0.390367	2.22109	2.48476	0.893886	0.371383	0.999959
HCRT	0.390367	2.22109	2.48476	0.893886	0.371383	0.999959
ENSG00000286905	0.390367	2.22109	2.48476	0.893886	0.371383	0.999959
HSD17B13	0.390367	2.22109	2.48476	0.893886	0.371383	0.999959
ENSG00000250135	1.70287	1.57122	1.75809	0.893712	0.371476	0.999959
ENSG00000278376	7.37998	0.917465	1.02659	0.893702	0.371482	0.999959
PATZ1	22.523	0.798224	0.894388	0.89248	0.372136	0.999959
PINCR	6.92261	1.13706	1.27455	0.89213	0.372323	0.999959
TCF7L1	65.2956	0.765739	0.858409	0.892045	0.372369	0.999959
ENSG00000277135	1.61244	1.57105	1.76139	0.891937	0.372427	0.999959
KRTCAP2	303.596	0.741437	0.831271	0.891931	0.37243	0.999959
ENSG00000290876	1.9319	1.35757	1.52218	0.891859	0.372468	0.999959
CLIC6	1.85055	1.56363	1.75432	0.891304	0.372766	0.999959
PKP1	0.578033	1.87556	2.10499	0.891006	0.372926	0.999959
KIAA1217	64.548	0.78565	0.881833	0.890929	0.372967	0.999959
C2orf74	11.1801	0.89905	1.00915	0.890899	0.372983	0.999959
SNHG22	2.31678	1.24364	1.39725	0.890063	0.373432	0.999959
BCL3	45.9606	0.773836	0.86982	0.88965	0.373654	0.999959
RBMS3	99.6194	0.755369	0.849269	0.889435	0.37377	0.999959
ITPR3	21.1546	0.810403	0.912168	0.888436	0.374306	0.999959
ZNF555	14.1936	0.813698	0.916714	0.887625	0.374742	0.999959
CCDC144A	16.36	0.826864	0.931802	0.887382	0.374873	0.999959
ENSG00000289915	3.81119	1.19016	1.34157	0.887141	0.375003	0.999959
ENSG00000287569	3.81455	0.949075	1.0704	0.886657	0.375264	0.999959
AR	106.556	0.748379	0.844256	0.886436	0.375383	0.999959
ENSG00000289041	0.939544	1.56663	1.76865	0.885777	0.375738	0.999959
DFFB	19.364	0.808102	0.912362	0.885725	0.375766	0.999959
ENSG00000272008	1.83543	1.24339	1.40382	0.885716	0.375771	0.999959
ENSG00000272368	19.3025	0.801085	0.906281	0.883926	0.376736	0.999959
SEC31B	22.0047	0.818955	0.926509	0.883914	0.376743	0.999959
TEX29	2.78058	1.22553	1.38681	0.883701	0.376858	0.999959
BHLHE40-AS1	2.66342	1.56957	1.77635	0.883595	0.376915	0.999959
LINC02739	1.92768	2.29383	2.59628	0.883507	0.376963	0.999959
AIFM3	1.39845	2.29382	2.59654	0.883414	0.377012	0.999959
ENSG00000257322	1.39845	2.29382	2.59654	0.883414	0.377012	0.999959
GOLGA4-AS1	7.12852	0.877634	0.993513	0.883364	0.377039	0.999959
SEC61A2	20.25	0.79156	0.896288	0.883154	0.377153	0.999959
ZRANB3	16.891	0.862676	0.977168	0.882833	0.377327	0.999959
ZBTB18	20.5426	0.792225	0.89837	0.881847	0.37786	0.999959
LNCSRLR	0.430421	2.29354	2.60099	0.881795	0.377888	0.999959
ENSG00000289939	0.430421	2.29354	2.60099	0.881795	0.377888	0.999959
PNCK	0.430421	2.29354	2.60099	0.881795	0.377888	0.999959
GBP3	61.0582	0.749148	0.849762	0.881598	0.377994	0.999959
TMEM97	49.8852	0.784269	0.890141	0.881061	0.378285	0.999959
ENSG00000265477	0.727353	1.57011	1.78308	0.880561	0.378555	0.999959
ENSG00000260948	4.08996	1.02964	1.1696	0.880336	0.378677	0.999959
ZFAND2A-DT	9.66186	0.908989	1.0327	0.880203	0.37875	0.999959
CELSR2	2.52654	1.3246	1.5057	0.879724	0.379009	0.999959
RSF1-IT2	0.684803	1.57204	1.78735	0.879539	0.379109	0.999959
ENSG00000267512	0.684803	1.57204	1.78735	0.879539	0.379109	0.999959
NINL	32.6583	0.767103	0.872248	0.879454	0.379155	0.999959
FKBP5	1584.37	0.727382	0.828061	0.878417	0.379718	0.999959
[truncated: 25,270 more rows]

## Sheet: S4_GSEA Chol_fibrotic_KEGG
Supplementary Dataset 4_S4: GSEA enriched in Cholangiocyte cells from fibrotic compared to homeostatic-like conditions. KEGG pathways. Related to Fig.5 and Extended Data Fig.10. Filtered for p.adjust < 0.05.
ID	Description	setSize	enrichmentScore	NES	pvalue	p.adjust	qvalue	rank	leading_edge	core_enrichment
hsa04820	Cytoskeleton in muscle cells	159	0.615277	2.20829	1.03657e-10	3.59691e-08	2.88058e-08	2136	tags=43%, list=14%, signal=37%	COL1A2/DCN/COL3A1/THBS2/MYL9/COL6A3/TPM2/BGN/COL5A2/COL6A2/FBN1/ITGA4/COL1A1/COL5A1/SGCA/LAMA2/FN1/FBLN2/ITGA5/FMNL1/ITGB3/DIAPH3/ANKRD1/DAAM2/TNNT1/FLNC/MYL11/COL4A1/ITGA11/ITGA10/COL4A2/NID2/TNNI2/ITGB6/TMOD4/FBLN1/SUN2/THBS1/ITGB1/COL5A3/COL6A1/PDLIM4/SPTBN5/ELN/COL27A1/COL4A3/TPM4/TMOD2/PDLIM3/TPM1/ZYX/FMNL3/VCL/NID1/ACTB/COL4A4/SGCE/ITGAV/LMNB2/AGRN/PLEC/SDC3/ENO3/SYNE3/COL4A5/SPTBN2/SYNE1/A…
hsa05217	Basal cell carcinoma	50	0.657533	1.98649	4.91588e-05	0.000947673	0.000758944	2284	tags=40%, list=15%, signal=34%	GLI3/GLI1/LEF1/WNT5A/HHIP/FZD2/FZD7/KIF7/WNT3/FZD8/SMO/WNT5B/DVL1/CTNNB1/WNT7A/WNT11/GLI2/FZD6/GADD45B/CDKN1A
hsa04512	ECM-receptor interaction	60	0.6262	1.93787	3.51026e-05	0.000716506	0.000573813	1152	tags=38%, list=8%, signal=36%	COL1A2/THBS2/COL6A3/COL6A2/ITGA4/COL1A1/LAMA2/FN1/CD36/LAMA4/ITGA5/ITGB3/COL4A1/ITGA11/ITGA10/COL4A2/HMMR/TNC/ITGB6/THBS1/ITGB1/COL6A1/COL4A3
hsa04933	AGE-RAGE signaling pathway in diabetic complications	89	0.580958	1.93487	2.94024e-05	0.000637665	0.000510674	1757	tags=29%, list=12%, signal=26%	COL1A2/COL3A1/MMP2/COL1A1/FN1/SERPINE1/AGER/CCL2/ICAM1/NOX4/COL4A1/COL4A2/EGR1/TGFBR1/IL1B/MAPK11/PLCG1/PIK3CD/COL4A3/NFATC1/AKT3/PLCB4/F3/TGFB3/TGFB2/COL4A4
hsa04510	Focal adhesion	164	0.528775	1.91587	1.32883e-06	5.76378e-05	4.61592e-05	1635	tags=24%, list=11%, signal=21%	COL1A2/PDGFRB/THBS2/MYL9/COL6A3/COL6A2/ITGA4/VAV1/COL1A1/LAMA2/PDGFRA/FN1/LAMA4/SHC3/ITGA5/ITGB3/MYL11/COL4A1/ITGA11/ITGA10/PAK6/COL4A2/TNC/FLNA/ITGB6/THBS1/ITGB1/PDGFB/PIK3CD/COL6A1/CTNNB1/PDGFC/COL4A3/AKT3/ZYX/PIP5K1A/VCL/ACTB/SHC1
hsa04926	Relaxin signaling pathway	102	0.563591	1.91583	2.39949e-05	0.000555081	0.000444536	1335	tags=22%, list=9%, signal=20%	COL1A2/COL3A1/MMP2/MMP13/COL1A1/ADCY1/GNG11/SHC3/ADCY4/COL4A1/ADCY3/COL4A2/GNB4/TGFBR1/ADCY7/MAPK11/PIK3CD/ADCY5/GNA15/COL4A3/AKT3/PLCB4
hsa05205	Proteoglycans in cancer	168	0.526655	1.90341	8.06609e-07	3.99848e-05	3.20218e-05	1808	tags=24%, list=12%, signal=21%	COL1A2/DCN/TWIST1/VAV1/MMP2/LUM/COL1A1/TIMP3/FN1/WNT5A/FZD2/TWIST2/ITGA5/ITGB3/FZD7/WNT3/FLNA/FZD8/SMO/WNT5B/THBS1/ITGB1/MAPK11/PLCG1/PIK3CD/MRAS/CTNNB1/PLAU/WNT7A/MSN/AKT3/CBL/WNT11/ITPR3/IHH/HIF1A/ACTB/TGFB2/GAB1/ITGAV
hsa05144	Malaria	25	0.706022	1.89425	0.00160389	0.0176154	0.0141073	877	tags=36%, list=6%, signal=34%	GYPC/THBS2/IL10/CD36/CD40/CCL2/ICAM1/IL1B/THBS1
hsa05206	MicroRNAs in cancer	145	0.488194	1.72933	8.76294e-05	0.00152037	0.00121759	2570	tags=28%, list=17%, signal=24%	PDGFRB/ZEB2/PDGFRA/TIMP3/ITGA5/ITGB3/KIF23/TP63/ZEB1/WNT3/TNC/DDIT4/RECK/BMF/SOCS1/THBS1/PDGFB/PLCG1/PIK3CD/PLAU/EFNA5/TPM1/E2F1/NOTCH4/SHC1/TGFB2/CDKN2A/NOTCH2/NOTCH3/SLC7A1/ABL1/RASSF1/GLS/FOXP1/VIM/CDKN1A/CCNE1/FSCN1/PDGFA/HMGA2/MCL1
hsa05165	Human papillomavirus infection	272	0.434018	1.67381	1.3477e-05	0.000334036	0.000267513	2577	tags=24%, list=17%, signal=20%	COL1A2/PDGFRB/THBS2/COL6A3/COL6A2/ITGA4/COL1A1/HES7/LAMA2/FN1/WNT5A/LAMA4/FZD2/CCNA1/ITGA5/ITGB3/FZD7/COL4A1/ITGA11/ITGA10/COL4A2/WNT3/TNC/ITGB6/FZD8/WNT5B/THBS1/ITGB1/PIK3CD/COL6A1/DVL1/CTNNB1/COL4A3/WNT7A/AKT3/MAML2/WNT11/E2F1/NOTCH4/IRF1/COL4A4/SCRIB/ITGAV/NOTCH2/NOTCH3/HLA-G/FZD6/PPP2R2B/TBPL1/COL4A5/JAG1/HES2/RBPJ/LFNG/DLG2/CDKN1A/PARD6G/TYK2/CCNE1/LAMC2/ITGB5/TUBG2/STAT2/CREB3L2/ITGA3
hsa04670	Leukocyte transendothelial migration	83	0.505318	1.66212	0.00249958	0.0201711	0.016154	1280	tags=20%, list=9%, signal=19%	THY1/MYL9/ITGA4/VAV1/MMP2/CLDN11/ICAM1/MYL11/CXCL12/ITGB1/MAPK11/PLCG1/PIK3CD/CTNNB1/CLDN6/CLDN14/MSN
hsa04916	Melanogenesis	72	0.518749	1.65029	0.00290167	0.0223751	0.0179191	1606	tags=25%, list=11%, signal=22%	ADCY1/LEF1/WNT5A/FZD2/ADCY4/FZD7/ADCY3/WNT3/FZD8/WNT5B/ADCY7/DVL1/ADCY5/CTNNB1/WNT7A/PLCB4/WNT11/MC1R
hsa04540	Gap junction	68	0.524064	1.64628	0.00233548	0.0201711	0.016154	1746	tags=25%, list=12%, signal=22%	PDGFRB/ADCY1/PDGFRA/ADCY4/ADCY3/DRD1/ADCY7/PDGFB/GJA1/ADCY5/PDGFC/TUBB6/PLCB4/ITPR3/GUCY1A2/LPAR1/TUBB3
hsa05412	Arrhythmogenic right ventricular cardiomyopathy	57	0.53405	1.64551	0.00381455	0.0259539	0.0207852	1808	tags=33%, list=12%, signal=29%	ITGA4/SGCA/LAMA2/LEF1/ITGA5/ITGB3/CACNB2/CDH2/ITGA11/ITGA10/CACNB1/ITGB6/ITGB1/GJA1/CTNNB1/CACNB4/ACTB/SGCE/ITGAV
hsa04390	Hippo signaling pathway	131	0.466407	1.63774	0.00164157	0.0176154	0.0141073	2334	tags=32%, list=16%, signal=27%	BMPR1B/LEF1/WNT5A/FGF1/FZD2/SERPINE1/FZD7/SNAI2/WNT3/CCN2/FZD8/BIRC5/TGFBR1/WNT5B/DVL1/CTNNB1/SOX2/FRMD6/DLG4/WNT7A/WTIP/AJUBA/WNT11/TGFB3/ACTB/TGFB2/BMP8B/SCRIB/SMAD7/GLI2/FZD6/AMH/NKD1/PPP2R2B/TEAD2/RASSF1/DLG2/PARD6G/TEAD3/FBXW11/MOB1B/YWHAH
hsa05146	Amoebiasis	76	0.501201	1.61767	0.00335221	0.0242134	0.0193913	1757	tags=28%, list=12%, signal=24%	COL1A2/COL3A1/COL1A1/ADCY1/LAMA2/IL10/FN1/LAMA4/COL4A1/COL4A2/IL1B/PIK3CD/GNA15/COL4A3/PLCB4/CXCL1/VCL/TGFB3/HSPB1/TGFB2/COL4A4
hsa04974	Protein digestion and absorption	57	0.508074	1.56547	0.00766677	0.0466732	0.0373782	1152	tags=32%, list=8%, signal=29%	COL1A2/COL3A1/COL8A1/COL6A3/COL5A2/COL6A2/COL1A1/COL5A1/COL7A1/COL4A1/COL4A2/COL12A1/COL5A3/SLC7A8/COL6A1/ELN/COL27A1/COL4A3
hsa05215	Prostate cancer	92	0.466534	1.56512	0.00682657	0.0449664	0.0360113	1426	tags=17%, list=10%, signal=16%	PDGFRB/FOLR3/PLAT/LEF1/PDGFRA/ZEB1/MMP3/NKX3-1/PDGFB/PIK3CD/CTNNB1/PLAU/PDGFC/AKT3/SLC46A1/E2F1
hsa05415	Diabetic cardiomyopathy	165	0.422454	1.5266	0.00241825	0.0201711	0.016154	2395	tags=25%, list=16%, signal=21%	COL1A2/COL3A1/NDUFA4L2/COX7A1/MMP2/COL1A1/CD36/NDUFC2-KCTD14/AGER/CPT1B/COX6B2/ATP5F1E/TGFBR1/NDUFB1/MAPK11/PIK3CD/NDUFA1/GYS1/UQCR11/NDUFA3/AKT3/UQCRQ/PLCB4/NDUFC1/NDUFB2/TGFB3/TGFB2/SLC2A1/COX7C/COX7A2/NDUFB4/NCF2/PDK3/NDUFS6/NDUFA6/COX7B/NDUFA2/UQCR10/UQCRB/NDUFS5/COX6B1
hsa04371	Apelin signaling pathway	96	0.448157	1.50516	0.00754725	0.0466732	0.0373782	1486	tags=19%, list=10%, signal=17%	PLAT/ADCY1/GNG11/ADCY4/SERPINE1/KLF2/ADCY3/GNB4/CCN2/EGR1/TGFBR1/ADCY7/MRAS/ADCY5/SPHK1/AKT3/PLCB4/ITPR3
hsa04151	PI3K-Akt signaling pathway	250	0.376442	1.43582	0.00329335	0.0242134	0.0193913	1152	tags=14%, list=8%, signal=13%	COL1A2/PDGFRB/THBS2/COL6A3/COL6A2/ITGA4/COL1A1/LAMA2/GNG11/PDGFRA/FN1/FGF1/LAMA4/ITGA5/ITGB3/NTF4/NRTN/COL4A1/ITGA11/ITGA10/COL4A2/GNB4/TNC/OSMR/DDIT4/ITGB6/THBS1/ITGB1/PDGFB/PIK3CD/COL6A1/GYS1/PDGFC/EFNA5/COL4A3
hsa04714	Thermogenesis	198	0.384384	1.42007	0.00722145	0.0455608	0.0364873	2844	tags=28%, list=19%, signal=23%	NDUFA4L2/COX7A1/ADCY1/NDUFC2-KCTD14/ADCY4/CPT1B/ADCY3/COX6B2/CPT1C/ATP5F1E/ATP5ME/NDUFB1/ADCY7/COX17/MAPK11/NDUFA1/ADCY5/COX16/UQCR11/RPS6KA2/NDUFA3/COX20/ATP5MF/UQCRQ/NDUFC1/NDUFB2/ACSL4/ACTB/BMP8B/COX7C/COX7A2/NDUFB4/ZNF516/NDUFAF2/NDUFS6/NDUFA6/COX7B/NDUFA2/UQCR10/COX14/UQCRB/NDUFS5/COX6B1/SMARCD1/KDM1A/SMARCD3/ACSL1/ATP5MG/CREB3L2/NDUFB3/NDUFA13/COX6C/MAPK12/ATP5MGL/ACTG1/NDUFA11
hsa05200	Pathways in cancer	407	0.332415	1.33972	0.00359384	0.0249412	0.0199742	2531	tags=23%, list=17%, signal=20%	PDGFRB/EDNRA/MMP2/ADCY1/GLI3/LAMA2/GLI1/LEF1/GNG11/PDGFRA/FN1/WNT5A/HHIP/FGF1/LAMA4/FZD2/CCNA1/GSTM1/BIRC7/ADCY4/FZD7/COL4A1/CXCL12/ADCY3/KIF7/PTGER1/COL4A2/NKX3-1/GNB4/WNT3/FZD8/BIRC5/TGFBR1/SMO/WNT5B/ADCY7/ITGB1/EGLN3/PDGFB/PLCG1/PIK3CD/DVL1/ADCY5/CTNNB1/DLL4/CDKN2B/COL4A3/WNT7A/ELOB/AKT3/PLCB4/CBL/GSTT2B/WNT11/E2F1/TGFB3/NOTCH4/HIF1A/LPAR1/RARA/TGFB2/SLC2A1/COL4A4/CDKN2A/RASGRP1/ITGAV/DAPK3/NO…
hsa05207	Chemical carcinogenesis - receptor activation	149	-0.44071	-1.56182	0.00308797	0.023294	0.018655	2390	tags=28%, list=16%, signal=24%	CREB3L4/UGT1A6/PRKCA/PIK3R3/BCL2/MGST2/CREB5/GSTA4/TNFSF11/JAK2/HSP90AA1/GSTO1/MYC/ESR2/FOS/PIK3R1/FGF9/FGF18/PAQR8/UGT2B11/KLF5/ARRB1/MGST1/CACNA1D/ADRB2/CHRNA7/CYP1A1/UGT1A4/UGT2A3/UGT2B17/AR/EPHX2/UGT2B28/ARRB2/CDC6/DLL3/CREB3L3/UGT2B15/GSTA1/UGT2B10/GSTA2/CYP3A4
hsa04080	Neuroactive ligand-receptor interaction	114	-0.468398	-1.58186	0.00235689	0.0201711	0.016154	1324	tags=33%, list=9%, signal=31%	OXTR/HCRT/SSTR5/EDN3/BDKRB1/AGTR1/ADRA1D/LYPD6B/ADRB2/KISS1/CHRNA7/BDKRB2/P2RY1/CCK/HTR2B/GABRP/LYPD6/VIPR1/INSL3/PLG/SSTR1/PTH2R/FPR1/NPW/PTAFR/CHRM3/PMCH/AGT/HTR1D/GRIN2A/GRIN2B/PRSS3/GALR2/GHR/PRLR/GAL/ADRA2A/KNG1
hsa01200	Carbon metabolism	101	-0.486577	-1.61189	0.00248693	0.0201711	0.016154	3479	tags=43%, list=23%, signal=33%	IDH3A/PSPH/PCCB/MDH1/AMT/GLUD1/ACO2/MDH2/TKT/PDHA1/PFKM/PCCA/SHMT2/IDH3G/GPI/ACOX1/PSAT1/SUCLG1/ECHS1/SDHD/GPT2/PFKL/ALDH6A1/TKFC/GLYCTK/SUCLG2/RGN/HIBCH/ACADS/ACSS1/SHMT1/MCEE/CAT/IDNK/GLUD2/GLDC/PKLR/ALDOB/HAO1/FBP1/AGXT2/GPT/CPS1
hsa04610	Complement and coagulation cascades	60	-0.539484	-1.66923	0.00157373	0.0176154	0.0141073	1415	tags=38%, list=10%, signal=35%	F8/TFPI/C4BPB/A2M/BDKRB1/BDKRB2/SERPINB2/THBD/VTN/C4BPA/C8G/PLG/SERPIND1/CFD/F11/C8A/CLU/F10/F7/SERPINC1/C6/KNG1/MASP1
hsa00590	Arachidonic acid metabolism	41	-0.583164	-1.67952	0.00341919	0.0242134	0.0193913	1449	tags=46%, list=10%, signal=42%	AKR1C3/ALOX5/PRXL2B/TBXAS1/PLA2G6/PLA2G4A/PLA2G10/EPHX2/CYP4F3/CYP2C9/PLAAT3/CYP4F2/CYP2C19/PLAAT2/CYP2C8/PLA2G12B/CYP2E1/PLA2G4C/PLA2G2A
hsa00630	Glyoxylate and dicarboxylate metabolism	29	-0.623372	-1.6935	0.0071297	0.0455608	0.0364873	3414	tags=62%, list=23%, signal=48%	PCCB/MDH1/AMT/ACO2/MDH2/PCCA/SHMT2/GRHPR/GLUL/GLYCTK/ACSS1/SHMT1/MCEE/CAT/GLDC/HAO1/HOGA1/AGXT2
hsa04975	Fat digestion and absorption	29	-0.626248	-1.70131	0.00686807	0.0449664	0.0360113	872	tags=38%, list=6%, signal=36%	ABCG8/PLA2G10/MOGAT3/SLC27A1/APOB/FABP1/PLA2G12B/DGAT2/MTTP/APOA1/PLA2G2A
hsa01240	Biosynthesis of cofactors	136	-0.488423	-1.70586	0.000265456	0.00412499	0.00330349	2994	tags=38%, list=20%, signal=30%	SHMT2/GUSB/COX15/PTS/COQ3/UGT2B7/PSAT1/AK6/AKR1A1/OXSM/NME1/UGT1A6/KYNU/GCLC/COQ2/NME3/PMM1/AK2/PANK1/LIAS/MPI/NAPRT/ALAS1/RGN/AK9/DHFR/AK4/GCH1/SHMT1/MOCS1/UGT2B11/ALDH3A2/ALDH2/ALDH1B1/CMPK2/NMNAT3/UGT1A4/UGT2A3/UGT2B17/BCO1/NQO1/UGT2B28/SDR16C5/MAT1A/HSD17B6/RDH12/HAAO/UGT2B15/TDO2/UGT2B10/HPD
hsa00565	Ether lipid metabolism	36	-0.613387	-1.7271	0.00182949	0.0186715	0.0149531	978	tags=31%, list=7%, signal=29%	PLA2G6/CHPT1/PLA2G4A/PLA2G10/PLD1/PLAAT3/PLA2G7/PLAAT2/PLA2G12B/PLA2G4C/PLA2G2A
hsa00910	Nitrogen metabolism	11	-0.809755	-1.73201	0.00221049	0.0201711	0.016154	1579	tags=73%, list=11%, signal=65%	CA13/CA3/CA9/CA5B/GLUD2/CA14/CPS1/CA2
hsa00280	Valine, leucine and isoleucine degradation	45	-0.593652	-1.74335	0.00232423	0.0201711	0.016154	2360	tags=51%, list=16%, signal=43%	HADHA/PCCB/HIBADH/ALDH9A1/PCCA/ECHS1/AUH/BCKDHB/MCCC2/ALDH6A1/ABAT/HIBCH/ACADS/EHHADH/HADH/ACADSB/ALDH3A2/ALDH2/MCEE/ALDH1B1/AOX1/AGXT2/HMGCS2
hsa04964	Proximal tubule bicarbonate reclamation	16	-0.744256	-1.75018	0.00283355	0.0223464	0.0178961	2299	tags=69%, list=15%, signal=58%	PCK2/SLC4A4/ATP1A1/ATP1B1/GLS2/FXYD2/AQP1/GLUD2/SLC9A3/PCK1/CA2
hsa04950	Maturity onset diabetes of the young	16	-0.74855	-1.76028	0.00232454	0.0201711	0.016154	1155	tags=44%, list=8%, signal=40%	PDX1/HNF4G/BHLHA15/HHEX/SLC2A2/PKLR/ONECUT1
hsa01230	Biosynthesis of amino acids	65	-0.567867	-1.77033	0.000811378	0.0104277	0.00835102	1310	tags=20%, list=9%, signal=18%	SHMT1/CBS/ABHD14A-ACY1/CTH/MAT1A/PKLR/ALDOB/ASS1/GPT/ARG1/CPS1/PAH/OTC
hsa00650	Butanoate metabolism	20	-0.724632	-1.80239	0.00167524	0.0176154	0.0141073	2360	tags=60%, list=16%, signal=51%	ECHS1/GAD1/ABAT/ACADS/EHHADH/ALDH5A1/HADH/BDH1/ACSM2B/ACSM3/HMGCS2/ACSM2A
hsa04977	Vitamin digestion and absorption	21	-0.722754	-1.82068	0.00195486	0.0193811	0.0155213	796	tags=43%, list=5%, signal=41%	SLC19A2/TCN2/LRAT/APOB/AMN/SLC19A3/SLC23A1/APOA1/RBP2
hsa04976	Bile secretion	62	-0.583764	-1.82069	0.0002942	0.00425364	0.00340652	1202	tags=34%, list=8%, signal=31%	UGT2B11/FXYD2/UGT1A4/ABCG8/UGT2A3/AQP1/UGT2B17/NR1H4/SLCO1B1/ABCC2/UGT2B28/SLC22A7/CFTR/UGT2B15/NR0B2/UGT2B10/SLC9A3/SLC5A1/CA2/SULT2A1/CYP3A4
hsa00250	Alanine, aspartate and glutamate metabolism	30	-0.672293	-1.83045	0.00127154	0.0152146	0.0121846	2485	tags=57%, list=17%, signal=47%	PPAT/NIT2/GLUL/GPT2/GAD1/ABAT/DDO/ALDH5A1/ASPA/GLS2/RIMKLA/GLUD2/ASRGL1/ASS1/AGXT2/GPT/CPS1
hsa00260	Glycine, serine and threonine metabolism	28	-0.679482	-1.83351	0.00103021	0.0127672	0.0102246	2054	tags=68%, list=14%, signal=59%	PSPH/AMT/SHMT2/GRHPR/PSAT1/MAOB/ALAS1/GLYCTK/CHDH/SHMT1/GAMT/CBS/CTH/GLDC/GCAT/MAOA/GATM/PIPOX/AGXT2
hsa00360	Phenylalanine metabolism	12	-0.843183	-1.85052	0.00032938	0.0045718	0.00366132	892	tags=50%, list=6%, signal=47%	ALDH3B1/MAOA/ALDH3A1/DDC/PAH/HPD
hsa00220	Arginine biosynthesis	19	-0.755638	-1.85512	0.000607373	0.00810609	0.00649176	1284	tags=42%, list=9%, signal=39%	GLS2/ABHD14A-ACY1/GLUD2/ASS1/GPT/ARG1/CPS1/OTC
hsa00340	Histidine metabolism	19	-0.771593	-1.89429	0.000273414	0.00412499	0.00330349	1384	tags=58%, list=9%, signal=53%	MAOB/ASPA/ALDH3A2/ALDH2/ALDH1B1/CARNS1/ALDH3B1/MAOA/AOC1/ALDH3A1/FTCD
hsa00620	Pyruvate metabolism	41	-0.664256	-1.91307	0.000157922	0.00260947	0.00208979	1339	tags=29%, list=9%, signal=27%	ACSS1/ALDH3A2/ALDH2/ALDH1B1/ADH1C/PKLR/ADH4/ADH6/LDHD/ADH1A/PCK1/ADH1B
hsa00983	Drug metabolism - other enzymes	61	-0.616702	-1.92171	6.3022e-05	0.00115098	0.000921762	2508	tags=46%, list=17%, signal=38%	TPMT/UCKL1/ITPA/NME1/UGT1A6/NME3/MGST2/GSTA4/TK1/GSTO1/NAT1/GSTP1/UGT2B11/MGST1/UGT1A4/UGT2A3/UGT2B17/UGT2B28/NAT2/CES2/UGT2B15/DPYS/GSTA1/UGT2B10/CYP2E1/CES1/GSTA2/CYP3A4
hsa00591	Linoleic acid metabolism	17	-0.843088	-2.01194	6.15253e-06	0.000194084	0.000155432	978	tags=76%, list=7%, signal=72%	PLA2G6/PLA2G4A/PLA2G10/CYP2C9/PLAAT3/CYP2C19/PLAAT2/CYP2C8/PLA2G12B/CYP2E1/PLA2G4C/PLA2G2A/CYP3A4
hsa04614	Renin-angiotensin system	14	-0.888486	-2.02576	2.64877e-06	0.000102125	8.17866e-05	1112	tags=50%, list=7%, signal=46%	AGTR1/ACE/ANPEP/MME/AGT/ACE2/KLK1
hsa00010	Glycolysis / Gluconeogenesis	54	-0.664635	-2.02935	7.33917e-06	0.000212224	0.00016996	1339	tags=31%, list=9%, signal=29%	ACSS1/ALDH3A2/ALDH2/ALDH1B1/ALDH3B1/G6PC1/GALM/ADH1C/PKLR/ADH4/ALDH3A1/ALDOB/FBP1/ADH6/ADH1A/PCK1/ADH1B
hsa00330	Arginine and proline metabolism	42	-0.702518	-2.02941	8.90225e-06	0.000237622	0.000190299	2054	tags=45%, list=14%, signal=39%	MAOB/SAT2/OAT/SAT1/GAMT/ALDH3A2/ALDH2/ALDH1B1/AGMAT/CARNS1/CKMT2/MAOA/AOC1/CKMT1A/GATM/HOGA1/PRODH2/CKMT1B/ARG1
hsa00350	Tyrosine metabolism	24	-0.80938	-2.09543	4.39854e-06	0.000152629	0.000122233	892	tags=46%, list=6%, signal=43%	ALDH3B1/ADH1C/AOX1/MAOA/ADH4/ALDH3A1/ADH6/DDC/ADH1A/HPD/ADH1B
hsa05204	Chemical carcinogenesis - DNA adducts	46	-0.745384	-2.19877	9.55163e-08	5.52402e-06	4.42391e-06	1202	tags=65%, list=8%, signal=60%	UGT1A6/CBR1/MGST2/GSTA4/GSTK1/GSTO1/NAT1/GSTP1/UGT2B11/MGST1/CYP1A1/UGT1A4/UGT2A3/UGT2B17/CYP3A5/CYP2C18/UGT2B28/CYP2C9/NAT2/HSD11B1/CYP2C19/UGT2B15/CYP2C8/GSTA1/UGT2B10/CYP2E1/CYP3A7/SULT2A1/GSTA2/CYP3A4
hsa00140	Steroid hormone biosynthesis	41	-0.769476	-2.21611	7.11336e-08	4.93667e-06	3.95353e-06	1555	tags=59%, list=10%, signal=53%	HSD17B11/SRD5A3/CYP7B1/UGT2B11/CYP1A1/SULT1E1/DHRS11/SULT2B1/UGT1A4/UGT2A3/UGT2B17/HSD17B2/CYP3A5/UGT2B28/HSD17B6/HSD11B1/UGT2B15/UGT2B10/CYP2E1/CYP3A7/AKR1D1/AKR1C4/HSD11B2/CYP3A4
hsa00982	Drug metabolism - cytochrome P450	49	-0.768631	-2.29681	5.73364e-09	4.97393e-07	3.98337e-07	1202	tags=69%, list=8%, signal=64%	MGST2/GSTA4/MAOB/GSTK1/GSTO1/FMO4/GSTP1/UGT2B11/FMO5/MGST1/ALDH3B1/UGT1A4/UGT2A3/UGT2B17/CYP3A5/UGT2B28/CYP2C9/ADH1C/AOX1/MAOA/ADH4/ALDH3A1/CYP2C19/FMO3/UGT2B15/CYP2C8/ADH6/GSTA1/UGT2B10/CYP2E1/ADH1A/ADH1B/GSTA2/CYP3A4
hsa00980	Metabolism of xenobiotics by cytochrome P450	55	-0.759796	-2.32568	8.13527e-10	9.40979e-08	7.53583e-08	1202	tags=49%, list=8%, signal=45%	UGT2B11/MGST1/CYP2S1/DHDH/CYP1A1/ALDH3B1/UGT1A4/UGT2A3/UGT2B17/CYP3A5/UGT2B28/CYP2C9/ADH1C/ADH4/HSD11B1/ALDH3A1/AKR7A3/UGT2B15/ADH6/GSTA1/UGT2B10/CYP2E1/ADH1A/ADH1B/SULT2A1/GSTA2/CYP3A4
hsa00830	Retinol metabolism	48	-0.788142	-2.34475	5.18318e-10	8.99281e-08	7.20189e-08	1475	tags=62%, list=10%, signal=56%	ALDH1A2/DHRS9/UGT2B11/CYP2S1/CYP1A1/UGT1A4/UGT2A3/UGT2B17/LRAT/BCO1/CYP3A5/CYP2C18/UGT2B28/SDR16C5/CYP2C9/ADH1C/AOX1/ADH4/HSD17B6/RDH12/UGT2B15/CYP2C8/ADH6/UGT2B10/ALDH1A1/RDH16/CYP3A7/ADH1A/ADH1B/CYP3A4

## Sheet: S5_GSEA Chol_fibrotic_GO
Supplementary Dataset 4_S5: GSEA enriched in Cholangiocyte cells from fibrotic compared to homeostatic-like conditions. GO-terms. Related to Fig.5 and Extended Data Fig.10. Filtered for p.adjust < 0.05.
ONTOLOGY	ID	Description	setSize	enrichmentScore	NES	pvalue	p.adjust	qvalue	rank	leading_edge	core_enrichment
MF	GO:0005201	extracellular matrix structural constituent	104	0.722272	2.47306	1e-10	4.66733e-08	4.08982e-08	1016	tags=52%, list=8%, signal=48%	MGP/POSTN/COL1A2/DCN/COL8A1/THBS2/AEBP1/SPARC/COL6A3/FBLN5/PXDN/EMILIN1/BGN/COL5A2/CTHRC1/COL6A2/FBN1/LUM/COL1A1/COL5A1/FMOD/EDIL3/LAMA2/CHI3L1/PCOLCE/LTBP2/FN1/FBLN2/LAMA4/EFEMP1/MATN3/EFEMP2/MFAP2/SRPX/ANOS1/IGFBP7/COL7A1/COL4A1/COL4A2/NID2/COL12A1/TNC/FBLN1/TGFBI/MFAP5/THBS1/LTBP4/COL5A3/COL6A1/LTBP1/ELN/SRPX2/COL27A1/COL4A3
BP	GO:0030199	collagen fibril organization	47	0.781451	2.3876	4.76472e-09	1.07606e-06	9.42914e-07	1469	tags=60%, list=11%, signal=53%	COL1A2/AEBP1/PXDN/EMILIN1/LOX/COL5A2/ADAMTS2/DDR2/LUM/COL1A1/COL5A1/FMOD/EFEMP2/SCX/ADAMTS7/LOXL2/COL12A1/LOXL1/FKBP10/TGFBR1/COL5A3/COLGALT1/COL27A1/FOXC1/SERPINH1/ADAMTS14/BMP1/TGFB2
MF	GO:0005518	collagen binding	54	0.760265	2.34196	3.42684e-09	8.43354e-07	7.39002e-07	867	tags=46%, list=6%, signal=43%	SPARCL1/AEBP1/SPARC/LOX/COL6A2/CCBE1/MMP13/DDR2/CTSK/LUM/PCOLCE/FN1/ANTXR1/ITGA11/ITGA10/MRC2/NID2/PCOLCE2/TGFBI/C1QTNF1/THBS1/ITGB1/PDGFB/COL5A3/COL6A1
CC	GO:0005581	collagen trimer	39	0.788738	2.29987	1.66952e-07	2.5974e-05	2.27601e-05	1016	tags=54%, list=8%, signal=50%	COL1A2/COL8A1/COL6A3/EMILIN1/LOX/COL5A2/CTHRC1/COL6A2/CCBE1/LUM/COL1A1/COL5A1/COL7A1/COL4A1/COL4A2/COL12A1/C1QTNF1/COL5A3/COL6A1/COL27A1/COL4A3
BP	GO:0030198	extracellular matrix organization	218	0.609221	2.27946	1e-10	4.66733e-08	4.08982e-08	1469	tags=35%, list=11%, signal=32%	POSTN/COL1A2/SULF1/COL8A1/AEBP1/FBLN5/FAP/PXDN/EMILIN1/LOX/COL5A2/ENG/MMP2/LCP1/ADAMTS2/MMP13/DDR2/CTSK/LUM/COL1A1/COL5A1/FMOD/OLFML2B/CRISPLD2/LAMA2/PDGFRA/ADAMTS10/CCDC80/MATN3/EFEMP2/ITGB3/ANTXR1/SCX/ADAMTS7/LOXL2/MMP19/COL7A1/COL4A1/PTX3/MMP10/MMP3/COL4A2/OLFML2A/NID2/COL12A1/ADAMTS15/ADAMTS6/BCL3/LOXL1/RECK/FBLN1/TGFBI/FKBP10/TGFBR1/ITGB1/COL5A3/PHLDB1/ELN/COLGALT1/COL27A1/FOXC1/COL4A3/MMP14…
BP	GO:0043062	extracellular structure organization	218	0.609221	2.27946	1e-10	4.66733e-08	4.08982e-08	1469	tags=35%, list=11%, signal=32%	POSTN/COL1A2/SULF1/COL8A1/AEBP1/FBLN5/FAP/PXDN/EMILIN1/LOX/COL5A2/ENG/MMP2/LCP1/ADAMTS2/MMP13/DDR2/CTSK/LUM/COL1A1/COL5A1/FMOD/OLFML2B/CRISPLD2/LAMA2/PDGFRA/ADAMTS10/CCDC80/MATN3/EFEMP2/ITGB3/ANTXR1/SCX/ADAMTS7/LOXL2/MMP19/COL7A1/COL4A1/PTX3/MMP10/MMP3/COL4A2/OLFML2A/NID2/COL12A1/ADAMTS15/ADAMTS6/BCL3/LOXL1/RECK/FBLN1/TGFBI/FKBP10/TGFBR1/ITGB1/COL5A3/PHLDB1/ELN/COLGALT1/COL27A1/FOXC1/COL4A3/MMP14…
BP	GO:0045229	external encapsulating structure organization	219	0.608262	2.27519	1e-10	4.66733e-08	4.08982e-08	1469	tags=35%, list=11%, signal=32%	POSTN/COL1A2/SULF1/COL8A1/AEBP1/FBLN5/FAP/PXDN/EMILIN1/LOX/COL5A2/ENG/MMP2/LCP1/ADAMTS2/MMP13/DDR2/CTSK/LUM/COL1A1/COL5A1/FMOD/OLFML2B/CRISPLD2/LAMA2/PDGFRA/ADAMTS10/CCDC80/MATN3/EFEMP2/ITGB3/ANTXR1/SCX/ADAMTS7/LOXL2/MMP19/COL7A1/COL4A1/PTX3/MMP10/MMP3/COL4A2/OLFML2A/NID2/COL12A1/ADAMTS15/ADAMTS6/BCL3/LOXL1/RECK/FBLN1/TGFBI/FKBP10/TGFBR1/ITGB1/COL5A3/PHLDB1/ELN/COLGALT1/COL27A1/FOXC1/COL4A3/MMP14…
MF	GO:0030020	extracellular matrix structural constituent conferring tensile strength	25	0.835018	2.21768	8.22311e-07	9.92586e-05	8.69769e-05	1245	tags=64%, list=9%, signal=58%	COL1A2/COL8A1/COL6A3/COL5A2/COL6A2/COL1A1/COL5A1/COL7A1/COL4A1/COL4A2/COL12A1/COL5A3/COL6A1/COL27A1/COL4A3/COL16A1
MF	GO:0050840	extracellular matrix binding	44	0.73664	2.21674	1.0676e-06	0.000124571	0.000109157	951	tags=39%, list=7%, signal=36%	SPARCL1/DCN/SPARC/CD248/PXDN/SSC5D/BGN/OLFML2B/FBLN2/ITGB3/LGALS1/OLFML2A/ADAMTS15/TGFBI/THBS1/ITGB1/ELN
CC	GO:0005604	basement membrane	68	0.67851	2.17645	3.87833e-07	5.43044e-05	4.7585e-05	1660	tags=44%, list=12%, signal=39%	COL8A1/THBS2/SPARC/PXDN/FBN1/COL5A1/LAMA2/AMTN/TIMP3/FN1/CCDC80/LAMA4/EFEMP2/LOXL2/COL7A1/COL4A1/COL4A2/NID2/TNC/LOXL1/FBLN1/TGFBI/EFNA5/COL4A3/APLP1/P3H2/NID1/VWA1/COL4A4/AGRN
CC	GO:0098644	complex of collagen trimers	16	0.882091	2.14708	2.54779e-06	0.000258508	0.000226522	1016	tags=75%, list=8%, signal=69%	COL1A2/COL8A1/COL5A2/LUM/COL1A1/COL5A1/COL7A1/COL4A1/COL4A2/COL5A3/COL27A1/COL4A3
CC	GO:0030312	external encapsulating structure	343	0.541286	2.12638	1e-10	4.66733e-08	4.08982e-08	1303	tags=35%, list=10%, signal=32%	MGP/SPARCL1/POSTN/COL1A2/SULF1/DCN/COL8A1/THBS2/AEBP1/SPARC/CD248/COL6A3/FBLN5/PXDN/SSC5D/EMILIN1/LOX/BGN/LRRC32/COL5A2/CTHRC1/COL6A2/FBN1/CCBE1/MMP2/ADAMTS2/MMP13/LUM/COL1A1/COL5A1/FMOD/EPYC/EDIL3/OLFML2B/CRISPLD2/LAMA2/CHI3L1/PCOLCE/LTBP2/AMTN/CSPG4/TIMP3/ADAMTS10/FN1/CCDC80/WNT5A/FBLN2/CDH13/FGF1/LAMA4/HTRA1/EFEMP1/MATN3/EFEMP2/MFAP2/SRPX/SERPINE1/ADAMTS7/LRRC17/ANOS1/IGFBP7/LOXL2/ADAM19/MMP19…
CC	GO:0031012	extracellular matrix	343	0.541286	2.12638	1e-10	4.66733e-08	4.08982e-08	1303	tags=35%, list=10%, signal=32%	MGP/SPARCL1/POSTN/COL1A2/SULF1/DCN/COL8A1/THBS2/AEBP1/SPARC/CD248/COL6A3/FBLN5/PXDN/SSC5D/EMILIN1/LOX/BGN/LRRC32/COL5A2/CTHRC1/COL6A2/FBN1/CCBE1/MMP2/ADAMTS2/MMP13/LUM/COL1A1/COL5A1/FMOD/EPYC/EDIL3/OLFML2B/CRISPLD2/LAMA2/CHI3L1/PCOLCE/LTBP2/AMTN/CSPG4/TIMP3/ADAMTS10/FN1/CCDC80/WNT5A/FBLN2/CDH13/FGF1/LAMA4/HTRA1/EFEMP1/MATN3/EFEMP2/MFAP2/SRPX/SERPINE1/ADAMTS7/LRRC17/ANOS1/IGFBP7/LOXL2/ADAM19/MMP19…
BP	GO:0032964	collagen biosynthetic process	35	0.74157	2.12359	1.043e-05	0.0007937	0.000695492	2013	tags=57%, list=15%, signal=49%	EMILIN1/ENG/RCN3/DDR2/COL1A1/COL5A1/PCOLCE/SCX/INHBA/LARP6/P3H3/SERPINH1/RGCC/TGFB3/IHH/UCN/FOSL2/RUNX1/TRAM2/VIM
BP	GO:0035904	aorta development	47	0.694552	2.1221	7.31767e-06	0.000586498	0.000513928	1259	tags=34%, list=9%, signal=31%	PDGFRB/LOX/ENG/TBX2/EDNRA/PLXND1/EFEMP2/NKX3-1/ADAMTS6/LOXL1/FKBP10/DLL4/AP2B1/SRF/FOXH1/NDST1
BP	GO:0032963	collagen metabolic process	74	0.65189	2.11309	2.10914e-06	0.000223729	0.000196046	1421	tags=45%, list=11%, signal=40%	COL1A2/FAP/EMILIN1/ENG/MMP2/RCN3/ADAMTS2/MMP13/DDR2/CTSK/COL1A1/COL5A1/PCOLCE/SCX/INHBA/MMP19/MMP10/MMP3/LARP6/MRC2/ITGB1/P3H3/MMP14/RETREG3/TNS2/SERPINH1/P3H2/RGCC/ADAMTS14/TGFB3/FURIN/IHH/HIF1A
CC	GO:0062023	collagen-containing extracellular matrix	278	0.547851	2.09665	1e-10	4.66733e-08	4.08982e-08	1016	tags=31%, list=8%, signal=29%	MGP/SPARCL1/POSTN/COL1A2/SULF1/DCN/COL8A1/THBS2/AEBP1/SPARC/COL6A3/FBLN5/PXDN/SSC5D/EMILIN1/LOX/BGN/COL5A2/CTHRC1/COL6A2/FBN1/MMP2/ADAMTS2/LUM/COL1A1/COL5A1/FMOD/EDIL3/LAMA2/PCOLCE/LTBP2/AMTN/CSPG4/TIMP3/ADAMTS10/FN1/CCDC80/WNT5A/FBLN2/CDH13/LAMA4/HTRA1/EFEMP1/MATN3/EFEMP2/MFAP2/SRPX/SERPINE1/IGFBP7/LOXL2/ADAM19/ICAM1/COL7A1/LGALS1/CDH2/NAV2/COL4A1/CXCL12/TGFB1I1/ANGPTL2/COL4A2/TGM2/NID2/COL12A1/…
BP	GO:0021675	nerve development	54	0.676849	2.085	4.90307e-06	0.000425587	0.000372928	1200	tags=31%, list=9%, signal=29%	SULF1/NPTX1/ACKR3/EDNRA/ITGA4/HOXB2/SLC1A3/GLI3/NTF4/KCNC1/NRTN/NAV2/EPHB2/SALL1/CTNNB1/PLXNA3/NPR2
MF	GO:0001968	fibronectin binding	22	0.791763	2.06796	7.47168e-05	0.00370987	0.00325083	788	tags=50%, list=6%, signal=47%	SSC5D/IGFBP5/ITGA4/MMP2/TNFAIP6/CTSK/CCDC80/ITGB3/FBLN1/THBS1/ITGB1
BP	GO:0060840	artery development	77	0.629664	2.04998	2.95278e-06	0.000291161	0.000255134	1917	tags=39%, list=14%, signal=34%	PDGFRB/PRRX1/LOX/ENG/TBX2/EDNRA/GLI3/PLXND1/EFEMP2/NOG/NKX3-1/ADAMTS6/LOXL1/FKBP10/TGFBR1/DLL4/FOXC1/AP2B1/SRF/FOXH1/NDST1/WNT11/APOE/LDLR/TGFB2/SMAD7/NOTCH3/NRP1/JAG1/RBPJ
BP	GO:0072577	endothelial cell apoptotic process	39	0.702916	2.04962	7.06661e-05	0.00353381	0.00309656	1211	tags=36%, list=9%, signal=33%	CD248/ITGA4/IL10/ITGB3/CD40/SERPINE1/SCG2/CCL2/ICAM1/ANGPTL4/THBS1/PLCG1/COL4A3/RGCC
BP	GO:0048514	blood vessel morphogenesis	438	0.507006	2.04491	1e-10	4.66733e-08	4.08982e-08	1469	tags=25%, list=11%, signal=23%	HSPB6/THY1/SULF1/DCN/COL8A1/ADGRA2/PDGFRB/THBS2/SPARC/PRRX1/TWIST1/PLXDC1/FAP/PXDN/EMILIN1/LOX/ENG/ACKR3/TBX2/EDNRA/CCBE1/MMP2/NPR3/VSTM4/IL10/CHI3L1/LEF1/PDGFRA/CSPG4/FN1/WNT5A/ARHGAP22/PLXND1/CDH13/FGF1/E2F7/EFEMP2/ITGA5/ITGB3/CD40/SERPINE1/SCG2/NOG/LOXL2/MMP19/KLF2/CCL2/CDH2/COL4A1/MCAM/COL4A2/EPHB2/MEIS1/GHRL/CCN2/FLNA/CCR3/RECK/GPNMB/TBX6/TGFBI/VASH1/ANGPTL4/TNFSF12/FZD8/FKBP10/TGFBR1/SMO/IL…
BP	GO:0001525	angiogenesis	375	0.510357	2.0278	1e-10	4.66733e-08	4.08982e-08	1469	tags=25%, list=11%, signal=23%	HSPB6/THY1/SULF1/DCN/COL8A1/ADGRA2/PDGFRB/THBS2/SPARC/TWIST1/PLXDC1/FAP/PXDN/EMILIN1/ENG/ACKR3/EDNRA/CCBE1/MMP2/NPR3/VSTM4/IL10/CHI3L1/LEF1/PDGFRA/CSPG4/FN1/WNT5A/ARHGAP22/PLXND1/CDH13/FGF1/E2F7/ITGA5/ITGB3/CD40/SERPINE1/SCG2/LOXL2/MMP19/KLF2/CCL2/COL4A1/MCAM/COL4A2/EPHB2/MEIS1/GHRL/CCN2/FLNA/CCR3/RECK/GPNMB/TGFBI/VASH1/ANGPTL4/TNFSF12/FZD8/TGFBR1/IL1B/THBS1/ITGB1/PLCG1/PIK3CD/C3/CTNNB1/SPHK1/DLL…
BP	GO:0001706	endoderm formation	45	0.664322	2.01145	9.51943e-05	0.00450308	0.00394589	1057	tags=36%, list=8%, signal=33%	COL8A1/COL5A2/ITGA4/MMP2/COL5A1/FN1/ITGA5/INHBA/NOG/COL7A1/COL4A2/COL12A1/COL6A1/CTNNB1/SOX2/MMP14
BP	GO:0051216	cartilage development	147	0.559828	2.00504	1.03202e-07	1.72028e-05	1.50742e-05	1768	tags=35%, list=13%, signal=31%	MGP/SULF1/PRRX1/BGN/MMP13/CTSK/COL1A1/BMPR1B/EPYC/GLI3/CHI3L1/WNT5A/EFEMP1/MATN3/SCX/ADAMTS7/BBS1/NOG/LOXL2/SNAI2/ZEB1/GHRL/CCN2/TGFBI/SLC26A2/SNAI1/CHSY1/RUNX2/TGFBR1/WNT5B/CTNNB1/COL27A1/WNT7A/RFLNA/SRF/SERPINH1/NPR2/WNT11/MBOAT2/HYAL3/IHH/HIF1A/BMP1/RARA/BMP8B/MEX3C/MAF/SMAD7/OSR1/SULF2/FOSL2/SLC39A14
BP	GO:0060384	innervation	18	0.806272	1.99372	0.000121329	0.00538758	0.00472095	309	tags=28%, list=2%, signal=27%	SULF1/NPTX1/EDNRA/ITGA4/NTF4
CC	GO:0098685	Schaffer collateral - CA1 synapse	60	0.631841	1.98955	2.92872e-05	0.00173333	0.00151886	1047	tags=23%, list=8%, signal=22%	CDH11/SRGN/PLAT/ADCY1/WNT5A/TAMALIN/GHRL/PTPRS/SYP/ITGB1/PLCG1/DVL1/CTNNB1/WNT7A
BP	GO:2000351	regulation of endothelial cell apoptotic process	33	0.700612	1.98154	0.000256163	0.00943893	0.00827101	841	tags=33%, list=6%, signal=31%	CD248/ITGA4/ITGB3/CD40/SERPINE1/SCG2/CCL2/ICAM1/ANGPTL4/THBS1/PLCG1
BP	GO:0060021	roof of mouth development	66	0.622945	1.97998	1.85736e-05	0.00123696	0.00108391	1739	tags=33%, list=13%, signal=29%	PRRX1/TWIST1/LRRC32/TBX2/GLI3/LEF1/PDGFRA/WNT5A/FZD2/INHBA/SNAI2/EPHB2/ITGB6/SNAI1/TGFBR1/INSIG1/WNT7A/WNT11/TGFB3/TGFB2/SGPL1/OSR1
BP	GO:0048706	embryonic skeletal system development	69	0.61515	1.9763	2.45001e-05	0.00150398	0.00131788	1391	tags=30%, list=10%, signal=27%	SULF1/PRRX1/TWIST1/EDNRA/HOXB2/COL1A1/GLI3/PDGFRA/WNT5A/SCX/NOG/ZEB1/MDFI/RUNX2/TGFBR1/CTNNB1/MMP14/NDST1/WNT11/TGFB3/IHH
BP	GO:0035987	endodermal cell differentiation	39	0.67603	1.97123	0.000280745	0.0101314	0.0088778	1057	tags=38%, list=8%, signal=36%	COL8A1/COL5A2/ITGA4/MMP2/COL5A1/FN1/ITGA5/INHBA/COL7A1/COL4A2/COL12A1/COL6A1/CTNNB1/SOX2/MMP14
BP	GO:0071560	cellular response to transforming growth factor beta stimulus	206	0.516611	1.9271	1.17269e-07	1.90931e-05	1.67306e-05	1518	tags=21%, list=11%, signal=19%	POSTN/COL1A2/ZEB2/EMILIN1/LOX/LRRC32/ENG/FBN1/DDR2/CTSK/COL1A1/FMOD/LTBP2/WNT5A/HTRA1/FERMT2/SCX/ANKRD1/TGFB1I1/ZEB1/COL4A2/ITGB6/SNX25/TGFBR1/NFKBIZ/THBS1/LTBP4/NREP/LDLRAD4/LTBP1/PMEPA1/CDKN2B/PDE3A/PEG10/WNT7A/NFATC1/FOXH1/SPRED3/TGFB3/FURIN/ACVR1/TGFB2/DKK3/CD109
BP	GO:0048844	artery morphogenesis	52	0.624691	1.92245	0.000251911	0.00938167	0.00822084	1917	tags=42%, list=14%, signal=36%	PDGFRB/PRRX1/ENG/TBX2/EDNRA/EFEMP2/NOG/FKBP10/TGFBR1/DLL4/FOXC1/SRF/FOXH1/WNT11/APOE/LDLR/TGFB2/SMAD7/NOTCH3/NRP1/JAG1/RBPJ
BP	GO:0085029	extracellular matrix assembly	34	0.673017	1.91942	0.000301498	0.0107048	0.00938028	1391	tags=38%, list=10%, signal=34%	COL1A2/FBLN5/PXDN/EMILIN1/LOX/EFEMP2/ANTXR1/FKBP10/TGFBR1/PHLDB1/ELN/RGCC/IHH
BP	GO:0051383	kinetochore organization	20	0.753666	1.91808	0.000739828	0.0209698	0.0183751	325	tags=20%, list=2%, signal=20%	CENPA/NUF2/NDC80/CENPF
BP	GO:0016202	regulation of striated muscle tissue development	13	0.831402	1.91631	0.000276954	0.0100464	0.00880331	325	tags=31%, list=2%, signal=30%	TWIST1/LOX/LEF1/CENPF
BP	GO:0090102	cochlea development	23	0.722172	1.91145	0.00108918	0.0270006	0.0236597	950	tags=39%, list=7%, signal=36%	CTHRC1/TBX2/WNT5A/FZD2/PTK7/ZEB1/TBX18/DVL1/MCM2
BP	GO:0001501	skeletal system development	346	0.485228	1.91122	6.22198e-10	1.89392e-07	1.65957e-07	1768	tags=27%, list=13%, signal=24%	MGP/CDH11/COL1A2/SULF1/PRRX1/TWIST1/LOX/BGN/COL5A2/ENG/EDNRA/FBN1/HOXB2/MMP2/MMP13/NPR3/DDR2/CTSK/COL1A1/BMPR1B/EPYC/HES7/GLI3/CHI3L1/PDGFRA/WNT5A/HHIP/GPR68/EFEMP1/MATN3/SCX/ADAMTS7/LRRC17/BBS1/NOG/LOXL2/TP63/SNAI2/ZEB1/GHRL/TGM2/CCN2/MDFI/ITGB6/TGFBI/SLC26A2/SNAI1/CHSY1/RUNX2/TGFBR1/WNT5B/CHRD/MAPK11/RPL38/GJA1/INPPL1/CTNNB1/INSIG1/PDGFC/COL27A1/FOXC1/WNT7A/MMP14/RFLNA/SRF/SH3PXD2B/SERPINH1/HAP…
BP	GO:0060324	face development	42	0.639608	1.90954	0.000438271	0.014338	0.0125639	348	tags=21%, list=3%, signal=21%	EDNRA/MMP2/COL1A1/CRISPLD2/LEF1/PDGFRA/WNT5A/SCX/NOG
BP	GO:0071559	response to transforming growth factor beta	211	0.50927	1.90525	3.48637e-07	5.08501e-05	4.45582e-05	1518	tags=21%, list=11%, signal=19%	POSTN/COL1A2/ZEB2/EMILIN1/LOX/LRRC32/ENG/FBN1/DDR2/CTSK/COL1A1/FMOD/LTBP2/WNT5A/HTRA1/FERMT2/SCX/ANKRD1/TGFB1I1/ZEB1/COL4A2/ITGB6/SNX25/TGFBR1/NFKBIZ/THBS1/LTBP4/NREP/LDLRAD4/LTBP1/PMEPA1/CDKN2B/PDE3A/PEG10/WNT7A/NFATC1/FNDC4/FOXH1/SPRED3/TGFB3/FURIN/ACVR1/TGFB2/DKK3/CD109
BP	GO:0048634	regulation of muscle organ development	15	0.801014	1.89787	0.000901575	0.0240913	0.0211104	325	tags=27%, list=2%, signal=26%	TWIST1/LOX/LEF1/CENPF
BP	GO:0038084	vascular endothelial growth factor signaling pathway	28	0.700907	1.89772	0.000834183	0.0228692	0.0200395	2073	tags=50%, list=15%, signal=42%	DCN/ADGRA2/PDGFRB/EMILIN1/CCBE1/PDGFRA/PIK3CD/FOXC1/XDH/HSPB1/GAB1/NRP1/VEGFB/CADM4
MF	GO:0005178	integrin binding	103	0.554281	1.89661	2.45179e-05	0.00150398	0.00131788	788	tags=27%, list=6%, signal=26%	THY1/ITGBL1/FBLN5/FAP/EMILIN1/FBN1/ITGA4/LCP1/COL5A1/EDIL3/FN1/FGF1/FERMT2/ITGA5/ITGB3/ICAM1/CXCL12/ITGA11/ITGA10/CCN2/ITGB6/GPNMB/FBLN1/TGFBI/IL1B/THBS1/LTBP4/ITGB1
BP	GO:0001704	formation of primary germ layer	91	0.568437	1.89398	2.7962e-05	0.00167318	0.00146615	1260	tags=32%, list=9%, signal=29%	COL8A1/COL5A2/ITGA4/MMP2/COL5A1/LEF1/FN1/WNT5A/ITGA5/ITGB3/SCX/INHBA/NOG/COL7A1/FZD7/COL4A2/COL12A1/TBX6/SNAI1/ITGB1/GJA1/COL6A1/EYA2/CTNNB1/SOX2/FOXC1/MMP14/SRF/WNT11
BP	GO:0090103	cochlea morphogenesis	12	0.833297	1.89363	0.000924624	0.0244275	0.021405	871	tags=67%, list=6%, signal=62%	CTHRC1/TBX2/WNT5A/FZD2/PTK7/ZEB1/TBX18/DVL1
BP	GO:0007492	endoderm development	62	0.598657	1.89141	0.000182167	0.00739466	0.00647969	1057	tags=26%, list=8%, signal=24%	COL8A1/COL5A2/ITGA4/MMP2/COL5A1/FN1/ITGA5/INHBA/NOG/COL7A1/COL4A2/COL12A1/COL6A1/CTNNB1/SOX2/MMP14
BP	GO:1904888	cranial skeletal system development	49	0.62005	1.89085	0.00070946	0.0205047	0.0179676	1589	tags=35%, list=12%, signal=31%	PRRX1/TWIST1/EDNRA/GLI3/PDGFRA/NOG/CEP55/TP63/RUNX2/TGFBR1/CTNNB1/INSIG1/MMP14/NDST1/TGFB3/TGFB2/RAB23
BP	GO:0032967	positive regulation of collagen biosynthetic process	22	0.723609	1.88996	0.0015028	0.032776	0.0287205	2013	tags=50%, list=15%, signal=43%	ENG/DDR2/SCX/INHBA/LARP6/RGCC/TGFB3/IHH/UCN/RUNX1/VIM
BP	GO:0001504	neurotransmitter uptake	20	0.741917	1.88817	0.00118389	0.0281891	0.0247011	788	tags=40%, list=6%, signal=38%	SLC1A3/ITGB3/SLC18A2/SLC29A1/SLC22A3/SNAP25/DRD1/ITGB1
BP	GO:0061037	negative regulation of cartilage development	20	0.741895	1.88812	0.00118389	0.0281891	0.0247011	1465	tags=60%, list=11%, signal=54%	CTSK/GLI3/EFEMP1/ADAMTS7/NOG/SNAI2/TGFBR1/CTNNB1/RFLNA/WNT11/IHH/RARA
MF	GO:0050431	transforming growth factor beta binding	18	0.761093	1.882	0.000907443	0.0241559	0.021167	1610	tags=61%, list=12%, signal=54%	LRRC32/ENG/CD36/TGFBR1/THBS1/LTBP4/LTBP1/TGFB3/ACVR1/CD109/ITGAV
CC	GO:0005925	focal adhesion	355	0.474117	1.87856	2.93526e-09	7.90375e-07	6.92579e-07	2109	tags=23%, list=16%, signal=20%	THY1/ITGBL1/PDGFRB/CNN1/FAP/ENG/ITGA4/ALOX15B/LCP1/DDR2/SCARF2/CSPG4/ARHGAP22/CDH13/FZD2/TNS1/FERMT2/LAYN/LIMS2/ITGA5/ITGB3/KIF23/PTK7/ICAM1/FLNC/CDH2/NOX4/ITGA11/TGFB1I1/MCAM/MRC2/NEXN/TGM2/TNC/FLNA/ITGB6/ARHGAP31/AVIL/ITGB1/RPL38/GJA1/RPL37A/CTNNB1/RPS29/PLAU/TPM4/MMP14/TNS2/MSN/RPL31/PALLD/CBL/ALKBH6/AJUBA/PIP5K1A/VCL/HSPB1/RPLP2/ACTB/SHC1/LIMK1/CNN2/TNS4/DIXDC1/ITGAV/TSPAN9/DCTN4/PLEC/TRIP6/N…
BP	GO:0043586	tongue development	10	0.860187	1.87781	0.000363407	0.0124886	0.0109433	924	tags=40%, list=7%, signal=37%	GLI3/LEF1/NTF4/CTNNB1
BP	GO:0003180	aortic valve morphogenesis	26	0.70291	1.87767	0.000936053	0.0246365	0.0215881	1064	tags=35%, list=8%, signal=32%	CDH11/TWIST1/EMILIN1/SNAI2/SNAI1/SLIT3/ELN/DLL4/NFATC1
BP	GO:1904645	response to amyloid-beta	28	0.692036	1.8737	0.00123081	0.0288745	0.0253017	932	tags=36%, list=7%, signal=33%	ITGA4/MMP2/MMP13/CD36/ICAM1/MMP3/CACNB1/EPHB2/GJA1/TLR6
BP	GO:0048745	smooth muscle tissue development	19	0.74147	1.87121	0.00122049	0.028867	0.0252951	1765	tags=42%, list=13%, signal=37%	ENG/EFEMP2/SMO/SRF/NPR2/IHH/OSR1/FOSL2
BP	GO:0045765	regulation of angiogenesis	189	0.509211	1.87083	5.30061e-07	6.92418e-05	6.06743e-05	1024	tags=21%, list=8%, signal=19%	HSPB6/SULF1/DCN/ADGRA2/THBS2/SPARC/TWIST1/EMILIN1/ENG/CCBE1/IL10/CHI3L1/WNT5A/PLXND1/FGF1/ITGA5/ITGB3/CD40/SERPINE1/KLF2/COL4A2/GHRL/CCR3/RECK/GPNMB/VASH1/ANGPTL4/TNFSF12/IL1B/THBS1/ITGB1/PLCG1/PIK3CD/C3/CTNNB1/SPHK1/FOXC1/COL4A3/ADAM12
CC	GO:0030055	cell-substrate junction	362	0.471732	1.8704	3.49339e-09	8.43354e-07	7.39002e-07	2109	tags=23%, list=16%, signal=20%	THY1/ITGBL1/PDGFRB/CNN1/FAP/ENG/ITGA4/ALOX15B/LCP1/DDR2/SCARF2/CSPG4/ARHGAP22/CDH13/FZD2/TNS1/FERMT2/LAYN/LIMS2/ITGA5/ITGB3/KIF23/PTK7/ICAM1/FLNC/CDH2/NOX4/ITGA11/TGFB1I1/MCAM/MRC2/NEXN/TGM2/TNC/FLNA/EPPK1/ITGB6/ARHGAP31/AVIL/ITGB1/RPL38/GJA1/RPL37A/CTNNB1/RPS29/PLAU/TPM4/MMP14/TNS2/MSN/RPL31/PALLD/CBL/ALKBH6/AJUBA/PIP5K1A/VCL/HSPB1/RPLP2/ACTB/SHC1/LIMK1/CNN2/TNS4/DIXDC1/ITGAV/TSPAN9/DCTN4/PLEC/T…
BP	GO:0061035	regulation of cartilage development	52	0.607406	1.86926	0.000553628	0.016779	0.0147029	1601	tags=42%, list=12%, signal=37%	CTSK/BMPR1B/GLI3/WNT5A/EFEMP1/SCX/ADAMTS7/NOG/LOXL2/SNAI2/CCN2/RUNX2/TGFBR1/CTNNB1/RFLNA/WNT11/MBOAT2/IHH/BMP1/RARA/MAF/SMAD7
BP	GO:1901342	regulation of vasculature development	191	0.50696	1.86864	1.01418e-06	0.000120344	0.000105453	1024	tags=20%, list=8%, signal=19%	HSPB6/SULF1/DCN/ADGRA2/THBS2/SPARC/TWIST1/EMILIN1/ENG/CCBE1/IL10/CHI3L1/WNT5A/PLXND1/FGF1/ITGA5/ITGB3/CD40/SERPINE1/KLF2/COL4A2/GHRL/CCR3/RECK/GPNMB/VASH1/ANGPTL4/TNFSF12/IL1B/THBS1/ITGB1/PLCG1/PIK3CD/C3/CTNNB1/SPHK1/FOXC1/COL4A3/ADAM12
BP	GO:1904019	epithelial cell apoptotic process	97	0.553123	1.8661	5.37779e-05	0.00283082	0.00248055	1263	tags=23%, list=9%, signal=21%	CD248/EDNRA/ITGA4/IL10/LEF1/ITGB3/CD40/SERPINE1/SCG2/CCL2/ICAM1/ANGPTL4/NFKBIZ/THBS1/PLCG1/NPC1/COL4A3/TMEM258/CARM1/RGCC/WNT11/E2F1
CC	GO:0001527	microfibril	10	0.854306	1.86497	0.000504218	0.015973	0.0139966	940	tags=70%, list=7%, signal=65%	FBN1/ADAMTS10/EFEMP2/MFAP2/MFAP5/LTBP4/LTBP1
CC	GO:0031258	lamellipodium membrane	18	0.751915	1.85931	0.00127768	0.0295215	0.0258687	857	tags=44%, list=6%, signal=42%	FAP/CSPG4/PLXND1/FERMT2/ITGB3/ANTXR1/DOCK8/PIEZO1
BP	GO:0001569	branching involved in blood vessel morphogenesis	25	0.699245	1.85709	0.00179708	0.037223	0.0326173	1881	tags=48%, list=14%, signal=41%	ENG/EDNRA/LEF1/PLXND1/COL4A1/CTNNB1/DLL4/SRF/IHH/ACVR1/ABL1/NRP1
BP	GO:1903053	regulation of extracellular matrix organization	49	0.607957	1.85397	0.00125367	0.0292565	0.0256364	1439	tags=31%, list=11%, signal=27%	AEBP1/FAP/EMILIN1/DDR2/LAMA2/EFEMP2/ITGB3/ANTXR1/TGFBR1/PHLDB1/COLGALT1/RGCC/ZNF469/MELTF/NID1
BP	GO:0010712	regulation of collagen metabolic process	30	0.669392	1.8507	0.00130283	0.0298075	0.0261193	2013	tags=47%, list=15%, signal=40%	FAP/EMILIN1/ENG/DDR2/SCX/INHBA/LARP6/ITGB1/RGCC/TGFB3/IHH/UCN/RUNX1/VIM
CC	GO:0008305	integrin complex	22	0.708455	1.85038	0.00214662	0.0417161	0.0365544	788	tags=41%, list=6%, signal=39%	ITGBL1/EMILIN1/ITGA4/ITGA5/ITGB3/ITGA11/ITGA10/ITGB6/ITGB1
BP	GO:0003176	aortic valve development	31	0.664439	1.84655	0.00132213	0.0300527	0.0263341	1064	tags=29%, list=8%, signal=27%	CDH11/TWIST1/EMILIN1/SNAI2/SNAI1/SLIT3/ELN/DLL4/NFATC1
BP	GO:0045766	positive regulation of angiogenesis	111	0.538691	1.84558	1.91573e-05	0.00124185	0.00108819	2236	tags=38%, list=17%, signal=32%	HSPB6/TWIST1/EMILIN1/ENG/CCBE1/IL10/CHI3L1/WNT5A/FGF1/ITGA5/ITGB3/CD40/SERPINE1/GHRL/CCR3/ANGPTL4/TNFSF12/IL1B/THBS1/ITGB1/PLCG1/PIK3CD/C3/SPHK1/ADAM12/ZC3H12A/F3/SASH1/HSPB1/HIF1A/GAB1/ZNF304/ABL1/RAPGEF3/NRP1/RUNX1/VEGFB/CXCL8/FUT1/ETS1/FGF2/HMGA2
BP	GO:1904018	positive regulation of vasculature development	111	0.538691	1.84558	1.91573e-05	0.00124185	0.00108819	2236	tags=38%, list=17%, signal=32%	HSPB6/TWIST1/EMILIN1/ENG/CCBE1/IL10/CHI3L1/WNT5A/FGF1/ITGA5/ITGB3/CD40/SERPINE1/GHRL/CCR3/ANGPTL4/TNFSF12/IL1B/THBS1/ITGB1/PLCG1/PIK3CD/C3/SPHK1/ADAM12/ZC3H12A/F3/SASH1/HSPB1/HIF1A/GAB1/ZNF304/ABL1/RAPGEF3/NRP1/RUNX1/VEGFB/CXCL8/FUT1/ETS1/FGF2/HMGA2
BP	GO:0014909	smooth muscle cell migration	56	0.592759	1.844	0.000549071	0.0167132	0.0146452	2367	tags=34%, list=18%, signal=28%	POSTN/PDGFRB/PLAT/IGFBP5/DDR2/ITGB3/SERPINE1/PDGFB/PLAU/TPM1/LPAR1/SSH1/GRB10/NRP1/FOXO4/PDGFA/IGFBP3/PLXNA1/DOCK4
BP	GO:0060019	radial glial cell differentiation	11	0.825905	1.84127	0.00220737	0.0422234	0.0369989	491	tags=36%, list=4%, signal=35%	GLI3/LEF1/CDH2/GPR157
BP	GO:0062009	secondary palate development	19	0.728955	1.83962	0.00170098	0.035548	0.0311495	1469	tags=47%, list=11%, signal=42%	LRRC32/LEF1/WNT5A/FZD2/ITGB6/WNT7A/WNT11/TGFB3/TGFB2
BP	GO:0032965	regulation of collagen biosynthetic process	26	0.688112	1.83814	0.00172855	0.0360167	0.0315602	2013	tags=46%, list=15%, signal=39%	EMILIN1/ENG/DDR2/SCX/INHBA/LARP6/RGCC/TGFB3/IHH/UCN/RUNX1/VIM
BP	GO:0010718	positive regulation of epithelial to mesenchymal transition	47	0.600934	1.83606	0.00100717	0.0255734	0.0224091	1469	tags=36%, list=11%, signal=32%	TWIST1/ENG/COL1A1/LEF1/FERMT2/GLIPR2/LOXL2/TGFB1I1/SNAI1/TGFBR1/IL1B/CTNNB1/FOXC1/RGCC/TGFB3/ACVR1/TGFB2
BP	GO:1901862	negative regulation of muscle tissue development	10	0.840039	1.83382	0.000956591	0.0248383	0.0217649	169	tags=30%, list=1%, signal=30%	TWIST1/IGFBP5/LEF1
BP	GO:0070570	regulation of neuron projection regeneration	23	0.692229	1.8322	0.00279826	0.0488263	0.0427849	610	tags=17%, list=5%, signal=17%	THY1/PRRX1/FLNA/PTPRS
BP	GO:0009953	dorsal/ventral pattern formation	57	0.586687	1.82644	0.000429943	0.0141982	0.0124414	1450	tags=26%, list=11%, signal=24%	HOXB2/BMPR1B/GLI3/GLI1/HHIP/NOG/MDFI/SMO/CHRD/CTNNB1/DLL4/PAX6/WNT7A/ACVR1/BMP1
BP	GO:1905314	semi-lunar valve development	33	0.645048	1.82439	0.00219643	0.0422234	0.0369989	1917	tags=39%, list=14%, signal=34%	CDH11/TWIST1/EMILIN1/SNAI2/SNAI1/SLIT3/ELN/DLL4/NFATC1/TGFB2/NOTCH2/JAG1/RBPJ
BP	GO:0048598	embryonic morphogenesis	412	0.456108	1.82348	3.30045e-09	8.43354e-07	7.39002e-07	1760	tags=23%, list=13%, signal=20%	SULF1/COL8A1/PRRX1/TWIST1/COL5A2/ENG/CTHRC1/TBX2/EDNRA/FBN1/ITGA4/HOXB2/MMP2/COL5A1/GLI3/IL10/GLI1/LEF1/DACT1/PDGFRA/FN1/WNT5A/FZD2/EFEMP1/ITGA5/ITGB3/MFAP2/SCX/INHBA/NOG/PTK7/COL7A1/FZD7/TP63/TGFB1I1/ZEB1/COL4A2/EPHB2/COL12A1/MDFI/RECK/TBX6/SALL1/MYADM/SNAI1/RUNX2/TGFBR1/SMO/TBX18/WNT5B/MFAP5/ITGB1/RPL38/PHLDB1/GJA1/COL6A1/DVL1/VANGL2/EYA2/CTNNB1/INSIG1/DLL4/PAX6/SOX2/FOXC1/WNT7A/MMP14/SOCS3/SRF…
BP	GO:0035791	platelet-derived growth factor receptor-beta signaling pathway	12	0.800692	1.81954	0.00273909	0.0484252	0.0424334	811	tags=33%, list=6%, signal=31%	PDGFRB/LOX/PDGFRL/PDGFB
BP	GO:0032835	glomerulus development	48	0.594453	1.81947	0.00110584	0.0272605	0.0238875	1893	tags=40%, list=14%, signal=34%	SULF1/PDGFRB/EDNRA/PDGFRA/ITGB3/NOG/EGR1/PDGFB/BASP1/FOXC1/COL4A3/PODXL/NID1/COL4A4/NOTCH2/NOTCH3/OSR1/SULF2/JAG1
BP	GO:0014911	positive regulation of smooth muscle cell migration	29	0.65787	1.8185	0.0023081	0.0432493	0.0378979	289	tags=17%, list=2%, signal=17%	POSTN/PDGFRB/IGFBP5/DDR2/ITGB3
CC	GO:0000940	outer kinetochore	18	0.735175	1.81791	0.00241115	0.0443057	0.0388236	1877	tags=50%, list=14%, signal=43%	NUF2/PLK1/NDC80/CENPF/BUB1/SPC24/SPDL1/CCNB1/SKA2
BP	GO:0048562	embryonic organ morphogenesis	171	0.500206	1.81748	4.78179e-06	0.000425587	0.000372928	1421	tags=26%, list=11%, signal=23%	PRRX1/TWIST1/ENG/CTHRC1/TBX2/EDNRA/FBN1/HOXB2/GLI3/GLI1/PDGFRA/WNT5A/FZD2/EFEMP1/MFAP2/NOG/PTK7/ZEB1/EPHB2/MDFI/TBX6/RUNX2/TGFBR1/SMO/TBX18/MFAP5/RPL38/DVL1/VANGL2/CTNNB1/INSIG1/PAX6/MMP14/SRF/LRIG3/FOXH1/NDST1/WNT11/BBS5/TGFB3/IHH/PDZD7/ACVR1/HIF1A
[truncated: 327 more rows]

## Sheet: S6_GSEA Chol_fibrotic_REACTOME
Supplementary Dataset 4_S6: GSEA enriched in Cholangiocyte cells from fibrotic compared to homeostatic-like conditions. REACTOME pathways. Related to Fig.5 and Extended Data Fig.10. Filtered for p.adjust < 0.05.
[truncated: 92 more rows]

[truncated: 6 more sheets: S7_GSEA HEP_fibrotic_KEGG, S8_GSEA HEP_fibrotic_GO, S9_GSEA HEP_fibrotic_REACTOME, S10_GSEA MSC_fibrotic_KEGG, S11_GSEA MSC_fibrotic_GO, S12_GSEA MSC_fibrotic_REACTOME]
