# Supplementary material for: Human assembloids recapitulate periportal liver tissue in vitro
Source: Nature. 2025 Dec 17;650(8101):438–49. doi: 10.1038/s41586-025-09884-1 (PMC12893922; doi:10.1038/s41586-025-09884-1)
Supplement: Supplementary file 8 — Source Data Fig. 1 [file 41586_2025_9884_MOESM8_ESM.xlsx]

## Sheet: Figure 1e_OFE
OFE		condition
	donor	MM+WntS+TRULI (EM1)	MM+WntS	MM+TRULI	MM	MM+WntS+TRULI-Nic (EM2)
	PHH28	0.192				1.844
	PHH29	0.075	0.047	0.081	0.09	1.068
	PHH30	0.129	0.064	0.392	0.096	2.569
	DSD43	0.213	0.037	0.147	0.075	3.12
	PHH33	0.46	0.158	0.484	0.232	6.36
PHH28			PHH29			PHH30			DSD43			PHH33
MM+WntS+Truli (EM1)			MM+WntS+Truli (EM1)			MM+WntS+Truli (EM1)			MM+WntS+Truli (EM1)			MM+WntS+Truli (EM1)
50,000 cells/well			50,000 cells/well			50,000 cells/well			50,000 cells/well			50,000 cells/well
well1	96		well1	23		well1	62		well1	72		well1	230
OFE	0.192		Well2	52		Well2	67		Well2	141		OFE	0.46
			Total average	37.5		Total average	64.5		Total average	106.5
MM+WntS+Truli-Nic (EM2)			OFE			OFE	0.129		OFE	0.213
25000 cells/4_wells
well1	107		MM+WntS			MM+WntS			MM+WntS			MM+WntS
Well2	119		50,000 cells/well			50,000 cells/well			50,000 cells/well			50,000 cells/well
Well3	133		well1	14		well1	30		well1	23		well1	79
Well4	102		Well2	33		Well2	34		Well2	14		OFE	0.158
Total	461		Total average	23.5		Total average	32		Total average	18.5
OFE	1.844		OFE	0.047		OFE	0.064		OFE	0.037
			MM+TRULI			MM+TRULI			MM+TRULI			MM+TRULI
			50,000 cells/well			50,000 cells/well			50,000 cells/well			50,000 cells/well
			well1	44		well1	187		well1	93		well1	242
			Well2	37		Well2	205		Well2	54		OFE	0.484
			Total average	40.5		Total average	196		Total average	73.5
			OFE	0.081		OFE	0.392		OFE	0.147
			MM			MM			MM			MM
			50,000 cells/well			50,000 cells/well			50,000 cells/well			50,000 cells/well
			well1	40		well1	42		well1	33		well1	116
			Well2	50		Well2	54		Well2	42		OFE	0.232
			Total average	45		Total average	48		Total average	37.5
			OFE	0.09		OFE	0.096		OFE	0.075
			MM+WntS+TRULI-Nic (EM2)			MM+WntS+TRULI-Nic (EM2)			MM+WntS+TRULI-Nic (EM2)			MM+WntS+TRULI-Nic (EM2)
			25,000 cells/well			25,000 cells/well			25,000 cells/well			25,000 cells/well
			well1	186		well1	620		well1	847		well1	1674
			Well2	348		Well2	661		Well2	713		Well2	1506
			Total average	267		Well3	638		Total average	780		Total average	1590
			OFE	1.068		Well4	649		OFE	3.12		OFE	6.36
						Total average	642
						OFE	2.569

## Sheet: Figure 1f_Long_term_Exp
Line	Medium	p0	p1	p2	p3	p4	p5	p6	p7	p8	p9	p10	p11	p12	p13	p14	p15	p16	p17	p18	p19	p20	p21	p22	p23	p24	p25	p26	p27	p28	p29	p30
PHHs #27	MM + Wnt S	15	0
	MM + TRULI	15	0
	MM + Wnt S + TRULI (EM1)	0	14	26	33	49	59	70	(end of culture day 78)
	MM+WntS+TRULI-Nic (EM2)	0	10	14	19	26	33	40	49	59	66	78	(end of culture day 83)
PHHs #28	MM + Wnt S	N/A
	MM + TRULI	N/A
	MM + Wnt S + TRULI (EM1)	0	12	19	26	31	38	44	52	56	68	84	(end of culture day 96)
	MM+WntS+TRULI-Nic (EM2)	0	12	19	26	31	38	44	52	56	63	68	73	81	87	91	96	101	106	111	115	122	130	136	140	145	150	154	161	168	173(stop at day 180)
PHHs #29	M.M	15
	MM + Wnt S	N/A
	MM + TRULI	N/A
	MM + Wnt S + TRULI (EM1)	0	22	29	36	41	52	(end of culture day 64)
	MM+WntS+TRULI-Nic (EM2)	0	15	22	27	36	52	59	74	90	113	(end of culture day 122)
DSD_40	MM + Wnt S	14
	MM + TRULI	0	14	(end of culture day 21)
	MM + Wnt S + TRULI (EM1)	0	14	23	30	37	47	(end of culture day 51)
	MM+WntS+TRULI-Nic (EM2)	0	14	23	30	37	44	51	62	76	82	(end of culture day 90)
DSD_42	MM + Wnt S	N/A
	MM + TRULI	N/A
	MM + Wnt S + TRULI (EM1)	0	15	21	27	33	45	57	76	89	111	(end of culture day 116)
	MM+WntS+TRULI-Nic (EM2)	0	15	21	27	33	45	51	57	67	76	89	99	(end of culture day 115)
DSD_43	M.M	15
	MM + Wnt S	10
	MM + TRULI	10
	MM + Wnt S + TRULI (EM1)	0	13	22	27	31	41	49	(end of culture day 63)
	MM+WntS+TRULI-Nic (EM2)	0	13	20	27	31	36	40	49	55	63	69	76	83	92	100	104	108	113	118	122	129	134	139(stop at day 146)
Lonza_F_Phh#3	MM + Wnt S	10
	MM + TRULI	10
	MM + Wnt S + TRULI (EM1)	0	20 ( use for I.F + RNA))
	MM+WntS+TRULI-Nic (EM2)	0	10	15	20	27	34	43	50	57	64	72	76	81	90	102	110	120	127	135	140	144	153	169	(end of culture day 173)
		STOP=we voluntarily decide to stop a line that is growing
	end of culture= line stops growing
