# Supplementary material for: Human assembloids recapitulate periportal liver tissue in vitro
Source: Nature. 2025 Dec 17;650(8101):438–49. doi: 10.1038/s41586-025-09884-1 (PMC12893922; doi:10.1038/s41586-025-09884-1)
Supplement: Supplementary file 9 — Source Data Fig. 3 [file 41586_2025_9884_MOESM9_ESM.xlsx]

## Sheet: Figure 3c
Connectivity , number of triple point junctions
Tissue 1	Tissue 2	Tissue 3	PHH2_EM	PHH2_DM	PHH3_EM	PHH3_DM	PHH4_EM	PHH4_DM
111	99	47	5	363	8	42	2	14
265	154		42	108	13	8	9	23
140			14	177	12	13	9	8
			1	275				12
								37

## Sheet: Figure 3e
															Statistical test
		h-HepOrg-EM2		h-HepOrg-DM		h-CholOrg		1d-PHH		7d-PHH					ANOVA
CYP2C9	F-PHH2	40.8889	15.9154	233.844	341.849			1853.71		117.431					Tukey's multiple comparisons test	Mean diff,	95,00% CI of diff,	Below threshold?	Summary	Adjusted P Value
	F-PHH3	35.2464	20.1219	165.445	218.222			2296.08		190.707					h-HepOrg-EM2 vs. h-HepOrg-DM	-279.1	-1023 to 464,9	No	ns	0.8112
	F-PHH4	39.8095		362.324											h-HepOrg-EM2 vs. h-CholOrg	-91.12	-811,5 to 629,2	No	ns	0.9959
	DSD39					17.5347									h-HepOrg-EM2 vs. 1d-PHH	-1531	-2232 to -829,4	Yes	****	<0,0001
	DSD42					30.036									h-HepOrg-EM2 vs. 7d-PHH	-457.5	-1330 to 414,9	No	ns	0.5573
	DSD46	57.3502		701.603		223.173		853.469							h-HepOrg-DM vs. h-CholOrg	188	-532,4 to 908,3	No	ns	0.9408
	PHH31	58.9959		252.201		148.377		1974.8							h-HepOrg-DM vs. 1d-PHH	-1252	-1953 to -550,4	Yes	***	0.0001
	PHH33							486.378							h-HepOrg-DM vs. 7d-PHH	-178.4	-1051 to 694,0	No	ns	0.975
	PHH34	30.5657		175.61				618.296							h-CholOrg vs. 1d-PHH	-1440	-2116 to -763,4	Yes	****	<0,0001
	DSD47	37.3947		262.31		31.233									h-CholOrg vs. 7d-PHH	-366.4	-1219 to 485,9	No	ns	0.7245
	DSD48					341.849		1301.74		271.316					1d-PHH vs. 7d-PHH	1073	236,9 to 1910	Yes	**	0.0068
	DSD49					38.7744		1765.17
	DSD50					218.222		2988.46		1410.75
															ANOVA
		h-HepOrg-EM2		h-HepOrg-DM		h-CholOrg		1d-PHH		7d-PHH					Tukey's multiple comparisons test	Mean diff,	95,00% CI of diff,	Below threshold?	Summary	Adjusted P Value
CYP3A4	PHH2	62.6475	16.4316	167.49	1020.35			18173.8		3631.18					h-HepOrg-EM2 vs. h-HepOrg-DM	-897.8	-9447 to 7652	No	ns	0.998
	PHH3	55.7544	26.9124	165.964	145.656			12120.1		20890.8					h-HepOrg-EM2 vs. h-CholOrg	27.51	-8251 to 8306	No	ns	>0,9999
	PHH4	26.6066		676.203											h-HepOrg-EM2 vs. 1d-PHH	-14624	-22685 to -6564	Yes	***	0.0001
	DSD39					32.6853									h-HepOrg-EM2 vs. 7d-PHH	-10238	-20263 to -212,7	Yes	*	0.0435
	DSD42					65.2321									h-HepOrg-DM vs. h-CholOrg	925.3	-7353 to 9203	No	ns	0.9975
	DSD46	1241.5		2138.7		357.316		21072.1							h-HepOrg-DM vs. 1d-PHH	-13727	-21787 to -5666	Yes	***	0.0003
	PHH31	282.173		719.091		178.097		3629.31							h-HepOrg-DM vs. 7d-PHH	-9340	-19365 to 685,0	No	ns	0.0773
	PHH33							6055.63							h-CholOrg vs. 1d-PHH	-14652	-22424 to -6880	Yes	****	<0,0001
	PHH34	50.6658		1066.77				8660.27							h-CholOrg vs. 7d-PHH	-10265	-20060 to -470,7	Yes	*	0.0363
	DSD47	116.55		2732.37		548.861									1d-PHH vs. 7d-PHH	4386	-5225 to 13998	No	ns	0.679
	DSD48					74.0486		16083.3		14188.8
	DSD49					218.77		13716.4
	DSD50					360.22		34420		3268.6

## Sheet: Figure 3f
		h-HepOrg-EM2		h-HepOrg-DM		h-CholOrg		1d-PHH		7d-PHH
	F-PHH2	50.1763	30.8434	41.499	276.59			80.1872		171.046
	F-PHH3	47.9932	31.0904	30.7672	59.2596			59.4339		78.2428
	F-PHH4	50.4266		49.8311
	DSD39					0.139878
	DSD42					0.19651
	DSD46	40.8387		130.085		0.454543		9.82182
	PHH31					1.0839		26.5328
	PHH33							17.628
	PHH34	14.2534		76.131				10.452
	DSD47	23.2284		113.174		0.44245	0.566466
	PHH37					0.645778
	DSD48	20.7313		89.0503		0		32.2964		103.078
	DSD49	7.40378		49.7387				50.4636
	DSD50	0.355242				1.16282		42.9504		99.8471
	Statistical test
	ANOVA
	Tukey's multiple comparisons test		Mean diff,	95,00% CI of diff,	Below threshold?	Summary	Adjusted P Value
	h-HepOrg-EM2 vs. h-HepOrg-DM		-62.64	-100,5 to -24,75	Yes	***	0.0003
	h-HepOrg-EM2 vs. h-CholOrg		25.84	-12,05 to 63,74	No	ns	0.304
	h-HepOrg-EM2 vs. 1d-PHH		-10.28	-47,04 to 26,49	No	ns	0.9269
	h-HepOrg-EM2 vs. 7d-PHH		-86.69	-133,6 to -39,82	Yes	****	<0,0001
	h-HepOrg-DM vs. h-CholOrg		88.49	49,49 to 127,5	Yes	****	<0,0001
	h-HepOrg-DM vs. 1d-PHH		52.37	14,47 to 90,26	Yes	**	0.003
	h-HepOrg-DM vs. 7d-PHH		-24.04	-71,80 to 23,71	No	ns	0.5995
	h-CholOrg vs. 1d-PHH		-36.12	-74,01 to 1,778	No	ns	0.0678
	h-CholOrg vs. 7d-PHH		-112.5	-160,3 to -64,77	Yes	****	<0,0001
	1d-PHHs vs. 7d-PHH		-76.41	-123,3 to -29,55	Yes	***	0.0004

## Sheet: Figure 3g
		h-HepOrg			PHHs				h-CholOrg
		F-PHH3	F-PHH5	PHH37	F-PHH1		F-PHH3	F-PHH5	DSD42
	Amount per 10T cells, pmol/h	0.750	1227	1594		0.209	0.273	0.279	_
	stdev	0.081	0.161	0.450	0.028		0.085	0.039	_
		h-HepOrg			PHHs
	Amount per 10T cells, pmol/h	0.75	1.227	1.594	0.209	0.273	0.279
	h-HepOrg	PHH
mean	1.19033	0.253667
SEM	0.423193	0.0387986
