# Supplementary material for: Human assembloids recapitulate periportal liver tissue in vitro
Source: Nature. 2025 Dec 17;650(8101):438–49. doi: 10.1038/s41586-025-09884-1 (PMC12893922; doi:10.1038/s41586-025-09884-1)
Supplement: Supplementary file 10 — Source Data Fig. 4 [file 41586_2025_9884_MOESM10_ESM.xlsx]

## Sheet: Figure.4c
	96well plate
	total	assembloid	Not assembloid or assembloid with wrong ratios	assembloid	Not assembloid or assembloid with wrong ratios
F-PHH2	48	41	7	0.8541	0.1459
F-PHH3	60	50	10	0.8333	0.1667
F-PHH4	32	24	8	0.75	0.25
	aggrewell
	total	assembloid	Not assembloid or assembloid with wrong ratios	assembloid	Not assembloid or assembloid with wrong ratios
F-PHH2	65	58	7	89,23%%	0.1077
F-PHH3	66	56	10	0.8485	0.1515
F-PHH4	70	56	14	0.8	0.2

## Sheet: Figure.4e
	96well plate
	nuclei	h-CholOrg-nGFP	PFs-nRFP	h-HepOrg	h-CholOrg%	PFs%	h-HepOrg%
F-PHH2	1175	153	38	984	13.0213	3.23404	83.7447
	1594	231	45	1318	14.4918	2.82309	82.6851
F-PHH3	2740	305	53	2382	11.1314	1.93431	86.9343
	1350	105	31	1214	7.77778	2.2963	89.9259
F-PHH4	676	32	24	620	4.73373	3.5503	91.716
	1132	45	23	1064	3.97527	2.0318	93.9929
	aggrewell
	nuclei	h-CholOrg-nGFP	PFs-nRFP	h-HepOrg	h-CholOrg%	PFs%	h-HepOrg%
F-PHH2	2494	75	16	2403	3.00722	0.64154	96.3512
	2544	116	59	2369	4.55975	2.31918	93.1211
	1475	113	77	1285	7.66102	5.22034	87.1186
F-PHH3	1206	136	78	992	11.2769	6.46766	82.2554
	2884	185	66	2633	6.4147	2.28849	91.2968
	2747	133	50	2564	4.84165	1.82017	93.3382
F-PHH4	2836	120	88	2628	4.23131	3.10296	92.6657
	3866	107	44	3715	2.76772	1.13813	96.0942
	1632	108	93	1431	6.61765	5.69853	87.6838
	944	118	66	760	12.5	6.99153	80.5085

## Sheet: Figure.4j
		Periportal assembloids				h-HepOrg					Primary（PHHS）					h-CholOrg(DSD42)
		F-PHH1	F-PHH5	DSD52		F-PHH1	F-PHH5	DSD52			F-PHH1	F-PHH3	F-PHH5		OD Value	0.103
	OD Value	0.1116	0.109	0.1169		0.1434	0.1494	0.1501		OD Value	0.2116	0.2137	0.1983			0.0976
		0.111	0.1104	0.1085		0.1218	0.1434	0.1434			0.2132	0.1876	0.192			0.101
		0.1123	0.1275	0.1146		0.1324	0.141	0.1193			0.2112	0.1932	0.186		Sample-Blank	0.01435
	Sample-Blank	0.02675	0.02415	0.03205		0.05855	0.06455	0.06525		Sample-Blank	0.1398	0.1419	0.1265			0.00895
		0.02615	0.02555	0.02365		0.03695	0.05855	0.05855			0.1414	0.1158	0.1202			0.01235
		0.02745	0.04265	0.02975		0.04755	0.05615	0.03445			0.1394	0.1214	0.1142		Urea=(Sample-Blank)/(Standard-Blank)*5mg/dL	0.657955
	Urea=(Sample-Blank)/(Standard-Blank)*5mg/dL	1.2799	1.1555	1.53349		2.80144	3.08852	3.12201		Urea=(Sample-Blank)/(Standard-Blank)*5mg/dL	5.46734	5.54947	4.9472			0.410362
		1.2512	1.22249	1.13158		1.76794	2.80144	2.80144			5.52992	4.52874	4.70082			0.566254
		1.3134	2.04067	1.42344		2.27512	2.6866	1.64833			5.4517	4.74775	4.46617		Urea(µg/mL)	6.57955
	Urea(µg/mL)	12.799	11.555	15.3349		28.0144	30.8852	31.2201		Urea(µg/mL)	54.6734	55.4947	49.472			4.10362
		12.512	12.2249	11.3158		17.6794	28.0144	28.0144			55.2992	45.2874	47.0082			5.66254
		13.134	20.4067	14.2344		22.7512	26.866	16.4833			54.517	47.4775	44.6617		Average	5.44857
	Average	12.815	14.7289	13.6284		22.815	28.5885	25.2392		Average	54.8299	49.4199	47.0473		Cell number	65000
	Cell number	10000	10000	10000		40000	35000	30000		Cell number	50000	50000	50000		Normalization（µg/mL/million cells）12h	83.8242
	Normalization（µg/mL/million cells）12h	1281.5	1472.89	1362.84		570.375	816.815	841.308		Normalization（µg/mL/million cells）12h	1096.6	988.398	940.946		Urea synthesis（µg/mL/day/million cells)	167.648
	Urea synthesis（µg/mL/day/million cells)	2563	2945.77	2725.68		1140.75	1633.63	1682.62		Urea synthesis（µg/mL/day/million cells)	2193.2	1976.8	1881.89
																Standard	Blank
															OD Value	0.2046	0.0899
					Standard	Blank						Standard	Blank			0.1908	0.0874
															Average	0.1977	0.08865
				OD Value	0.1951	0.0877					OD Value	0.2035	0.0707		Standard-Blank	0.10905
					0.1836	0.082						0.1958	0.0729
				Average	0.18935	0.08485					Average	0.19965	0.0718
				Standard-Blank	0.1045						Standard-Blank	0.12785

## Sheet: Figure.4k
Standard
	10µm	3,33333µm	1,111111µm	0.37037µm	0.123457µm	0.041152µm	0.013717µm	0,004572µm	0µm
	1849085	630485	232279	80520	33399	15823	11487	9866	8548
	1935744	648091	206848	72886	31824	16104	11072	9302	8255
	1.89241e+06	639288	219564	76703	32611.5	15963.5	11279.5	9584	8401.5
	1884013	630886	211162	68301.5	24210	7562	2878	1182.5	0
	h-HepOrg						Periportal assembloids
	F-PHH3	F-PHH5	DSD52	PHH39			F-PHH3	F-PHH5	DSD52	PHH39
	2171695	3091903	1573344	1156341			1201049	1465036	1610636	1113472
	1607653	1612415	1131025	1023852			1433754	1430800	1479524	872282
average	1889674	2352159	1.35218e+06	1.0901e+06			1.3174e+06	1447918	1545080	992877
average-blank	1.88127e+06	2.34376e+06	1343783	1081695			1309000	1.43952e+06	1.53668e+06	984476
Gluconeogenesis (µM)	9.98094	12.4352	7.12866	5.73784			6.94407	7.63668	8.15229	5.22193
Cell number	51000	52500	33000	42000			9300	14400	9700	10600
Gluconeogenesis（µM/million cells）	195.705	236.861	216.02	136.615			746.675	530.325	840.442	492.635
Gluconeogenesis（µM/h/million cells)	8.15436	9.8692	9.00083	5.6923			31.1114	22.0969	35.0184	20.5265

## Sheet: Figure.4l
	h-HepOrg-EM2		h-HepOrg-DM		h-CholOrg		1d-PHH		7d-PHH		Assembloids day 1		Assembloids day 6		Assembloids day 10
F-PHH2	50.1763	30.8434	41.499	276.59			80.1872		171.046		34.4512		184.073		307.926
F-PHH3	47.9932	31.0904	30.7672	59.2596			59.4339		78.2428		2.60471		16.5395		53.8204
F-PHH4	50.4266		49.8311
DSD39					0.139878
DSD42					0.19651
DSD46	40.8387		130.085		0.454543		9.82182
PHH31					1.0839		26.5328
PHH33							17.628
PHH34	14.2534		76.131				10.452
DSD47	23.2284		113.174		0.44245	0.566466
PHH37					0.645778						68.4404		179.209		224.306
DSD48	20.7313		89.0503		0		32.2964		103.078
DSD49	7.40378		49.7387				50.4636				27.9591		70.4282		88.5895
DSD50	0.355242				1.16282		42.9504		99.8471
Statistical test
ANVOA
Tukey's multiple comparisons test	Mean diff,	95,00% CI of diff,	Below threshold?	Summary	Adjusted P Value
h-HepOrg-EM2 vs. h-HepOrg-DM	-62.64	-134,0 to 8,665	No	ns	0.1221
h-HepOrg-EM2 vs. h-CholOrg	25.84	-45,47 to 97,15	No	ns	0.9399
h-HepOrg-EM2 vs. 1d-PHHs	-10.28	-79,45 to 58,90	No	ns	0.9997
h-HepOrg-EM2 vs. 7d-PHH	-86.69	-174,9 to 1,499	No	ns	0.057
h-HepOrg-EM2 vs. Assembloids day 1	-6.998	-95,19 to 81,19	No	ns	>0,9999
h-HepOrg-EM2 vs. Assembloids day 6	-86.2	-174,4 to 1,990	No	ns	0.0595
h-HepOrg-EM2 vs. Assembloids day 10	-142.3	-230,5 to -54,11	Yes	***	0.0002
h-HepOrg-DM vs. h-CholOrg	88.49	15,11 to 161,9	Yes	**	0.0088
h-HepOrg-DM vs. 1d-PHHs	52.37	-18,94 to 123,7	No	ns	0.2963
h-HepOrg-DM vs. 7d-PHH	-24.04	-113,9 to 65,82	No	ns	0.9886
h-HepOrg-DM vs. Assembloids day 1	55.64	-34,22 to 145,5	No	ns	0.5105
h-HepOrg-DM vs. Assembloids day 6	-23.55	-113,4 to 66,31	No	ns	0.9899
h-HepOrg-DM vs. Assembloids day 10	-79.65	-169,5 to 10,21	No	ns	0.1157
h-CholOrg vs. 1d-PHHs	-36.12	-107,4 to 35,19	No	ns	0.7389
h-CholOrg vs. 7d-PHH	-112.5	-202,4 to -22,66	Yes	**	0.0058
h-CholOrg vs. Assembloids day 1	-32.84	-122,7 to 57,03	No	ns	0.9373
h-CholOrg vs. Assembloids day 6	-112	-201,9 to -22,17	Yes	**	0.0061
h-CholOrg vs. Assembloids day 10	-168.1	-258,0 to -78,27	Yes	****	<0,0001
1d-PHHs vs. 7d-PHH	-76.41	-164,6 to 11,77	No	ns	0.1325
1d-PHHs vs. Assembloids day 1	3.277	-84,91 to 91,46	No	ns	>0,9999
1d-PHHs vs. Assembloids day 6	-75.92	-164,1 to 12,27	No	ns	0.1375
1d-PHHs vs. Assembloids day 10	-132	-220,2 to -43,83	Yes	***	0.0005
7d-PHH vs. Assembloids day 1	79.69	-24,08 to 183,5	No	ns	0.2457
7d-PHH vs. Assembloids day 6	0.491	-103,3 to 104,3	No	ns	>0,9999
7d-PHH vs. Assembloids day 10	-55.61	-159,4 to 48,16	No	ns	0.6818
Assembloids day 1 vs. Assembloids day 6	-79.2	-183,0 to 24,57	No	ns	0.2525
Assembloids day 1 vs. Assembloids day 10	-135.3	-239,1 to -31,53	Yes	**	0.0036
Assembloids day 6 vs. Assembloids day 10	-56.1	-159,9 to 47,67	No	ns	0.6723
