# Supplementary material for: Human assembloids recapitulate periportal liver tissue in vitro
Source: Nature. 2025 Dec 17;650(8101):438–49. doi: 10.1038/s41586-025-09884-1 (PMC12893922; doi:10.1038/s41586-025-09884-1)
Supplement: Supplementary file 11 — Source Data Fig. 5 [file 41586_2025_9884_MOESM11_ESM.xlsx]

## Sheet: Figure.5d
		total	h-CholOrg-nGFP	PFs-nRFP	h-HepOrg	h-CholOrg%	PFs%	h-HepOrg%
DSD42	fibrosis-like	402	171	95	136	42.5373	23.6318	33.8308
		602	98	60	444	16.2791	9.96678	73.7542
		413	110	60	243	26.6344	14.5278	58.8378
	Homeostatic-like	325	61	15	249	18.7692	4.61538	76.6154
		395	20	26	349	5.06329	6.58228	88.3544
		581	73	16	492	12.5645	2.75387	84.6816
DSD42	fibrosis-like	609	88	56	465	14.4499	9.1954	76.3547
		432	140	101	191	32.4074	23.3796	44.213
		459	139	147	173	30.2832	32.0261	37.6906
	Homeostatic-like	549	88	13	448	16.0291	2.36794	81.6029
		515	66	14	435	12.8155	2.71845	84.466
		486	52	15	419	10.6996	3.08642	86.214
F-PHH2	fibrosis-like	687	87	80	520	12.6638	11.6448	75.6914
		1144	128	90	926	11.1888	7.86713	80.9441
		1013	149	91	773	14.7088	8.98322	76.308
	Homeostatic-like	1121	56	14	1051	4.99554	1.24888	93.7556
		738	74	10	654	10.0271	1.35501	88.6179
		1139	88	11	1040	7.72608	0.965759	91.3082
