# Supplementary material for: Human assembloids recapitulate periportal liver tissue in vitro
Source: Nature. 2025 Dec 17;650(8101):438–49. doi: 10.1038/s41586-025-09884-1 (PMC12893922; doi:10.1038/s41586-025-09884-1)
Supplement: Supplementary file 13 — Source Data Extended Data Fig. 2 [file 41586_2025_9884_MOESM13_ESM.xlsx]

## Sheet: Extended Data Fig. 2i
Quantification of YAP-positive and YAP-negative nuclei in h-HepOrg (with TRULI)											Quantification of YAP-positive and YAP-negative nuclei in h-HepOrg (no TRULI)
Donor	Organoid	No. of YAP-positive nuclei	Total no. of nuclei	No. of YAP-negative nuclei	Percentage of YAP-positive nuclei	Percentage of YAP-negative nuclei	Average or Mean Percentage of YAP-positive nuclei (per donor)	Average or Mean Percentage of YAP-positive nuclei (total organoids)			Donor	Organoid	No. of YAP-positive nuclei	Total no. of nuclei	No. of YAP-negative nuclei	Percentage of YAP-positive nuclei	Percentage of YAP-negative nuclei	Average or Mean Percentage of YAP-positive nuclei (per donor)	Average or Mean Percentage of YAP-positive nuclei (total organoids)
fPHH3	1	49	113	64	43.3628	56.6372	74.4216	88.093			fPHH3	1	3	66	63	4.54545	95.4545	5.96988	10.8954
fPHH3	2	82	84	2	97.619	2.38095					fPHH3	2	8	266	258	3.00752	96.9925
fPHH3	3	63	79	16	79.7468	20.2532					fPHH3	3	0	122	122	0	100
fPHH3	4	15	25	10	60	40					fPHH3	4	8	49	41	16.3265	83.6735
fPHH3	5	106	116	10	91.3793	8.62069					fPHH4	1	71	222	151	31.982	68.018	22.3775
fPHH4	1	57	67	10	85.0746	14.9254	92.6866				fPHH4	2	5	76	71	6.57895	93.4211
fPHH4	2	236	277	41	85.1986	14.8014					fPHH4	3	38	133	95	28.5714	71.4286
fPHH4	3	182	191	9	95.288	4.71204					PHH33	1	19	118	99	16.1017	83.8983	7.2094
fPHH4	4	182	196	14	92.8571	7.14286					PHH33	2	9	145	136	6.2069	93.7931
fPHH4	5	93	97	4	95.8763	4.12371					PHH33	3	6	111	105	5.40541	94.5946
fPHH4	6	261	273	12	95.6044	4.3956					PHH33	4	1	89	88	1.1236	98.8764
fPHH4	7	39	43	4	90.6977	9.30233
fPHH4	8	57	57	0	100	0
fPHH4	9	175	187	12	93.5829	6.41711
PHH33	1	436	459	23	94.9891	5.01089	97.0976
PHH33	2	696	700	4	99.4286	0.571429
PHH33	3	62	64	2	96.875	3.125

## Sheet: Extended Data Fig. 2j
qPCR values YAP target genes Ext. Fig. 2j
AMOTL2				ANKRD1				AMOTL2
-2^dCT/HPRT	control (-TRULI)	+TRULI		-2^dCT/HPRT	control (-TRULI)	+TRULI		-2^dCT/HPRT	control (-TRULI)	+TRULI
PHH5	2.38987	2.92889		PHH5	19.1276	40.3061		PHH5	10.0423
PHH37	1.19753	2.35607		PHH37	5.58714	27.5911		PHH37	17.5721	5.13183e-06
DSD48	0.911941	4.61657		DSD48	6.35071	89.4751		DSD48	5.79203	0.0180479
DSD49	1.87738	10.9378		DSD49	10.7043	109.453		DSD49	21.5299	3.30255e-07
DSD50	1.5499	7.61379		DSD50	0.935501	78.1379		DSD50	1.37019	0.386841
DSD52	0.737342	3.66384		DSD52	0.215014	7.46454		DSD52	14.289	4.99571e-05

## Sheet: Extended Data Fig. 2k
qPCR values Ext. Fig. 2k
ALB (-2^dCT/HPRT)				HNF4A (-2^dCT/HPRT)				CD13 (-2^dCT/HPRT)
EM2	Chol. Org.	hPHH		EM2	Chol. Org.	hPHH		EM2	Chol. Org.	hPHH
286.47	0.251051	8145.6		4.81105	3.25017	14.4999		4.8946	9.2107	22.1946
232.516	0.068997	5768.15		5.99178	5.48581	3.0336		6.7062	4.69611	21.0208
534.837	0.003231	5731.37		6.87118	2.41134	6.80974		10.3906		35.8586
2723.51	0.031732	6815.26		21.18	2.95054	7.11285		31.86		38.0539
695.7	0.03	4807.1		5.81124	1.96	3.4		20.5276	9.21	11.08
	0.09	3330.05			2.48	2.51			10.73	7.97
	3.91	5241.02			2.85	3.14			9.82	9.23
KRT19 (-2^dCT/HPRT)				EPCAM (-2^dCT/HPRT)				MKI67 (-2^dCT/HPRT)
EM2	Chol. Org.	hPHH		EM2	Chol. Org.	hPHH		EM2	Chol. Org.	hPHH
5.31682	21.5769	0		7.22814	15.3128	0.008725		10.7808	5.18493	0.139119
5.50131	38.9855	0.011089		10.2852	30.1304	0.079203		6.70391	7.56704	0.172499
5.83552	20.441	0.01103		12.005	20.6976	0.02		7.89407	2.77	0.01
14.57	21.9055			22.65	17.42	0.02		1.68155	0.44
10.0299	39.3			4.97575	11.86	0.01		3.94575	4.69
	50.31				11.34
	34.85
CYP1A2 (-2^dCT/HPRT)				AFP (-2^dCT/HPRT)
EM2	Chol. Org.	hPHH		EM2	Chol. Org.	hPHH
8.15723	0.015022	68.8666		0.858044	0.00268	0.163416
5.98618	0.008543	38.8377		1.62897	0	0.203668
9.96725	0	12.2829		3.43601	0	0.083866
11.8722	0.49	47.6181		5.2532	0.000892	0.101896
		34.54				0.01
		13.68				0.01
		6.06				0.03
