# Supplementary material for: Human assembloids recapitulate periportal liver tissue in vitro
Source: Nature. 2025 Dec 17;650(8101):438–49. doi: 10.1038/s41586-025-09884-1 (PMC12893922; doi:10.1038/s41586-025-09884-1)
Supplement: Supplementary file 14 — Source Data Extended Data Fig. 3 [file 41586_2025_9884_MOESM14_ESM.xlsx]

## Sheet: Extended Data Fig. 3b
Quantification of cyotoplasmic to nuclear area of h-HepOrg
Donor	Organoid	Condition	Total nuclear area (NA)	Total Cytoplasmic area (CA)	Ratio of cytoplasmic area to nuclear area (CA/NA)
fPHH2	1	EM2	18852	43488.2	2.30682
fPHH2	2	EM2	18592.5	39164.2	2.10646
fPHH2	3	EM2	15537.6	47953.7	3.0863
fPHH3	1	EM2	32184.5	94461.3	2.93499
fPHH3	2	EM2	26352.1	59828.4	2.27035
fPHH3	3	EM2	23143.8	54535.7	2.35639
fPHH3	4	EM2	16193.1	43912.6	2.71181
fPHH4	1	EM2	12487.4	37066.4	2.96829
fPHH4	2	EM2	15557.9	38242.3	2.45806
fPHH4	3	EM2	27031.1	86575.2	3.2028
fPHH2	1	DM	14116.6	36054.1	2.55401
fPHH2	2	DM	18709.3	46175.1	2.46803
fPHH2	3	DM	44693.6	91656.5	2.05077
fPHH3	1	DM	10474.2	33080.9	3.15831
fPHH3	2	DM	5422.8	24294.9	4.48014
fPHH3	3	DM	6465.68	27326.7	4.22643
fPHH4	1	DM	10540.2	56447.6	5.35544
fPHH4	2	DM	6560.96	34979.8	5.33151
fPHH4	3	DM	7238.72	36220.7	5.00375
