# Supplementary material for: Human assembloids recapitulate periportal liver tissue in vitro
Source: Nature. 2025 Dec 17;650(8101):438–49. doi: 10.1038/s41586-025-09884-1 (PMC12893922; doi:10.1038/s41586-025-09884-1)
Supplement: Supplementary file 15 — Source Data Extended Data Fig. 4 [file 41586_2025_9884_MOESM15_ESM.xlsx]

## Sheet: Extended Data Fig. 4c
Donor	Structure	Total branch length of largest network based on number of branches (in um)
tissue1_DD2260N	FOV1croppedframeZ40to140	335.642
tissue1_DD2260N	FOV2croppedframeZ50to150	692.726
tissue1_DD2260N	FOV3croppedframeZ50to150	419.633
tissue2_DSD36	FOV1z1to100	106.872
tissue3_DSD38	fov1z50to150	225.833
tissue3_DSD38	fov2z150to250	512.533
