# Supplementary material for: Human assembloids recapitulate periportal liver tissue in vitro
Source: Nature. 2025 Dec 17;650(8101):438–49. doi: 10.1038/s41586-025-09884-1 (PMC12893922; doi:10.1038/s41586-025-09884-1)
Supplement: Supplementary file 16 — Source Data Extended Data Fig. 5 [file 41586_2025_9884_MOESM16_ESM.xlsx]

## Sheet: Extended Data Fig.5e
DSD46				DSD46				DSD49				DSD49				PHH37				PHH37
GZMA	hMSC	h-Liver		CD68	hMSC	h-Liver		GZMA	hMSC	h-Liver		CD68	hMSC	h-Liver		GZMA	hMSC	h-Liver		CD68	hMSC	h-Liver
C(T)	28,777733712353935	29,23306256864307		C(T)	21,57541865714144	22,633800703761842		C(T)	26,907089361120946	33,72142593017642		C(T)	21,25844815455811	25,913486974170205		C(T)	29,073265080195142	29,78494346676257		C(T)	21,702722526865806	25,847192128915864
	29,145757218146315	29,06299323569371			21,930087341271182	22,59037584625073			26,330440002949324	33,054944477290775			22,14621832518028	25,802077501884185			28,83351646706626	30,231668849836595			22,01033206230889	25,83176549248097
HPRT_C(T)	22,496114636535637	26,4779215648041		HPRT_C(T)	22,496114636535637	26,4779215648041		HPRT_C(T)	22,448510340821883	28,53110226416927		HPRT_C(T)	22,448510340821883	28,001439816250333		HPRT_C(T)	22,19285368992297	28,805653986024282		HPRT_C(T)	22,19285368992297	28,805653986024282
	22,400506776393158	26,362976528585413			22,400506776393158	26,362976528585413			22,2015583011343	28,102799572639405			22,2015583011343	28,038850307588184			22,24336499907713	29,239629443600208			22,24336499907713	29,239629443600208
HPRT_C(T) - C(T)	-6.28162	-2.75514		HPRT_C(T) - C(T)	0.920696	3.84412		HPRT_C(T) - C(T)	-4.45858	-5.19032		HPRT_C(T) - C(T)	1.19006	2.08795		HPRT_C(T) - C(T)	-6.88041	-0.979289		HPRT_C(T) - C(T)	0.490131	2.95846
	-6.64964	-2.58507			0.566027	3.88755			-3.88193	-4.52384			0.302292	2.19936			-6.64066	-1.42601			0.182522	2.97389
	-6.37723	-2.87009			0.825088	3.72918			-4.70553	-5.61863			0.94311	2.12536			-6.8299	-0.545314			0.540642	3.39244
	-6.74525	-2.70002			0.470419	3.7726			-4.12888	-4.95214			0.05534	2.23677			-6.59015	-0.992039			0.233033	3.40786
2∆CT	0.0128542	0.148122		2∆CT	1.89303	14.3614		2∆CT	0.0454814	0.0273878		2∆CT	2.28163	4.25144		2∆CT	0.0084877	0.507229		2∆CT	1.40457	7.77295
	0.00995997	0.166654			1.48044	14.8002			0.0678301	0.0434698			1.2331	4.59276			0.0100222	0.372157			1.13487	7.85651
	0.0120299	0.136779			1.77164	13.2615			0.038326	0.0203528			1.92267	4.36313			0.00879013	0.685242			1.45462	10.5009
	0.00932132	0.153891			1.38551	13.6668			0.0571588	0.032304			1.0391	4.71342			0.0103793	0.502767			1.1753	10.6138
AVG	0.0110414	0.151361		AVG	1.63266	14.0225		AVG	0.0521991	0.0308786		AVG	1.61913	4.48019		AVG	0.00941981	0.516849		AVG	1.29234	9.18602
SD	0.00167248	0.0124287		SD	0.238998	0.689268		SD	0.0129938	0.00972193		SD	0.582089	0.21063		SD	0.000921723	0.12856		SD	0.160652	1.58447
DSD46				DSD46				DSD49				DSD49				PHH37				PHH37
CD3D	hMSC	h-Liver		CD79A	hMSC	h-Liver		CD3D	hMSC	h-Liver		CD79A	hMSC	h-Liver		CD3D	hMSC	h-Liver		CD79A	hMSC	h-Liver
C(T)	36,37712318732247	27,59828538896941		C(T)	29,512096421424935	29,515280726578105		C(T)	36,29703752137337	30,895248271073292		C(T)	29,28020971184305	32,9629444434096		C(T)	35,55172029602129	30,243719254404233		C(T)	28,38302997092952	31,56075049404089
	36,28734700659135	27,671116268534057			29,246765722358163	29,567989736567597			35,69209131860896	30,86359352274983			29,595406936786084	32,79799605083993			35,642342094313136	30,32241649778171			28,124011720219748	31,01496315367077
HPRT_C(T)	23,158908077778847	26,4779215648041		HPRT_C(T)	22,496114636535637	26,4779215648041		HPRT_C(T)	23,3572361231494	28,001439816250333		HPRT_C(T)	22,448510340821883	28,001439816250333		HPRT_C(T)	22,883233447758528	28,805653986024282		HPRT_C(T)	22,19285368992297	28,805653986024282
	23,13137117772633	26,362976528585413			22,400506776393158	26,362976528585413			23,339762316611612	28,038850307588184			22,2015583011343	28,038850307588184			22,6648180517102	29,239629443600208			22,24336499907713	29,239629443600208
HPRT_C(T) - C(T)	-13.2182	-1.12036		HPRT_C(T) - C(T)	-7.01598	-3.03736		HPRT_C(T) - C(T)	-12.9398	-2.89381		HPRT_C(T) - C(T)	-6.8317	-4.9615		HPRT_C(T) - C(T)	-12.6685	-1.43807		HPRT_C(T) - C(T)	-6.19018	-2.7551
	-13.1284	-1.19319			-6.75065	-3.09007			-12.3349	-2.86215			-7.1469	-4.79656			-12.7591	-1.51676			-5.93116	-2.20931
	-13.2458	-1.23531			-7.11159	-3.1523			-12.9573	-2.8564			-7.07865	-4.92409			-12.8869	-1.00409			-6.13966	-2.32112
	-13.156	-1.30814			-6.84626	-3.20501			-12.3523	-2.82474			-7.39385	-4.75915			-12.9775	-1.08279			-5.88065	-1.77533
2∆CT	0.000104935	0.459978		2∆CT	0.00772643	0.121805		2∆CT	0.000127272	0.134548		2∆CT	0.00877917	0.0320951		2∆CT	0.000153605	0.369062		2∆CT	0.0136953	0.148127
	0.000111672	0.437333			0.00928649	0.117435			0.00019357	0.137533			0.00705618	0.0359826			0.000144253	0.349469			0.0163887	0.216238
	0.000102951	0.424752			0.007231	0.112477			0.000125739	0.138082			0.00739799	0.0329382			0.000132025	0.498585			0.0141833	0.200112
	0.000109561	0.403841			0.00869102	0.108441			0.00019124	0.141146			0.00594607	0.0369279			0.000123987	0.472116			0.0169726	0.292127
AVG	0.00010728	0.431476		AVG	0.00823373	0.115039		AVG	0.000159455	0.137827		AVG	0.00729485	0.0344859		AVG	0.000138468	0.422308		AVG	0.01531	0.214151
SD	4.0305e-06	0.0234915		SD	0.000927404	0.00581976		SD	3.80641e-05	0.00270297		SD	0.00116762	0.00233201		SD	1.30871e-05	0.0740261		SD	0.00161293	0.0595563
DSD46				DSD46				DSD49				DSD49				PHH37				PHH37
PEPCAM1	hMSC	h-Liver		KDR	hMSC	h-Liver		PEPCAM1	hMSC	h-Liver		KDR	hMSC	h-Liver		PEPCAM1	hMSC	h-Liver		KDR	hMSC	h-Liver
C(T)	29,070840705638837	25,601223092536245		C(T)	30,01704856787228	25,764227788999563		C(T)	28,33393550918182	27,13322779124004		C(T)	28,1751496984713	28,97617157631631		C(T)	26,632819269638283	28,56157598034153		C(T)	27,986585706343583	28,632569497087957
	28,974815871399272	25,514847381464143			29,92834006707802	26,10810554717215			28,111326643602325	26,86352888785689			28,29093156439825	28,952981419450616			27,027135075621956	28,363418198825237			27,732985503024032	28,433977074608315
HPRT_C(T)	22,496114636535637	26,4779215648041		HPRT_C(T)	22,496114636535637	26,4779215648041		HPRT_C(T)	23,006523535637854	28,001439816250333		HPRT_C(T)	22,448510340821883	28,53110226416927		HPRT_C(T)	22,19285368992297	29,597915475246445		HPRT_C(T)	22,19285368992297	28,805653986024282
	22,400506776393158	26,362976528585413			22,400506776393158	26,362976528585413			23,38581469194213	28,038850307588184			22,2015583011343	28,102799572639405			22,24336499907713	29,570980710530783			22,24336499907713	29,239629443600208
HPRT_C(T) - C(T)	-6.57473	0.876698		HPRT_C(T) - C(T)	-7.52093	0.713694		HPRT_C(T) - C(T)	-5.32741	0.868212		HPRT_C(T) - C(T)	-5.72664	-0.445069		HPRT_C(T) - C(T)	-4.43997	1.03634		HPRT_C(T) - C(T)	-5.79373	0.173084
	-6.4787	0.963074			-7.43223	0.369816			-5.1048	1.13791			-5.84242	-0.421879			-4.83428	1.2345			-5.54013	0.371677
	-6.67033	0.761753			-7.61654	0.598749			-4.94812	0.905623			-5.97359	-0.873372			-4.38945	1.0094			-5.74322	0.60706
	-6.57431	0.848129			-7.52783	0.254871			-4.72551	1.17532			-6.08937	-0.850182			-4.78377	1.20756			-5.48962	0.805652
2∆CT	0.0104908	1.83617		2∆CT	0.00544469	1.64		2∆CT	0.0249052	1.8254		2∆CT	0.0188847	0.734549		2∆CT	0.046072	2.05102		2∆CT	0.0180266	1.12747
	0.0112129	1.94946			0.00578998	1.29219			0.0290604	2.20062			0.0174283	0.746452			0.0350539	2.35299			0.0214909	1.29386
	0.00981814	1.69555			0.00509557	1.5144			0.0323942	1.87335			0.0159137	0.54587			0.0477136	2.01308			0.0186689	1.52315
	0.0104939	1.80016			0.00541872	1.19323			0.0377989	2.25843			0.0146864	0.554715			0.0363029	2.30947			0.0222566	1.74794
AVG	0.0105039	1.82034		AVG	0.00543724	1.40995		AVG	0.0310397	2.03945		AVG	0.0167283	0.645396		AVG	0.0412856	2.18164		AVG	0.0201107	1.4231
SD	0.000569551	0.104725		SD	0.000283764	0.203853		SD	0.00544891	0.221612		SD	0.00182327	0.109984		SD	0.00652918	0.174334		SD	0.00207625	0.270575
DSD46				DSD46				DSD49				DSD49				PHH37				PHH37
ICAM2	hMSC	h-Liver		ALB	hMSC	h-Liver		ICAM2	hMSC	h-Liver		ALB	hMSC	h-Liver		ICAM2	hMSC	h-Liver		ALB	hMSC	h-Liver
C(T)	25,50747242600886	26,537128426321075		C(T)	34,230599973718455	15,276295378554874		C(T)	24,72653151577842	28,841640700621518		C(T)	30,424775173309555	17,07424043990369		C(T)	25,023541106175557	28,650683928548403		C(T)	32,33858221821784	18,19688081848617
	25,24931990072063	26,552978936895087			34,6162696199074	15,784336769918959			24,548814018072072	28,606086418639485			30,755398153394964	16,564036103702342			24,680235272275688	28,855369595334082			32,19556828546524	18,484104503960964
HPRT_C(T)	22,496114636535637	26,717676433938607		HPRT_C(T)	23,20091828859349	26,4779215648041		HPRT_C(T)	22,448510340821883	28,001439816250333		HPRT_C(T)	22,448510340821883	28,001439816250333		HPRT_C(T)	22,19285368992297	29,597915475246445		HPRT_C(T)	22,19285368992297	28,805653986024282
	22,400506776393158	26,89284525322325			23,26594940164282	26,362976528585413			22,2015583011343	28,038850307588184			22,2015583011343	28,038850307588184			22,24336499907713	29,570980710530783			22,24336499907713	29,239629443600208
HPRT_C(T) - C(T)	-3.01136	0.180548		HPRT_C(T) - C(T)	-11.0297	11.2016		HPRT_C(T) - C(T)	-2.27802	-0.840201		HPRT_C(T) - C(T)	-7.97626	10.9272		HPRT_C(T) - C(T)	-2.83069	0.947232		HPRT_C(T) - C(T)	-10.1457	10.6088
	-2.75321	0.164697			-11.4154	10.6936			-2.1003	-0.604647			-8.30689	11.4374			-2.48738	0.742546			-10.0027	10.3215
	-3.10697	0.355717			-10.9647	11.0867			-2.52497	-0.80279			-8.22322	10.9646			-2.78018	0.920297			-10.0952	11.0427
	-2.84881	0.339866			-11.3503	10.5786			-2.34726	-0.567236			-8.55384	11.4748			-2.43687	0.715611			-9.9522	10.7555
2∆CT	0.12402	1.13331		2∆CT	0.000478338	2355.19		2∆CT	0.20618	0.558566		2∆CT	0.00397105	1947.22		2∆CT	0.140565	1.92817		2∆CT	0.000882737	1561.56
	0.148321	1.12093			0.000366131	1656.11			0.233209	0.657632			0.00315775	2773.33			0.17833	1.67313			0.000974727	1279.66
	0.116067	1.27962			0.000500393	2174.82			0.173743	0.573239			0.0033463	1998.37			0.145574	1.8925			0.000914191	2109.59
	0.13881	1.26564			0.000383013	1529.28			0.196519	0.674909			0.00266096	2846.19			0.184684	1.64218			0.00100946	1728.76
AVG	0.131805	1.19988		AVG	0.000431969	1928.85		AVG	0.202413	0.616087		AVG	0.00328401	2391.28		AVG	0.162288	1.78399		AVG	0.000945278	1669.9
SD	0.0144929	0.0843542		SD	6.72391e-05	398.457		SD	0.0246259	0.0586816		SD	0.000541614	484.585		SD	0.0224362	0.147156		SD	5.73414e-05	346.802
DSD46				DSD46				DSD49				DSD49				PHH37				PHH37
TTR	hMSC	h-Liver		TF	hMSC	h-Liver		TTR	hMSC	h-Liver		TF	hMSC	h-Liver		TTR	hMSC	h-Liver		TF	hMSC	h-Liver
C(T)	33,88739398319336	18,444507820501094		C(T)	30,473207955806203	18,49165803211065		C(T)	33,72419767575265	18,475272450442553		C(T)	30,795247567977235	20,83423770805709		C(T)	32,08994210284618	19,903870755460012		C(T)	29,740903831877013	20,78594933225208
	33,88390730491709	18,041056853287785			30,454557180152385	18,45536452266147			33,7531775804663	18,32163421660998			30,461379052067905	20,28332083458713			32,6557664219319	19,887391181048898			29,862643173051858	20,946232555844148
HPRT_C(T)	23,20091828859349	26,4779215648041		HPRT_C(T)	22,416368218243996	26,4779215648041		HPRT_C(T)	22,448510340821883	28,001439816250333		HPRT_C(T)	22,448510340821883	28,001439816250333		HPRT_C(T)	22,19285368992297	28,805653986024282		HPRT_C(T)	22,19285368992297	28,805653986024282
	23,26594940164282	26,362976528585413			22,229719322977978	26,362976528585413			22,2015583011343	28,038850307588184			22,2015583011343	28,038850307588184			22,24336499907713	29,239629443600208			22,24336499907713	29,239629443600208
HPRT_C(T) - C(T)	-10.6865	8.03341		HPRT_C(T) - C(T)	-8.05684	7.98626		HPRT_C(T) - C(T)	-11.2757	9.52617		HPRT_C(T) - C(T)	-8.34674	7.1672		HPRT_C(T) - C(T)	-9.89709	8.90178		HPRT_C(T) - C(T)	-7.54805	8.0197
	-10.683	8.43686			-8.03819	8.02256			-11.3047	9.67981			-8.01287	7.71812			-10.4629	8.91826			-7.66979	7.85942
	-10.6214	7.91847			-8.24349	7.87132			-11.5226	9.56358			-8.59369	7.20461			-9.84658	9.33576			-7.49754	8.45368
	-10.618	8.32192			-8.22484	7.90761			-11.5516	9.71722			-8.25982	7.75553			-10.4124	9.35224			-7.61928	8.2934
2∆CT	0.000606807	261.998		2∆CT	0.00375534	253.574		2∆CT	0.000403348	737.33		2∆CT	0.00307172	143.728		2∆CT	0.00104877	478.304		2∆CT	0.00534331	259.52
	0.000608275	346.537			0.00380421	260.034			0.000395327	820.185			0.00387156	210.565			0.000708516	483.799			0.00491093	232.232
	0.000634785	241.934			0.00329961	234.155			0.000339891	756.7			0.00258846	147.504			0.00108614	646.165			0.0055337	350.599
	0.000636321	319.998			0.00334254	240.12			0.000333132	841.731			0.00326247	216.096			0.000733761	653.588			0.00508591	313.734
AVG	0.000621547	292.617		AVG	0.00355043	246.971		AVG	0.000367924	788.987		AVG	0.00319855	179.473		AVG	0.000894296	565.464		AVG	0.00521846	289.021
SD	1.61961e-05	48.865		SD	0.000266157	11.9085		SD	3.65244e-05	49.887		SD	0.000530824	39.1902		SD	0.000200791	97.5443		SD	0.000275145	53.2226
DSD46				DSD46				DSD49				DSD49				PHH37				PHH37
KRT19	hMSC	h-Liver		PDGFRA	hMSC	h-Liver		KRT19	hMSC	h-Liver		PDGFRA	hMSC	h-Liver		KRT19	hMSC	h-Liver		PDGFRA	hMSC	h-Liver
C(T)	28,9665085466918	35,2486983068399		C(T)	18,67474000839448	27,173584222475064		C(T)	30,012563038216975	29,861682809851253		C(T)	19,48149365860317	28,313277875569838		C(T)	30,859833182083413	34,92227535783742		C(T)	19,495010181228245	29,796553739677847
	28,705946477840257	35,138488431187525			18,803793550590647	26,599793253301684			29,471689712322984	29,87763093762706			19,10588978239341	28,29328868290996			30,46705533304005	35,63605671597753			19,53339892640539	29,733337580365124
HPRT_C(T)	22,496114636535637	26,4779215648041		HPRT_C(T)	22,496114636535637	26,4779215648041		HPRT_C(T)	22,448510340821883	29,38168793119077		HPRT_C(T)	22,448510340821883	28,001439816250333		HPRT_C(T)	22,19285368992297	30,511591116414316		HPRT_C(T)	22,19285368992297	28,805653986024282
	22,400506776393158	26,362976528585413			22,400506776393158	26,362976528585413			22,2015583011343	29,277932687875115			22,2015583011343	28,038850307588184			22,24336499907713	30,56729020044809			22,24336499907713	29,239629443600208
HPRT_C(T) - C(T)	-6.47039	-8.77078		HPRT_C(T) - C(T)	3.82137	-0.695663		HPRT_C(T) - C(T)	-7.56405	-0.479995		HPRT_C(T) - C(T)	2.96702	-0.311838		HPRT_C(T) - C(T)	-8.66698	-4.41068		HPRT_C(T) - C(T)	2.69784	-0.9909
	-6.20983	-8.66057			3.69232	-0.121872			-7.02318	-0.495943			3.34262	-0.291849			-8.2742	-5.12447			2.65945	-0.927684
	-6.566	-8.88572			3.72577	-0.810608			-7.811	-0.58375			2.72006	-0.274428			-8.61647	-4.35499			2.74835	-0.556924
	-6.30544	-8.77551			3.59671	-0.236817			-7.27013	-0.599698			3.09567	-0.254438			-8.22369	-5.06877			2.70997	-0.493708
2∆CT	0.0112776	0.00228946		2∆CT	14.1367	0.617426		2∆CT	0.00528437	0.71698		2∆CT	7.81918	0.805615		2∆CT	0.00246025	0.0470167		2∆CT	6.48831	0.503164
	0.01351	0.00247121			12.927	0.918995			0.00768798	0.709098			10.1445	0.816855			0.00323011	0.028667			6.31794	0.525702
	0.0105545	0.00211413			13.2302	0.570142			0.00445301	0.667227			6.58902	0.826778			0.00254791	0.0488674			6.7195	0.67975
	0.0126437	0.00228196			12.0981	0.848616			0.00647847	0.659892			8.54848	0.838313			0.0033452	0.0297954			6.54306	0.710197
AVG	0.0119964	0.00228919		AVG	13.098	0.738794		AVG	0.00597596	0.688299		AVG	8.27529	0.82189		AVG	0.00289587	0.0385866		AVG	6.51721	0.604703
SD	0.00132987	0.000145866		SD	0.841695	0.170984		SD	0.001412	0.0289032		SD	1.48548	0.0139507		SD	0.000456236	0.0108389		SD	0.165463	0.105376
DSD46				DSD46				DSD49				DSD49				PHH37				PHH37
PDGFRB	hMSC	h-Liver		ACAT2	hMSC	h-Liver		PDGFRB	hMSC	h-Liver		ACAT2	hMSC	h-Liver		PDGFRB	hMSC	h-Liver		ACAT2	hMSC	h-Liver
C(T)	19,373400452961143	28,120669799480595		C(T)	14,685886162135201	24,72105967527893		C(T)	18,505356804088375	28,892795597658655		C(T)	16,219788226131072	24,923244773650694		C(T)	19,466955655550905	28,99222073510505		C(T)	16,375902666912065	27,819927647823157
	19,60096575189467	28,200871468523218			14,220042939457516	25,09051997843413			19,60660765465409	29,193079689049483			16,557358155171023	25,670827519052366			19,857206756414037	29,23486112677861			16,28519542109926	28,183392292338397
HPRT_C(T)	22,496114636535637	26,4779215648041		HPRT_C(T)	22,496114636535637	26,4779215648041		HPRT_C(T)	22,448510340821883	28,001439816250333		HPRT_C(T)	22,448510340821883	28,001439816250333		HPRT_C(T)	22,19285368992297	28,805653986024282		HPRT_C(T)	22,19285368992297	28,805653986024282
	22,400506776393158	26,362976528585413			22,400506776393158	26,362976528585413			22,2015583011343	28,038850307588184			22,2015583011343	28,038850307588184			22,24336499907713	29,239629443600208			22,24336499907713	29,239629443600208
HPRT_C(T) - C(T)	3.12271	-1.64275		HPRT_C(T) - C(T)	7.81023	1.75686		HPRT_C(T) - C(T)	3.94315	-0.891356		HPRT_C(T) - C(T)	6.22872	3.0782		HPRT_C(T) - C(T)	2.7259	-0.186567		HPRT_C(T) - C(T)	5.81695	0.985726
	2.89515	-1.72295			8.27607	1.3874			2.8419	-1.19164			5.89115	2.33061			2.33565	-0.429207			5.90766	0.622262
	3.02711	-1.75769			7.71462	1.64192			3.6962	-0.853945			5.98177	3.11561			2.77641	0.247409			5.86746	1.4197
	2.79954	-1.83789			8.18046	1.27246			2.59495	-1.15423			5.6442	2.36802			2.38616	0.00476832			5.95817	1.05624
2∆CT	8.71025	0.320246		2∆CT	224.447	3.37962		2∆CT	15.3818	0.539107		2∆CT	74.995	8.44557		2∆CT	6.61572	0.878694		2∆CT	56.3737	1.98031
	7.43921	0.302929			309.989	2.61607			7.16965	0.437805			59.349	5.03019			5.04777	0.74267			60.0319	1.53929
	8.15173	0.295721			210.055	3.1208			12.9619	0.55327			63.1964	8.66744			6.85145	1.18707			58.3824	2.6753
	6.96219	0.27973			290.112	2.41573			6.04168	0.449306			50.0119	5.16233			5.22763	1.00331			62.171	2.0795
AVG	7.81584	0.299656		AVG	258.65	2.88306		AVG	10.3888	0.494872		AVG	61.8881	6.82638		AVG	5.93564	0.952937		AVG	59.2398	2.0686
SD	0.771009	0.0168048		SD	48.8428	0.444515		SD	4.50227	0.0597214		SD	10.344	2.00055		SD	0.9293	0.188928		SD	2.46095	0.46768
DSD46				DSD46				DSD49				DSD49				PHH37				PHH37
COL1A1	hMSC	h-Liver		COL1A2	hMSC	h-Liver		COL1A1	hMSC	h-Liver		COL1A2	hMSC	h-Liver		COL1A1	hMSC	h-Liver		COL1A2	hMSC	h-Liver
C(T)	16,857479380735377	25,72826963098904		C(T)	14,827724780062752	24,95402460141497		C(T)	17,040742868876222	27,445959420834043		C(T)	16,484143652596124	27,2936737026592		C(T)	16,549104214804263	26,554598595718062		C(T)	15,730313436898399	25,898899252885702
	16,557621335840146	26,204075590571627			14,471622338838092	25,60273289286866			17,384147975950427	27,437779041753735			15,860078787225849	26,874041444357623			16,875515225369625	26,583232838609213			15,811736454717167	25,59763688905616
HPRT_C(T)	22,496114636535637	26,4779215648041		HPRT_C(T)	22,496114636535637	26,4779215648041		HPRT_C(T)	22,448510340821883	28,001439816250333		HPRT_C(T)	22,448510340821883	28,001439816250333		HPRT_C(T)	22,19285368992297	28,805653986024282		HPRT_C(T)	22,19285368992297	28,805653986024282
	22,400506776393158	26,362976528585413			22,400506776393158	26,362976528585413			22,2015583011343	28,038850307588184			22,2015583011343	28,038850307588184			22,24336499907713	29,239629443600208			22,24336499907713	29,239629443600208
HPRT_C(T) - C(T)	5.63864	0.749652		HPRT_C(T) - C(T)	7.66839	1.5239		HPRT_C(T) - C(T)	5.40777	0.55548		HPRT_C(T) - C(T)	5.96437	0.707766		HPRT_C(T) - C(T)	5.64375	2.25106		HPRT_C(T) - C(T)	6.46254	2.90675
	5.93849	0.273846			8.02449	0.875189			5.06436	0.563661			6.58843	1.1274			5.31734	2.22242			6.38112	3.20802
	5.54303	0.634707			7.57278	1.40895			5.16082	0.592891			5.71741	0.745177			5.69426	2.68503			6.51305	3.34073
	5.84289	0.158901			7.92888	0.760244			4.81741	0.601071			6.34148	1.16481			5.36785	2.6564			6.43163	3.64199
2∆CT	49.8194	1.68139		2∆CT	203.43	2.87567		2∆CT	42.4522	1.46966		2∆CT	62.4386	1.63327		2∆CT	49.9963	4.76031		2∆CT	88.1898	7.49929
	61.3288	1.20903			260.383	1.83425			33.4599	1.47801			96.2311	2.18464			39.873	4.66676			83.3504	9.2408
	46.6249	1.55262			190.386	2.65544			35.7734	1.50827			52.6155	1.67618			51.7778	6.43095			91.3322	10.1312
	57.3963	1.11644			243.687	1.69378			28.1958	1.51684			81.0915	2.24204			41.2937	6.30456			86.3203	12.4839
AVG	53.7923	1.38987		AVG	224.471	2.26478		AVG	34.9703	1.4932		AVG	73.0942	1.93403		AVG	45.7352	5.54064		AVG	87.2982	9.83878
SD	6.75633	0.270149		SD	32.9821	0.587992		SD	5.9104	0.0228821		SD	19.4267	0.32384		SD	6.02114	0.957219		SD	3.34711	2.07467
DSD46				DSD46				DSD49				DSD49				PHH37				PHH37
COL3A1	hMSC	h-Liver		DES	hMSC	h-Liver		COL3A1	hMSC	h-Liver		DES	hMSC	h-Liver		COL3A1	hMSC	h-Liver		DES	hMSC	h-Liver
C(T)	17,404831469727146	24,018150091081125		C(T)	23,753540877500043	35,19791859101235		C(T)	16,888535924403598	26,570319319448274		C(T)	22,623654061908177	32,756387910011114		C(T)	16,28490977086731	26,764094620523124		C(T)	22,239742559789867	35,4822101051617
	17,784101542538046	24,01833645317752			24,10154335853607	34,70457659732506			16,45796059754079	26,405762571641695			22,542586640736154	32,49558233486243			15,607726034636567	26,075501211806902			22,601846475209108	35,41487882586543
HPRT_C(T)	22,496114636535637	26,4779215648041		HPRT_C(T)	22,496114636535637	26,717676433938607		HPRT_C(T)	22,448510340821883	28,001439816250333		HPRT_C(T)	22,448510340821883	28,001439816250333		HPRT_C(T)	22,19285368992297	28,805653986024282		HPRT_C(T)	22,19285368992297	30,15428923957368
	22,400506776393158	26,362976528585413			22,400506776393158	26,89284525322325			22,2015583011343	28,038850307588184			22,2015583011343	28,038850307588184			22,24336499907713	29,239629443600208			22,24336499907713	29,967581753704756
HPRT_C(T) - C(T)	5.09128	2.45977		HPRT_C(T) - C(T)	-1.25743	-8.48024		HPRT_C(T) - C(T)	5.55997	1.43112		HPRT_C(T) - C(T)	-0.175144	-4.75495		HPRT_C(T) - C(T)	5.90794	2.04156		HPRT_C(T) - C(T)	-0.0468889	-5.32792
	4.71201	2.45959			-1.60543	-7.9869			5.99055	1.59568			-0.0940763	-4.49414			6.58513	2.73015			-0.408993	-5.26059
	4.99568	2.34483			-1.35303	-8.30507			5.31302	1.46853			-0.422096	-4.71754			5.95846	2.47553			0.00362244	-5.51463
	4.61641	2.34464			-1.70104	-7.81173			5.7436	1.63309			-0.341028	-4.45673			6.63564	3.16413			-0.358481	-5.4473
2∆CT	34.0902	5.5013		2∆CT	0.41829	0.00280022		2∆CT	47.1758	2.69656		2∆CT	0.885679	0.0370355		2∆CT	60.0438	4.1169		2∆CT	0.968022	0.0248964
	26.2094	5.50059			0.328638	0.00394188			63.5821	3.02236			0.936872	0.044374			96.011	6.63526			0.753149	0.0260858
	31.9042	5.07999			0.391468	0.00316172			39.7538	2.7674			0.74634	0.0380084			62.1833	5.56173			1.00251	0.0218742
	24.5288	5.07934			0.307565	0.00445076			53.5791	3.10176			0.789478	0.0455397			99.432	8.96391			0.779985	0.0229192
AVG	29.1831	5.2903		AVG	0.36149	0.00358865		AVG	51.0227	2.89702		AVG	0.839592	0.0412394		AVG	79.4175	6.31945		AVG	0.875917	0.0239439
SD	4.54565	0.243224		SD	0.052	0.000746524		SD	10.1005	0.195461		SD	0.087168	0.00433706		SD	21.1997	2.04273		SD	0.127521	0.0018999
DSD46								DSD49								PHH37
DCN	hMSC	h-Liver						DCN	hMSC	h-Liver						DCN	hMSC	h-Liver
C(T)	18,131527224412352	23,07104143501605						C(T)	17,368018412032107	24,96887664840356						C(T)	17,39652002556668	26,95247130916824
	18,141456985735985	22,911260981625432							17,239687800673067	25,268060775051097							17,536242449971212	26,994025186703055
HPRT_C(T)	22,496114636535637	26,4779215648041						HPRT_C(T)	22,448510340821883	28,001439816250333						HPRT_C(T)	22,19285368992297	28,805653986024282
	22,400506776393158	26,362976528585413							22,2015583011343	28,038850307588184							22,24336499907713	29,239629443600208
HPRT_C(T) - C(T)	4.36459	3.40688						HPRT_C(T) - C(T)	5.08049	3.03256						HPRT_C(T) - C(T)	4.79633	1.85318
	4.35466	3.56666							5.20882	2.73338							4.65661	1.81163
	4.26898	3.29194							4.83354	3.06997							4.84684	2.28716
	4.25905	3.45172							4.96187	2.77079							4.70712	2.2456
2∆CT	20.6002	10.6065						2∆CT	33.8361	8.18262						2∆CT	27.7869	3.61296
	20.4589	11.8487							36.9838	6.65011							25.222	3.51038
	19.2793	9.79425							28.5128	8.39758							28.777	4.88094
	19.147	10.9413							31.1653	6.82481							26.1207	4.74236
AVG	19.8714	10.7977						AVG	32.6245	7.51378						AVG	26.9767	4.18666
SD	0.764119	0.850245						SD	3.62889	0.90352						SD	1.60304	0.725097

## Sheet: Extended Data Fig.5f
DSD46							DSD49							PHH37
MYH11	hLMCs_PDGFRɑ+_p1	hLMCs_PDGFRɑ+_p3	hLMCs_PDGFRɑ+_p5	h-Liver			MYH11	hLMCs_PDGFRɑ+_p1	hLMCs_PDGFRɑ+_p3	hLMCs_PDGFRɑ+_p5	h-Liver			MYH11	hLMCs_PDGFRɑ+_p1	hLMCs_PDGFRɑ+_p3	hLMCs_PDGFRɑ+_p5	h-Liver
C(T)	18,93382691739008	17,749867000943453	18,974060136756812	23,671064714883514			C(T)	17,604789120249066	18,58381349476529	17,964683180066963	26,02204388922901			C(T)	18,452724921565945	17,55098446139541	17,195126878910997	27,566691625720082
	19,11442226155591	17,72069349288008	18,841191697982545	23,65607029095159				17,732549331856244	18,547269076796024	18,12567611761888	26,104946682129274				18,58085458098818	17,59953159209647	17,28237220661527	27,089614918505468
HPRT_C(T)	21,776032628904403	22,183317168596965	21,70219524049493	25,844243237528268			HPRT_C(T)	22,511986790666747	23,031315431654114	22,688133846361254	28,53110226416927			HPRT_C(T)	22,174929345915885	22,876379943799087	22,770144771098785	29,58929851069942
	21,850213940851987	22,061578917939578	21,30724860941819	25,821407755465074				22,1141389196492	23,24782913576803	22,91953095136676	28,102799572639405				22,408848661555723	22,653273936856834	23,116754976668084	29,46884185092835
HPRT_C(T) - C(T)	2.84221	4.43345	2.72814	2.17318			HPRT_C(T) - C(T)	4.9072	4.4475	4.72345	2.50906			HPRT_C(T) - C(T)	3.7222	5.3254	5.57502	2.02261
	2.66161	4.46262	2.861	2.18817				4.77944	4.48405	4.56246	2.42616				3.59407	5.27685	5.48777	2.49968
	2.91639	4.31171	2.33319	2.15034				4.50935	4.66402	4.95485	2.08076				3.95612	5.10229	5.92163	1.90215
	2.73579	4.34089	2.46606	2.16534				4.38159	4.70056	4.79385	1.99785				3.82799	5.05374	5.83438	2.37923
2∆CT	7.17116	21.6073	6.62599	4.51016			2∆CT	30.0064	21.8188	26.418	5.69248			2∆CT	13.1976	40.0963	47.6703	4.06317
	6.32739	22.0487	7.26521	4.55728				27.4634	22.3786	23.6285	5.37459				12.076	38.7694	44.8729	5.65561
	7.54953	19.8589	5.03918	4.43933				22.7745	25.3518	31.014	4.23029				15.5207	34.3512	60.6161	3.7377
	6.66124	20.2645	5.52532	4.48571				20.8444	26.0022	27.7392	3.99405				14.2017	33.2145	57.059	5.20258
AVG	6.92733	20.9449	6.11392	4.49812			AVG	25.2722	23.8878	27.1999	4.82285			AVG	13.749	36.6079	52.5546	4.66477
SD	0.540776	1.04875	1.01476	0.0491753			SD	4.20545	2.09541	3.06617	0.836405			SD	1.46592	3.33909	7.48648	0.91148
DSD46							DSD49							PHH37
ACTA2	hLMCs_PDGFRɑ+_p1	hLMCs_PDGFRɑ+_p3	hLMCs_PDGFRɑ+_p5	h-Liver			ACTA2	hLMCs_PDGFRɑ+_p1	hLMCs_PDGFRɑ+_p3	hLMCs_PDGFRɑ+_p5	h-Liver			ACTA2	hLMCs_PDGFRɑ+_p1	hLMCs_PDGFRɑ+_p3	hLMCs_PDGFRɑ+_p5	h-Liver
C(T)	15,382279991900543	15,90074092802758	17,3615686819356	25,09897116542473			C(T)	15,682667694248483	16,368286964132544	17,14309808557153	26,9690924068287			C(T)	16,886165482165886	15,431312658916344	16,188609667053896	26,43098702094067
	15,761217469400265	16,00848419467158	16,65205101552467	25,21095252976361				15,904537343397465	16,336758165557534	17,138444621777325	26,835509853251715				17,300617126772252	15,478171874364293	15,866122193587927	26,57513698041452
HPRT_C(T)	21,776032628904403	22,183317168596965	21,70219524049493	25,844243237528268			HPRT_C(T)	22,511986790666747	23,031315431654114	22,688133846361254	28,53110226416927			HPRT_C(T)	22,174929345915885	22,08544736655992	22,770144771098785	29,58929851069942
	21,850213940851987	22,061578917939578	21,30724860941819	25,821407755465074				22,1141389196492	23,24782913576803	22,91953095136676	28,102799572639405				22,408848661555723	22,173732274148747	23,116754976668084	29,46884185092835
HPRT_C(T) - C(T)	6.39375	6.28258	4.34063	0.745272			HPRT_C(T) - C(T)	6.82932	6.66303	5.54504	1.56201			HPRT_C(T) - C(T)	5.28876	6.65413	6.58154	3.15831
	6.01482	6.17483	5.05014	0.633291				6.60745	6.69456	5.54969	1.69559				4.87431	6.60728	6.90402	3.01416
	6.46793	6.16084	3.94568	0.722437				6.43147	6.87954	5.77643	1.13371				5.52268	6.74242	6.92815	3.03785
	6.089	6.05309	4.6552	0.610455				6.2096	6.91107	5.78109	1.26729				5.10823	6.69556	7.25063	2.8937
2∆CT	84.0836	77.8474	20.2609	1.67629			2∆CT	113.718	101.338	46.6898	2.95265			2∆CT	39.091	100.715	95.7722	8.92784
	64.6606	72.2454	33.1318	1.5511				97.5081	103.577	46.8407	3.2391				29.3301	97.4963	119.762	8.07891
	88.5201	71.5479	15.4088	1.64997				86.3109	117.747	54.8125	2.19422				45.972	107.071	121.781	8.21269
	68.0723	66.3992	25.1973	1.52674				74.0076	120.348	54.9896	2.40709				34.493	103.649	152.285	7.43176
AVG	76.3342	72.01	23.4997	1.60102			AVG	92.8862	110.752	50.8331	2.69826			AVG	37.2215	102.233	122.4	8.1628
SD	11.7343	4.68417	7.56333	0.0731912			SD	16.8816	9.68027	4.69817	0.481684			SD	7.06598	4.08854	23.1626	0.613522
DSD46							DSD49							PHH37
RGS5	hLMCs_PDGFRɑ+_p1	hLMCs_PDGFRɑ+_p3	hLMCs_PDGFRɑ+_p5	h-Liver			RGS5	hLMCs_PDGFRɑ+_p1	hLMCs_PDGFRɑ+_p3	hLMCs_PDGFRɑ+_p5	h-Liver			RGS5	hLMCs_PDGFRɑ+_p1	hLMCs_PDGFRɑ+_p3	hLMCs_PDGFRɑ+_p5	h-Liver
C(T)	22,92006122805069	23,578041329579918	24,899468766362205	24,691639231698375			C(T)	18,850586744344007	20,70400598801379	22,13070572422471	29,368560402820705			C(T)	18,806215078656578	19,287360293148012	20,38469289050139	28,414073064488242
	22,268786887557475	23,679246776638024	24,98465709770001	24,90516316435032				18,934032544448065	20,71745538943405	22,283937034707385	28,816164610614443				18,869201091117624	19,41210006687774	20,46481276901862	28,39411375692874
HPRT_C(T)	21,776032628904403	22,183317168596965	21,70219524049493	25,844243237528268			HPRT_C(T)	22,511986790666747	23,031315431654114	23,531169707621384	28,53110226416927			HPRT_C(T)	22,174929345915885	22,08544736655992	22,770144771098785	29,58929851069942
	21,850213940851987	22,061578917939578	21,30724860941819	25,821407755465074				22,1141389196492	23,24782913576803	23,70712763537147	28,102799572639405				22,408848661555723	22,173732274148747	23,116754976668084	29,46884185092835
HPRT_C(T) - C(T)	-1.14403	-1.39472	-3.19727	1.1526			HPRT_C(T) - C(T)	3.6614	2.32731	1.40046	-0.837458			HPRT_C(T) - C(T)	3.36871	2.79809	2.38545	1.17523
	-0.492754	-1.49593	-3.28246	0.93908				3.57795	2.31386	1.24723	-0.285062				3.30573	2.67335	2.30533	1.19518
	-1.06985	-1.51646	-3.59222	1.12977				3.26355	2.54382	1.57642	-1.26576				3.60263	2.88637	2.73206	1.05477
	-0.418573	-1.61767	-3.67741	0.916245				3.18011	2.53037	1.42319	-0.713365				3.53965	2.76163	2.65194	1.07473
2∆CT	0.452494	0.380317	0.109025	2.22315			2∆CT	12.6529	5.01869	2.63986	0.559629			2∆CT	10.3296	6.95518	5.22508	2.25828
	0.710667	0.354552	0.102773	1.91731				11.9418	4.97212	2.37386	0.820706				9.88834	6.37908	4.94281	2.28974
	0.476369	0.349542	0.0829152	2.18824				9.60345	5.83132	2.98229	0.41588				12.1479	7.39409	6.64405	2.07739
	0.748164	0.325862	0.0781609	1.8872				9.06374	5.77721	2.68178	0.609896				11.6289	6.78163	6.28513	2.10633
AVG	0.596924	0.352568	0.0932185	2.05397			AVG	10.8155	5.39983	2.66945	0.601528			AVG	10.9987	6.87749	5.77427	2.18293
SD	0.154061	0.0223334	0.0149891	0.1762			SD	1.74953	0.467908	0.249181	0.16766			SD	1.06433	0.420521	0.818622	0.106606
DSD46							DSD49							PHH37
LRAT	hLMCs_PDGFRɑ+_p1	hLMCs_PDGFRɑ+_p3	hLMCs_PDGFRɑ+_p5	h-Liver			LRAT	hLMCs_PDGFRɑ+_p1	hLMCs_PDGFRɑ+_p3	hLMCs_PDGFRɑ+_p5	h-Liver			LRAT	hLMCs_PDGFRɑ+_p1	hLMCs_PDGFRɑ+_p3	hLMCs_PDGFRɑ+_p5	h-Liver
C(T)	32,22219697388179	31,73395937078981	32,10880747669856	28,21580622039498			C(T)	31,074457512807115	32,76333419250933	30,85230816562023	26,305858737350526			C(T)	35,37131935115653	34,997727234635335	33,008701138800774	30,11552340595582
	32,4186190294555	31,63896333610306	31,549907413117168	28,296740855139028				31,486607771681705	32,71091434835809	30,353283686347766	26,18186957035173				35,19327318806587	34,39901625760403	33,41881766773048	30,63708330420249
HPRT_C(T)	21,776032628904403	22,931644587998726	21,70219524049493	26,717676433938607			HPRT_C(T)	22,511986790666747	23,031315431654114	22,688133846361254	28,53110226416927			HPRT_C(T)	23,266455626325545	23,53652102857823	22,770144771098785	29,58929851069942
	21,850213940851987	22,914322339425453	21,30724860941819	26,89284525322325				22,1141389196492	23,24782913576803	22,91953095136676	28,102799572639405				23,100393581724887	23,419009130884717	23,116754976668084	29,46884185092835
HPRT_C(T) - C(T)	-10.4462	-8.80231	-10.4066	-1.49813			HPRT_C(T) - C(T)	-8.56247	-9.73202	-8.16417	2.22524			HPRT_C(T) - C(T)	-12.1049	-11.4612	-10.2386	-0.526225
	-10.6426	-8.70732	-9.84771	-1.57906				-8.97462	-9.6796	-7.66515	2.34923				-11.9268	-10.8625	-10.6487	-1.04778
	-10.372	-8.81964	-10.8016	-1.32296				-8.96032	-9.51551	-7.93278	1.79694				-12.2709	-11.5787	-9.89195	-0.646682
	-10.5684	-8.72464	-10.2427	-1.4039				-9.37247	-9.46309	-7.43375	1.92093				-12.0929	-10.98	-10.3021	-1.16824
2∆CT	0.000716789	0.00223995	0.000736712	0.354012			2∆CT	0.00264508	0.0011759	0.00348609	4.6759			2∆CT	0.000227025	0.000354677	0.000827728	0.694369
	0.00062555	0.00239241	0.00108528	0.334699				0.00198779	0.00121941	0.00492674	5.09553				0.000256844	0.00053711	0.000622917	0.48371
	0.000754609	0.00221322	0.000560282	0.399714				0.00200759	0.0013663	0.00409257	3.47483				0.000202341	0.000326933	0.00105251	0.638748
	0.000658557	0.00236386	0.000825377	0.377907				0.00150871	0.00141686	0.00578386	3.78667				0.000228918	0.000495095	0.000792082	0.444963
AVG	0.000688876	0.00230236	0.000801914	0.366583			AVG	0.00203729	0.00129462	0.00457231	4.25823			AVG	0.000228782	0.000428454	0.00082381	0.565448
SD	5.78197e-05	8.8941e-05	0.000218698	0.0282873			SD	0.000466241	0.000115228	0.00100058	0.755339			SD	2.22841e-05	0.000103274	0.000176716	0.119988
DSD46							DSD49							PHH37
MFAP4	hLMCs_PDGFRɑ+_p1	hLMCs_PDGFRɑ+_p3	hLMCs_PDGFRɑ+_p5	h-Liver			MFAP4	hLMCs_PDGFRɑ+_p1	hLMCs_PDGFRɑ+_p3	hLMCs_PDGFRɑ+_p5	h-Liver			MFAP4	hLMCs_PDGFRɑ+_p1	hLMCs_PDGFRɑ+_p3	hLMCs_PDGFRɑ+_p5	h-Liver
C(T)	20,617805611556022	18,844565456929747	19,37908592005907	25,860639103052286			C(T)	20,6853621043456	20,87890026122807	20,154575877403637	25,461370155213615			C(T)	21,345358893057707	21,177135656986657	19,67265202061313	26,982240855157713
	20,813106771573715	19,060637659157713	18,645029168535892	25,96058939970657				20,773635624433332	20,833936765509556	20,08086987638965	25,912825611629202				21,327211230256747	20,992695497492793	19,78394512500506	26,992569635335762
HPRT_C(T)	22,416368218243996	22,183317168596965	21,70219524049493	25,844243237528268			HPRT_C(T)	23,006523535637854	23,031315431654114	22,688133846361254	28,53110226416927			HPRT_C(T)	22,174929345915885	22,08544736655992	22,770144771098785	29,58929851069942
	22,229719322977978	22,061578917939578	21,30724860941819	25,821407755465074				23,38581469194213	23,24782913576803	22,91953095136676	28,102799572639405				22,408848661555723	22,173732274148747	23,116754976668084	29,46884185092835
HPRT_C(T) - C(T)	1.79856	3.33875	2.32311	-0.0163959			HPRT_C(T) - C(T)	2.32116	2.15242	2.53356	3.06973			HPRT_C(T) - C(T)	0.82957	0.908312	3.09749	2.60706
	1.60326	3.12268	3.05717	-0.116346				2.23289	2.19738	2.60726	2.61828				0.847718	1.09275	2.9862	2.59673
	1.61191	3.21701	1.92816	-0.0392313				2.70045	2.36893	2.76496	2.64143				1.06349	0.996597	3.4441	2.4866
	1.41661	3.00094	2.66222	-0.139182				2.61218	2.41389	2.83866	2.18997				1.08164	1.18104	3.33281	2.47627
2∆CT	3.47873	10.1173	5.0041	0.9887			2∆CT	4.99734	4.44571	5.78998	8.39617			2∆CT	1.77716	1.87685	8.5593	6.0926
	3.03829	8.71004	8.32336	0.922521				4.70074	4.58645	6.09347	6.14016				1.79965	2.1328	7.92384	6.04914
	3.05657	9.2986	3.8057	0.973173				6.50006	5.16557	6.79727	6.2395				2.08998	1.99529	10.8837	5.60456
	2.66958	8.00522	6.33006	0.908034				6.11426	5.3291	7.15356	4.56297				2.11644	2.2674	10.0757	5.56458
AVG	3.06079	9.03279	5.8658	0.948107			AVG	5.5781	4.88171	6.45857	6.3347			AVG	1.94581	2.06808	9.36065	5.82772
SD	0.33078	0.895707	1.93578	0.0388868			SD	0.86497	0.43128	0.626641	1.57434			SD	0.182305	0.1691	1.35864	0.281798
DSD46							DSD49							PHH37
PDGFRA	hLMCs_PDGFRɑ+_p1	hLMCs_PDGFRɑ+_p3	hLMCs_PDGFRɑ+_p5	h-Liver			PDGFRA	hLMCs_PDGFRɑ+_p1	hLMCs_PDGFRɑ+_p3	hLMCs_PDGFRɑ+_p5	h-Liver			PDGFRA	hLMCs_PDGFRɑ+_p1	hLMCs_PDGFRɑ+_p3	hLMCs_PDGFRɑ+_p5	h-Liver
C(T)	19,785343048549578	18,547059715243215	17,851222366825212	26,908149662321783			C(T)	18,83680386831484	19,19403359889889	16,738929233199016	27,96019214708719			C(T)	18,659615370898873	19,796657324137193	19,188111136397744	29,06857259248161
	20,15713891855041	18,875046085941094	17,719944385190544	26,994694681783777				18,54952356060995	19,210724452886225	16,289462095703215	27,988939776767467				18,87732623379381	19,33413414560249	19,30214207718297	29,718892795531737
HPRT_C(T)	22,416368218243996	22,183317168596965	21,70219524049493	25,844243237528268			HPRT_C(T)	23,006523535637854	23,031315431654114	22,688133846361254	28,53110226416927			HPRT_C(T)	22,174929345915885	22,08544736655992	22,770144771098785	29,597915475246445
	22,229719322977978	22,061578917939578	21,30724860941819	25,821407755465074				23,38581469194213	23,24782913576803	22,91953095136676	28,102799572639405				22,408848661555723	22,173732274148747	23,116754976668084	29,570980710530783
HPRT_C(T) - C(T)	2.63103	3.63626	3.85097	-1.06391			HPRT_C(T) - C(T)	4.16972	3.83728	5.9492	0.57091			HPRT_C(T) - C(T)	3.51531	2.28879	3.58203	0.529343
	2.25923	3.30827	3.98225	-1.15045				4.457	3.82059	6.39867	0.542162				3.2976	2.75131	3.468	-0.120977
	2.44438	3.51452	3.45603	-1.08674				4.54901	4.0538	6.1806	0.142607				3.74923	2.37707	3.92864	0.502408
	2.07258	3.18653	3.5873	-1.17329				4.83629	4.0371	6.63007	0.11386				3.53152	2.8396	3.81461	-0.147912
2∆CT	6.19466	12.4343	14.4297	0.478335			2∆CT	17.9974	14.2934	61.7859	1.48546			2∆CT	11.4344	4.88646	11.9757	1.44327
	4.78736	9.90578	15.8044	0.450484				21.963	14.129	84.3708	1.45615				9.83281	6.7333	11.0655	0.919565
	5.4429	11.4281	10.9741	0.470823				23.4093	16.6079	72.5348	1.1039				13.4472	5.19482	15.2279	1.41658
	4.20638	9.1042	12.0195	0.44341				28.5673	16.4168	99.0489	1.08212				11.5636	7.15821	14.0706	0.902556
AVG	5.15783	10.7181	13.3069	0.460763			AVG	22.9842	15.3618	79.4351	1.28191			AVG	11.5695	5.9932	13.0849	1.17049
SD	0.856112	1.49601	2.20587	0.0165002			SD	4.36891	1.33253	16.0018	0.218631			SD	1.47875	1.1206	1.9037	0.299845
DSD46							DSD49							PHH37
COL1A1	hLMCs_PDGFRɑ+_p1	hLMCs_PDGFRɑ+_p3	hLMCs_PDGFRɑ+_p5	h-Liver			COL1A1	hLMCs_PDGFRɑ+_p1	hLMCs_PDGFRɑ+_p3	hLMCs_PDGFRɑ+_p5	h-Liver			COL1A1	hLMCs_PDGFRɑ+_p1	hLMCs_PDGFRɑ+_p3	hLMCs_PDGFRɑ+_p5	h-Liver
C(T)	17,005251194684718	15,953835702276955	16,821327652979704	23,77138269193584			C(T)	16,678338655808375	17,17474026754615	17,679753370902688	27,69171426379429			C(T)	16,425990163706963	16,634927318362678	15,100050022714612	26,085341348763812
	16,993590462917254	16,06120237110808	16,430647736702255	23,392960592985396				16,680950026199035	17,13529712425995	17,600180857405874	27,256155732193818				16,660208268390072	16,949681006181237	14,894019749976064	26,288396007529208
HPRT_C(T)	21,776032628904403	22,183317168596965	21,70219524049493	25,844243237528268			HPRT_C(T)	23,006523535637854	23,031315431654114	23,531169707621384	28,53110226416927			HPRT_C(T)	22,174929345915885	22,08544736655992	22,770144771098785	29,597915475246445
	21,850213940851987	22,061578917939578	21,30724860941819	25,821407755465074				23,38581469194213	23,24782913576803	23,70712763537147	28,102799572639405				22,408848661555723	22,173732274148747	23,116754976668084	29,570980710530783
HPRT_C(T) - C(T)	4.77078	6.22948	4.88087	2.07286			HPRT_C(T) - C(T)	6.32818	5.85658	5.85142	0.839388			HPRT_C(T) - C(T)	5.74894	5.45052	7.67009	3.51257
	4.78244	6.12211	5.27155	2.45128				6.32557	5.89602	5.93099	1.27495				5.51472	5.13577	7.87613	3.30952
	4.84496	6.10774	4.48592	2.05003				6.70748	6.07309	6.02737	0.411085				5.98286	5.5388	8.0167	3.48564
	4.85662	6.00038	4.8766	2.42845				6.70486	6.11253	6.10695	0.846644				5.74864	5.22405	8.22274	3.28258
2∆CT	27.2991	75.0345	29.4637	4.2072			2∆CT	80.3477	57.9435	57.7367	1.78929			2∆CT	53.7778	43.729	203.671	11.4127
	27.5206	69.6531	38.6273	5.46902				80.2024	59.5495	61.0106	2.4199				45.719	35.1576	234.936	9.91436
	28.7395	68.9626	22.4077	4.14113				104.508	67.3259	65.226	1.32969				63.2441	46.4886	258.981	11.2017
	28.9727	64.0167	29.3767	5.38314				104.319	69.1919	68.9246	1.79831				53.7667	37.3763	298.738	9.73098
AVG	28.133	69.4167	29.9688	4.80012			AVG	92.3445	63.5027	63.2245	1.8343			AVG	54.1269	40.6879	249.081	10.5649
SD	0.845251	4.50856	6.65195	0.724145			SD	13.937	5.58319	4.88242	0.447542			SD	7.16631	5.30557	40.1081	0.864663
DSD46							DSD49							PHH37
COL3A1	hLMCs_PDGFRɑ+_p1	hLMCs_PDGFRɑ+_p3	hLMCs_PDGFRɑ+_p5	h-Liver			COL3A1	hLMCs_PDGFRɑ+_p1	hLMCs_PDGFRɑ+_p3	hLMCs_PDGFRɑ+_p5	h-Liver			COL3A1	hLMCs_PDGFRɑ+_p1	hLMCs_PDGFRɑ+_p3	hLMCs_PDGFRɑ+_p5	h-Liver
C(T)	17,07794503582238	15,784536837778417	15,702458896563599	22,992994449924076			C(T)	16,189493971804715	16,701390645926608	15,753274251370641	26,133788591610355			C(T)	16,275221653540505	15,767811679963788	15,557625814562904	26,167087213053932
	17,495779912780442	15,741907252669357	16,035506796752692	23,254826845859505				16,39257575075655	16,676209957195987	15,620074567109986	26,25529035114821				16,384359131454374	15,79121646897682	15,083247985845933	25,541194563651615
HPRT_C(T)	22,416368218243996	22,183317168596965	21,70219524049493	25,844243237528268			HPRT_C(T)	22,511986790666747	23,031315431654114	22,688133846361254	28,53110226416927			HPRT_C(T)	22,174929345915885	22,08544736655992	22,770144771098785	29,58929851069942
	22,229719322977978	22,061578917939578	21,30724860941819	25,821407755465074				22,1141389196492	23,24782913576803	22,91953095136676	28,102799572639405				22,408848661555723	22,173732274148747	23,116754976668084	29,46884185092835
HPRT_C(T) - C(T)	5.33842	6.39878	5.99974	2.85125			HPRT_C(T) - C(T)	6.32249	6.32992	6.93486	2.39731			HPRT_C(T) - C(T)	5.89971	6.31764	7.21252	3.42221
	4.92059	6.44141	5.66669	2.58942				6.11941	6.35511	7.06806	2.27581				5.79057	6.29423	7.6869	4.0481
	5.15177	6.27704	5.60479	2.82841				5.92464	6.54644	7.16626	1.96901				6.13363	6.40592	7.55913	3.30175
	4.73394	6.31967	5.27174	2.56658				5.72156	6.57162	7.29946	1.84751				6.02449	6.38252	8.03351	3.92765
2∆CT	40.46	84.3771	63.9883	7.21625			2∆CT	80.0313	80.4447	122.349	5.26821			2∆CT	59.702	79.7623	148.315	10.7198
	30.2862	86.9076	50.7976	6.01855				69.5226	81.8611	134.183	4.8427				55.3523	78.4788	206.057	16.5425
	35.5499	77.5493	48.6642	7.10293				60.7429	93.4705	143.634	3.915				70.2111	84.7958	188.593	9.86114
	26.6108	79.875	38.6325	5.92404				52.767	95.1162	157.527	3.59878				65.0957	83.4312	262.015	15.2174
AVG	33.2267	82.1772	50.5206	6.56544			AVG	65.766	87.7231	139.423	4.40617			AVG	62.5903	81.617	201.245	13.0852
SD	6.059	4.24004	10.428	0.6887			SD	11.7163	7.63826	14.8825	0.780342			SD	6.45716	2.98241	47.18	3.29082
