# Supplementary material for: Human assembloids recapitulate periportal liver tissue in vitro
Source: Nature. 2025 Dec 17;650(8101):438–49. doi: 10.1038/s41586-025-09884-1 (PMC12893922; doi:10.1038/s41586-025-09884-1)
Supplement: Supplementary file 17 — Source Data Extended Data Fig. 6 [file 41586_2025_9884_MOESM17_ESM.xlsx]

## Sheet: Extended Data Fig.6e
DSD46					DSD49					PHH37
MYH11	hLMCs_PDGFRɑ+CD90+_p1	hLMCs_PDGFRɑ+CD90+_p3	h-Liver		MYH11	hLMCs_PDGFRɑ+CD90+_p1	hLMCs_PDGFRɑ+CD90+_p3	h-Liver		MYH11	hLMCs_PDGFRɑ+CD90+_p1	hLMCs_PDGFRɑ+CD90+_p3	h-Liver
C(T)	18.3449	18.69	24.535		C(T)	17.3947	18.1097	26.7924		C(T)	18.1784	18.8498	28.5313
	18.9978	18.6954	24.0042			17.1768	18.3972	26.5512			18.1768	19.2413	28.6711
HPRT_C(T)	24.5788	23.8269	27.6239		HPRT_C(T)	22.6051	22.9903	28.5659		HPRT_C(T)	23.2764	24.0675	30.3155
	24.8356	24.0271	27.7609			22.9833	23.3264	27.9287			23.2802	24.0443	30.439
HPRT_C(T) - C(T)	6.23391	5.13682	3.0889		HPRT_C(T) - C(T)	5.21042	4.88069	1.77353		HPRT_C(T) - C(T)	5.09802	5.21774	1.78411
	5.58102	5.13147	3.61975			5.42834	4.59312	2.0147			5.09964	4.82625	1.64438
	6.49071	5.33705	3.22593			5.58854	5.21679	1.13637			5.10176	5.19454	1.90766
	5.83782	5.3317	3.75677			5.80646	4.92922	1.37754			5.10338	4.80305	1.76793
2∆CT	75.2652	35.1834	8.5085		2∆CT	37.0248	29.4602	3.41889		2∆CT	34.2497	37.2133	3.44407
	47.869	35.053	12.2928			43.0618	24.1361	4.04095			34.2882	28.3692	3.12614
	89.9286	40.4216	9.35625			48.1193	37.1886	2.19827			34.3386	36.6195	3.75201
	57.1949	40.2717	13.5177			55.9653	30.4679	2.59825			34.3772	27.9165	3.40566
AVG	67.5644	37.7324	10.9188		AVG	46.0428	30.3132	3.06409		AVG	34.3134	32.5296	3.43197
SD	18.7518	3.01973	2.37299		SD	8.02035	5.35971	0.825994		SD	0.0559802	5.07456	0.256124
DSD46					DSD49					PHH37
ACTA2	hLMCs_PDGFRɑ+CD90+_p1	hLMCs_PDGFRɑ+CD90+_p3	h-Liver		ACTA2	hLMCs_PDGFRɑ+CD90+_p1	hLMCs_PDGFRɑ+CD90+_p3	h-Liver		ACTA2	hLMCs_PDGFRɑ+CD90+_p1	hLMCs_PDGFRɑ+CD90+_p3	h-Liver
C(T)	17.4984	18.1451	26.4365		C(T)	18.3086	18.5516	26.1938		C(T)	17.3958	15.8813	27.8118
	16.9686	18.1108	26.3098			18.4201	17.8934	26.2156			17.2657	15.7113	27.7487
HPRT_C(T)	24.5788	23.8269	27.6239		HPRT_C(T)	22.6051	22.9903	28.5659		HPRT_C(T)	23.2764	24.0675	30.3155
	24.8356	24.0271	27.7609			22.9833	23.3264	27.9287			23.2802	24.0443	30.439
HPRT_C(T) - C(T)	7.08037	5.68182	1.18745		HPRT_C(T) - C(T)	4.29654	4.43879	2.37209		HPRT_C(T) - C(T)	5.8806	8.18617	2.50366
	7.61019	5.71605	1.31411			4.18507	5.09694	2.35029			6.01067	8.35625	2.56674
	7.33716	5.88205	1.32447			4.67466	4.77488	1.73493			5.88434	8.16296	2.62721
	7.86698	5.91628	1.45114			4.56319	5.43303	1.71313			6.01441	8.33304	2.69029
2∆CT	135.333	51.3331	2.27749		2∆CT	19.6511	21.6874	5.17689		2∆CT	58.9163	291.261	5.6712
	195.386	52.5657	2.48649			18.1899	34.224	5.09926			64.4753	327.704	5.9247
	161.699	58.9756	2.50441			25.5395	27.3768	3.32863			59.0692	286.614	6.17828
	233.452	60.3917	2.73423			23.6406	43.2022	3.27871			64.6426	322.475	6.45445
AVG	181.467	55.8165	2.50066		AVG	21.7553	31.6226	4.22087		AVG	61.7759	307.013	6.05716
SD	42.4866	4.53069	0.186703		SD	3.41635	9.26621	1.05976		SD	3.21495	21.067	0.336162
DSD46					DSD49					PHH37
RGS5	hLMCs_PDGFRɑ+CD90+_p1	hLMCs_PDGFRɑ+CD90+_p3	h-Liver		RGS5	hLMCs_PDGFRɑ+CD90+_p1	hLMCs_PDGFRɑ+CD90+_p3	h-Liver		RGS5	hLMCs_PDGFRɑ+CD90+_p1	hLMCs_PDGFRɑ+CD90+_p3	h-Liver
C(T)	23.571	25.6571	26.7242		C(T)	20.7518	21.9476	29.2297		C(T)	19.5745	21.2136	27.4367
	24.1669	24.9659	26.5709			21.2043	21.2687	29.4015			19.5287	21.2647	27.3658
HPRT_C(T)	24.5788	23.8269	27.6239		HPRT_C(T)	22.6051	22.9903	28.5659		HPRT_C(T)	23.2764	24.0675	30.3155
	24.8356	24.0271	27.7609			22.9833	23.3264	27.9287			23.2802	24.0443	30.439
HPRT_C(T) - C(T)	1.00778	-1.8302	0.899704		HPRT_C(T) - C(T)	1.85336	1.04273	-0.663755		HPRT_C(T) - C(T)	3.70188	2.85396	2.87877
	0.411872	-1.13905	1.05302			1.4008	1.7216	-0.83558			3.74771	2.80282	2.94963
	1.26457	-1.62997	1.03673			2.23149	1.37883	-1.30091			3.70562	2.83076	3.00232
	0.668668	-0.938825	1.19004			1.77892	2.0577	-1.47274			3.75145	2.77961	3.07318
2∆CT	2.01081	0.281225	1.86568		2∆CT	3.61341	2.06012	0.631233		2∆CT	13.013	7.22984	7.35524
	1.33041	0.454057	2.07486			2.64048	3.29802	0.560358			13.433	6.97801	7.72551
	2.40256	0.323094	2.05157			4.69617	2.60057	0.405869			13.0468	7.11449	8.0129
	1.5896	0.521658	2.2816			3.4317	4.16321	0.360298			13.4678	6.86667	8.41627
AVG	1.83335	0.395008	2.06843		AVG	3.59544	3.03048	0.489439		AVG	13.2402	7.04725	7.87748
SD	0.471822	0.11202	0.170168		SD	0.846699	0.909409	0.127536		SD	0.243576	0.158392	0.448874
DSD46					DSD49					PHH37
LRAT	hLMCs_PDGFRɑ+CD90+_p1	hLMCs_PDGFRɑ+CD90+_p3	h-Liver		LRAT	hLMCs_PDGFRɑ+CD90+_p1	hLMCs_PDGFRɑ+CD90+_p3	h-Liver		LRAT	hLMCs_PDGFRɑ+CD90+_p1	hLMCs_PDGFRɑ+CD90+_p3	h-Liver
C(T)	33.7972	31.2001	28.9171		C(T)	32.1054	30.6377	27.0755		C(T)	31.7379	32.6613	31.4836
	34.197	31.7387	29.5278			31.7144	30.7169	26.9086			32.5192	33.4432	31.8572
HPRT_C(T)	24.5788	23.8269	27.6239		HPRT_C(T)	24.3155	24.739	29.3895		HPRT_C(T)	23.2764	24.7308	30.5151
	24.8356	24.0271	27.7609			24.5376	25	29.4393			23.2802	24.8303	30.5515
HPRT_C(T) - C(T)	-9.21837	-7.3732	-1.29323		HPRT_C(T) - C(T)	-7.78996	-5.89865	2.31398		HPRT_C(T) - C(T)	-8.46145	-7.93047	-0.968506
	-9.6182	-7.91186	-1.90388			-7.39896	-5.97784	2.48086			-9.2428	-8.71232	-1.34213
	-8.96158	-7.17297	-1.1562			-7.56788	-5.63769	2.36381			-8.45771	-7.831	-0.932094
	-9.3614	-7.71163	-1.76685			-7.17687	-5.71688	2.53069			-9.23906	-8.61286	-1.30571
2∆CT	0.00167878	0.00603179	0.408038		2∆CT	0.00451843	0.0167621	4.97254		2∆CT	0.00283694	0.00409912	0.511035
	0.00127243	0.00415233	0.267224			0.00592503	0.0158669	5.58231			0.0016506	0.00238413	0.394439
	0.00200584	0.00692981	0.448693			0.00527038	0.0200856	5.14726			0.0028443	0.0043917	0.524097
	0.00152033	0.00477053	0.293849			0.00691107	0.0190129	5.77846			0.00165488	0.0025543	0.404521
AVG	0.00161935	0.00547112	0.354451		AVG	0.00565623	0.0179319	5.37014		AVG	0.00224668	0.00335731	0.458523
SD	0.000307173	0.00124795	0.0876248		SD	0.00101495	0.00195276	0.373946		SD	0.000685833	0.00103476	0.0685091
DSD46					DSD49					PHH37
EPCAM	hLMCs_PDGFRɑ+CD90+_p1	hLMCs_PDGFRɑ+CD90+_p3	h-Liver		EPCAM	hLMCs_PDGFRɑ+CD90+_p1	hLMCs_PDGFRɑ+CD90+_p3	h-Liver		EPCAM	hLMCs_PDGFRɑ+CD90+_p1	hLMCs_PDGFRɑ+CD90+_p3	h-Liver
C(T)	30.8335	31.1486	28.9061		C(T)	29.2523	31.5598	31.0305		C(T)	30.7963	31.6866	32.0427
	31.1255	31.6971	29.2569			29.4565	31.7482	31.1762			30.6363	31.3424	31.4292
HPRT_C(T)	24.5788	23.8269	27.1091		HPRT_C(T)	22.6051	22.9903	28.5659		HPRT_C(T)	23.2764	24.0675	29.8741
	24.8356	24.0271	27.2565			22.9833	23.3264	27.9287			23.2802	24.0443	29.746
HPRT_C(T) - C(T)	-6.25469	-7.32172	-1.79696		HPRT_C(T) - C(T)	-6.64714	-8.56941	-2.46456		HPRT_C(T) - C(T)	-7.51993	-7.61912	-2.1686
	-6.54667	-7.87022	-2.14778			-6.8514	-8.75781	-2.61026			-7.35992	-7.2749	-1.5551
	-5.99789	-7.12149	-1.64958			-6.26901	-8.23331	-3.10172			-7.51619	-7.64233	-2.29666
	-6.28987	-7.66999	-2.00041			-6.47327	-8.42171	-3.24742			-7.35618	-7.29811	-1.68316
2∆CT	0.0130964	0.00625089	0.287781		2∆CT	0.00997729	0.0026324	0.181173		2∆CT	0.0054485	0.00508646	0.222427
	0.0106968	0.00427393	0.22566			0.00866013	0.00231013	0.163769			0.00608758	0.00645707	0.340305
	0.0156478	0.00718153	0.318732			0.012967	0.00332297	0.11649			0.00546264	0.00500531	0.203534
	0.0127808	0.00491023	0.249929			0.0112551	0.00291616	0.1053			0.00610338	0.00635405	0.311399
AVG	0.0130555	0.00565415	0.270526		AVG	0.0107149	0.00279542	0.141683		AVG	0.00577553	0.00572572	0.269416
SD	0.00202982	0.00130989	0.0410642		SD	0.00183757	0.000430103	0.0365406		SD	0.000369554	0.000786832	0.0666741
DSD46					DSD49					PHH37
THY1	hLMCs_PDGFRɑ+CD90+_p1	hLMCs_PDGFRɑ+CD90+_p3	h-Liver		THY1	hLMCs_PDGFRɑ+CD90+_p1	hLMCs_PDGFRɑ+CD90+_p3	h-Liver		THY1	hLMCs_PDGFRɑ+CD90+_p1	hLMCs_PDGFRɑ+CD90+_p3	h-Liver
C(T)	23.7752	22.4546	30.9929		C(T)	22.1903	24.4918	34.9678		C(T)	23.25	24.0882	34.9286
	23.7226	22.9658	31.0079			22.5543	24.5568	34.4193			23.206	24.2635	34.2982
HPRT_C(T)	24.5788	23.8269	27.6239		HPRT_C(T)	22.6051	22.9903	28.2448		HPRT_C(T)	23.2764	24.0675	30.3155
	24.8356	24.0271	27.7609			22.9833	23.3264	28.1028			23.2802	24.0443	30.439
HPRT_C(T) - C(T)	0.803571	1.3723	-3.36902		HPRT_C(T) - C(T)	0.41481	-1.50144	-6.72297		HPRT_C(T) - C(T)	0.026423	-0.0206764	-4.6131
	0.856224	0.861075	-3.384			0.0508529	-1.56644	-6.17454			0.0703979	-0.196011	-3.98279
	1.06037	1.57253	-3.23199			0.792934	-1.16534	-6.86496			0.0301627	-0.0438806	-4.48955
	1.11302	1.0613	-3.24697			0.428977	-1.23034	-6.31653			0.0741376	-0.219216	-3.85924
2∆CT	1.74542	2.58883	0.0967885		2∆CT	1.33312	0.353201	0.00946639		2∆CT	1.01848	0.98577	0.0408619
	1.81029	1.81639	0.095789			1.03588	0.33764	0.0138445			1.05001	0.872961	0.0632502
	2.08546	2.97426	0.106432			1.73259	0.445859	0.00857909			1.02113	0.970042	0.0445155
	2.16298	2.08682	0.105333			1.34628	0.426216	0.0125468			1.05273	0.859032	0.0689056
AVG	1.95104	2.36657	0.101086		AVG	1.36197	0.390729	0.0111092		AVG	1.03559	0.921951	0.0543833
SD	0.204189	0.516282	0.00557211		SD	0.285644	0.0533082	0.00249325		SD	0.0182889	0.0651779	0.0137806
DSD46					DSD49					PHH37
PDGFRA	hLMCs_PDGFRɑ+CD90+_p1	hLMCs_PDGFRɑ+CD90+_p3	h-Liver		PDGFRA	hLMCs_PDGFRɑ+CD90+_p1	hLMCs_PDGFRɑ+CD90+_p3	h-Liver		PDGFRA	hLMCs_PDGFRɑ+CD90+_p1	hLMCs_PDGFRɑ+CD90+_p3	h-Liver
C(T)	20.6944	20.136	28.0134		C(T)	19.995	20.3311	28.7294		C(T)	19.7686	19.7613	31.3362
	20.5267	20.7369	28.1958			19.8739	20.1121	28.9356			20.4086	19.698	31.1712
HPRT_C(T)	24.5788	23.8269	27.6239		HPRT_C(T)	22.6051	22.9903	28.5659		HPRT_C(T)	23.2764	24.0675	30.3155
	24.8356	24.0271	27.7609			22.9833	23.3264	27.9287			23.2802	24.0443	30.439
HPRT_C(T) - C(T)	3.88439	3.69089	-0.389527		HPRT_C(T) - C(T)	2.61017	2.6592	-0.163464		HPRT_C(T) - C(T)	3.50779	4.30622	-1.02078
	4.05212	3.08995	-0.571878			2.73126	2.87827	-0.369685			2.86785	4.36954	-0.855715
	4.14118	3.89112	-0.252501			2.98829	2.99529	-0.800622			3.51153	4.28301	-0.897233
	4.30892	3.29018	-0.434851			3.10939	3.21437	-1.00684			2.87159	4.34633	-0.732164
2∆CT	14.7678	12.9143	0.76338		2∆CT	6.10575	6.31682	0.892879		2∆CT	11.375	19.7834	0.492848
	16.5886	8.51466	0.672741			6.64036	7.35269	0.773951			7.29978	20.671	0.552591
	17.6449	14.8369	0.83944			7.93534	7.97395	0.574102			11.4045	19.4678	0.536915
	19.8205	9.78233	0.73977			8.63016	9.28156	0.497634			7.31873	20.3412	0.602
AVG	17.2055	11.512	0.753833		AVG	7.3279	7.73126	0.684641		AVG	9.3495	20.0658	0.546089
SD	2.10982	2.8866	0.0687834		SD	1.1592	1.23912	0.181227		SD	2.35592	0.541444	0.0450447
DSD46					DSD49					PHH37
MFAP4	hLMCs_PDGFRɑ+CD90+_p1	hLMCs_PDGFRɑ+CD90+_p3	h-Liver		MFAP4	hLMCs_PDGFRɑ+CD90+_p1	hLMCs_PDGFRɑ+CD90+_p3	h-Liver		MFAP4	hLMCs_PDGFRɑ+CD90+_p1	hLMCs_PDGFRɑ+CD90+_p3	h-Liver
C(T)	22.8913	20.8233	26.9554		C(T)	22.9076	20.7994	26.5994		C(T)	22.758	22.1052	27.6223
	22.5476	20.8825	26.5343			22.6094	20.8603	26.5343			22.525	21.8878	27.438
HPRT_C(T)	24.5788	23.8269	27.6239		HPRT_C(T)	22.6051	22.9903	28.5659		HPRT_C(T)	23.2764	24.0675	30.3155
	24.8356	24.0271	27.7609			22.9833	23.3264	27.9287			23.2802	24.0443	30.439
HPRT_C(T) - C(T)	1.68744	3.00362	0.668464		HPRT_C(T) - C(T)	-0.302416	2.19099	1.96645		HPRT_C(T) - C(T)	0.518444	1.9623	2.69315
	2.03115	2.9444	1.08961			-0.00428444	2.13006	2.0316			0.751432	2.17972	2.87749
	1.94424	3.20385	0.80549			0.075708	2.52708	1.32929			0.522184	1.9391	2.81671
	2.28795	3.14463	1.22664			0.37384	2.46615	1.39444			0.755172	2.15651	3.00104
2∆CT	3.22085	8.02008	1.58938		2∆CT	0.810893	4.56618	3.90806		2∆CT	1.43241	3.89684	6.46726
	4.0873	7.69755	2.12816			0.997035	4.37735	4.08858			1.68346	4.53065	7.34869
	3.84835	9.21412	1.74774			1.05388	5.76405	2.5128			1.43613	3.83467	7.04551
	4.8836	8.84357	2.34021			1.2958	5.52568	2.62887			1.68783	4.45836	8.00576
AVG	4.01003	8.44383	1.95137		AVG	1.0394	5.05831	3.28458		AVG	1.55996	4.18013	7.21681
SD	0.687517	0.704661	0.343972		SD	0.199966	0.688575	0.828805		SD	0.145153	0.365093	0.640574
DSD46					DSD49					PHH37
COL1A1	hLMCs_PDGFRɑ+CD90+_p1	hLMCs_PDGFRɑ+CD90+_p3	h-Liver		COL1A1	hLMCs_PDGFRɑ+CD90+_p1	hLMCs_PDGFRɑ+CD90+_p3	h-Liver		COL1A1	hLMCs_PDGFRɑ+CD90+_p1	hLMCs_PDGFRɑ+CD90+_p3	h-Liver
C(T)	17.482	17.482	26.3073		C(T)	18.24	18.223	27.3975		C(T)	18.1348	16.6899	26.7394
	17.5759	17.5759	26.0052			18.5063	17.7104	27.0111			17.5166	16.2385	26.433
HPRT_C(T)	24.5788	23.8269	27.6239		HPRT_C(T)	22.6051	22.9903	28.5659		HPRT_C(T)	23.2764	24.0675	30.3155
	24.8356	24.0271	27.7609			22.9833	23.3264	27.9287			23.2802	24.0443	30.439
HPRT_C(T) - C(T)	7.09679	6.34487	1.31662		HPRT_C(T) - C(T)	4.36518	4.76732	1.16843		HPRT_C(T) - C(T)	5.14165	7.37766	3.5761
	7.00284	6.25092	1.61875			4.09885	5.27999	1.55482			5.75982	7.82906	3.88243
	7.35358	6.5451	1.45365			4.74331	5.10342	0.531275			5.14539	7.35445	3.69965
	7.25964	6.45115	1.75578			4.47697	5.61609	0.917667			5.76356	7.80585	4.00598
2∆CT	136.882	81.2821	2.49082		2∆CT	20.6087	27.2337	2.24767		2∆CT	35.3014	166.302	11.9265
	128.252	76.1578	3.0711			17.1347	38.854	2.93798			54.185	227.395	14.7478
	163.55	93.3835	2.739			26.7841	34.3781	1.44521			35.3931	163.648	12.9929
	153.239	87.4963	3.37709			22.2691	49.0468	1.88906			54.3256	223.767	16.0665
AVG	145.481	84.5799	2.9195		AVG	21.6992	37.3782	2.12998		AVG	44.8013	195.278	13.9334
SD	15.8895	7.47921	0.386747		SD	4.00854	9.13323	0.630787		SD	10.9168	35.0392	1.83716
DSD46					DSD49					PHH37
COL3A1	hLMCs_PDGFRɑ+CD90+_p1	hLMCs_PDGFRɑ+CD90+_p3	h-Liver		COL3A1	hLMCs_PDGFRɑ+CD90+_p1	hLMCs_PDGFRɑ+CD90+_p3	h-Liver		COL3A1	hLMCs_PDGFRɑ+CD90+_p1	hLMCs_PDGFRɑ+CD90+_p3	h-Liver
C(T)	18.7709	17.4512	25.5815		C(T)	18.4606	17.5972	27.1792		C(T)	17.3609	16.8161	27.8246
	18.6733	17.4097	25.6156			18.5786	17.8637	27.4093			17.3981	17.0436	27.4616
HPRT_C(T)	24.2054	24.4916	28.8607		HPRT_C(T)	24.3233	24.7928	29.3842		HPRT_C(T)	24.3452	24.7308	30.5151
	24.3155	24.3938	29.1763			24.3469	24.8073	29.3656			24.4129	24.8303	30.5515
HPRT_C(T) - C(T)	5.43441	7.04039	3.27926		HPRT_C(T) - C(T)	5.86274	7.19562	2.20495		HPRT_C(T) - C(T)	6.98429	7.91472	2.69049
	5.53202	7.08197	3.2452			5.7447	6.9291	1.97491			6.94705	7.68718	3.05355
	5.54454	6.94257	3.59485			5.8863	7.2101	2.18634			7.05201	8.01418	2.7269
	5.64215	6.98415	3.56079			5.76826	6.94358	1.95631			7.01478	7.78665	3.08996
2∆CT	43.2436	131.634	9.70858		2∆CT	58.1917	146.588	4.61057		2∆CT	126.613	241.305	6.45531
	46.2705	135.483	9.48203			53.62	121.861	3.93104			123.388	206.098	8.3025
	46.6738	123.005	12.0826			59.1496	148.067	4.5515			132.699	258.529	6.62031
	49.9408	126.602	11.8006			54.5028	123.091	3.88067			129.318	220.808	8.51471
AVG	46.5322	129.181	10.7684		AVG	56.366	134.902	4.24345		AVG	128.004	231.685	7.47321
SD	2.73995	5.49357	1.36265		SD	2.71378	14.3692	0.391104		SD	3.95855	22.9941	1.08566

## Sheet: Extended Data Fig.6g
DSD46					DSD49					PHH37
HGF	hLMCs_PDGFRɑ+CD90+_p1	hLMCs_PDGFRɑ+CD90+_p3	h-Liver		HGF	hLMCs_PDGFRɑ+CD90+_p1	hLMCs_PDGFRɑ+CD90+_p3	h-Liver		HGF	hLMCs_PDGFRɑ+CD90+_p1	hLMCs_PDGFRɑ+CD90+_p3	h-Liver
C(T)	22.4344	22.5024	26.8497		C(T)	23.6302	23.0267	29.6354		C(T)	23.6068	23.658	29.8999
	22.3334	22.5169	26.7368			23.9259	23.0946	29.6028			23.8086	23.4405	29.8306
HPRT_C(T)	24.2054	24.4916	28.8607		HPRT_C(T)	24.3155	24.739	29.3895		HPRT_C(T)	24.3452	24.7308	30.5151
	24.3155	24.3938	29.1763			24.5376	25	29.4393			24.4129	24.8303	30.5515
HPRT_C(T) - C(T)	1.77092	1.98918	2.01105		HPRT_C(T) - C(T)	0.685227	1.71235	-0.245885		HPRT_C(T) - C(T)	0.738352	1.07283	0.615168
	1.87195	1.97471	2.12392			0.389608	1.64446	-0.213331			0.536587	1.29032	0.684476
	1.88105	1.89136	2.32664			0.907314	1.97331	-0.196061			0.806076	1.1723	0.65158
	1.98208	1.87689	2.43952			0.611695	1.90541	-0.163507			0.604311	1.38978	0.720888
2∆CT	3.41272	3.97012	4.03075		2∆CT	1.60796	3.27694	0.843298		2∆CT	1.66827	2.10356	1.53174
	3.66028	3.93048	4.35878			1.31004	3.1263	0.862544			1.45054	2.44582	1.60712
	3.68343	3.70986	5.01636			1.87555	3.92667	0.872931			1.74845	2.2537	1.57089
	3.95063	3.67282	5.4246			1.52805	3.74617	0.892852			1.52025	2.62039	1.6482
AVG	3.67676	3.82082	4.70762		AVG	1.5804	3.51902	0.867906		AVG	1.59688	2.35587	1.58948
SD	0.219875	0.151146	0.62961		SD	0.233602	0.378863	0.0206709		SD	0.135841	0.225213	0.0497951
DSD46					DSD49					PHH37
IL6	hLMCs_PDGFRɑ+CD90+_p1	hLMCs_PDGFRɑ+CD90+_p3	h-Liver		IL6	hLMCs_PDGFRɑ+CD90+_p1	hLMCs_PDGFRɑ+CD90+_p3	h-Liver		IL6	hLMCs_PDGFRɑ+CD90+_p1	hLMCs_PDGFRɑ+CD90+_p3	h-Liver
C(T)	22.3115	20.5484	30.7359		C(T)	21.79	19.6767	31.7756		C(T)	21.6696	21.7974	34.5167
	22.2167	20.2755	30.5409			26.0063	19.9964	32.1521			21.7382	21.7099	33.7112
HPRT_C(T)	24.5788	22.6325	27.1091		HPRT_C(T)	22.0929	23.5912	28.2448		HPRT_C(T)	24.1273	23.9083	29.8741
	24.8356	23.5497	27.2565			23.3949	22.8535	28.1028			24.3709	24.2454	29.746
HPRT_C(T) - C(T)	2.26726	2.08411	-3.62683		HPRT_C(T) - C(T)	0.302819	3.91444	-3.53079		HPRT_C(T) - C(T)	2.45773	2.11094	-4.64264
	2.36207	2.35698	-3.43176			-3.91346	3.59475	-3.90728			2.38909	2.19836	-3.83713
	2.52406	3.00133	-3.47945			1.60487	3.17675	-3.67278			2.70133	2.44801	-4.7707
	2.61886	3.2742	-3.28439			-2.61141	2.85706	-4.04927			2.63269	2.53543	-3.96519
2∆CT	4.81409	4.24013	0.0809499		2∆CT	1.23355	15.0787	0.086522		2∆CT	5.49353	4.31973	0.0400338
	5.14107	5.12297	0.0926695			0.0663639	12.0817	0.0666488			5.23829	4.58957	0.0699695
	5.75199	8.00735	0.0896561			3.04168	9.04271	0.0784121			6.50401	5.45664	0.0366334
	6.14267	9.67458	0.102636			0.163639	7.24538	0.0604017			6.20182	5.7975	0.0640263
AVG	5.46245	6.76126	0.0914779		AVG	1.12631	10.8621	0.0729962		AVG	5.85941	5.04086	0.0526658
SD	0.597265	2.52192	0.00894581		SD	1.38207	3.44761	0.0117074		SD	0.592289	0.699776	0.0167838
DSD46					DSD49					PHH37
RSPO3	hLMCs_PDGFRɑ+CD90+_p1	hLMCs_PDGFRɑ+CD90+_p3	h-Liver		RSPO3	hLMCs_PDGFRɑ+CD90+_p1	hLMCs_PDGFRɑ+CD90+_p3	h-Liver		RSPO3	hLMCs_PDGFRɑ+CD90+_p1	hLMCs_PDGFRɑ+CD90+_p3	h-Liver
C(T)	24.513	23.5726	27.8457		C(T)	24.7909	23.0377	29.8087		C(T)	28.5605	29.42	30.3863
	24.7512	23.3	28.0161			24.9976	23.0078	30.088			28.3064	29.1537	30.3747
HPRT_C(T)	24.5788	22.6325	27.1091		HPRT_C(T)	23.9264	23.5912	28.2448		HPRT_C(T)	24.8292	24.6343	31.3626
	24.8356	23.5497	27.2565			23.3949	22.8535	28.1028			24.8261	24.5941	31.0035
HPRT_C(T) - C(T)	0.065809	-0.940082	-0.736543		HPRT_C(T) - C(T)	-0.864424	0.553498	-1.56386		HPRT_C(T) - C(T)	-3.73126	-4.78567	0.976232
	-0.172406	-0.667515	-0.90694			-1.07114	0.583343	-1.84321			-3.47718	-4.51937	0.987894
	0.322605	-0.0228648	-0.589171			-1.39594	-0.184189	-1.70585			-3.73438	-4.82587	0.617163
	0.0843904	0.249703	-0.759569			-1.60265	-0.154345	-1.9852			-3.4803	-4.55958	0.628826
2∆CT	1.04667	0.521203	0.600176		2∆CT	0.549266	1.46764	0.338245		2∆CT	0.0752971	0.0362552	1.96732
	0.887362	0.62959	0.533315			0.475944	1.49832	0.278701			0.0897976	0.0436047	1.98329
	1.25059	0.984276	0.664725			0.379997	0.880143	0.306541			0.0751347	0.0352589	1.53386
	1.06024	1.18896	0.590673			0.329271	0.89854	0.252578			0.0896039	0.0424064	1.54631
AVG	1.06121	0.831008	0.597222		AVG	0.433619	1.18616	0.294016		AVG	0.0824583	0.0393813	1.75769
SD	0.14866	0.30993	0.053828		SD	0.0981994	0.343047	0.0368095		SD	0.00836345	0.00423298	0.251412
DSD46					DSD49					PHH37
CXCL12	hLMCs_PDGFRɑ+CD90+_p1	hLMCs_PDGFRɑ+CD90+_p3	h-Liver		CXCL12	hLMCs_PDGFRɑ+CD90+_p1	hLMCs_PDGFRɑ+CD90+_p3	h-Liver		CXCL12	hLMCs_PDGFRɑ+CD90+_p1	hLMCs_PDGFRɑ+CD90+_p3	h-Liver
C(T)	24.4471	21.7918	25.0553		C(T)	24.2444	21.3325	26.3637		C(T)	22.9142	22.6345	27.2625
	24.9134	21.2677	25.3056			24.0127	21.2963	26.3637			22.842	22.8706	27.2151
HPRT_C(T)	24.5788	22.6325	27.1091		HPRT_C(T)	23.9264	23.5912	28.2448		HPRT_C(T)	24.8292	24.6343	31.3626
	24.8356	23.5497	27.2565			23.3949	22.8535	28.1028			24.8261	24.5941	31.0035
HPRT_C(T) - C(T)	0.131734	0.840648	2.05381		HPRT_C(T) - C(T)	-0.317949	2.25864	1.88113		HPRT_C(T) - C(T)	1.915	1.99978	4.10007
	-0.334594	1.36484	1.80355			-0.0862816	2.29485	1.88113			1.98723	1.76368	4.14751
	0.388531	1.75787	2.20118			-0.849465	1.52095	1.73914			1.91189	1.95957	3.741
	-0.0777975	2.28205	1.95092			-0.617798	1.55716	1.73914			1.98411	1.72347	3.78844
2∆CT	1.09561	1.79085	4.15201		2∆CT	0.80221	4.78541	3.68364		2∆CT	3.77114	3.99938	17.1492
	0.793007	2.57547	3.49077			0.941947	4.90703	3.68364			3.96475	3.39562	17.7225
	1.30906	3.38197	4.59856			0.55499	2.86981	3.33837			3.76301	3.88947	13.3707
	0.947503	4.8637	3.86621			0.651665	2.94274	3.33837			3.95619	3.30231	13.8176
AVG	1.0363	3.153	4.02689		AVG	0.737703	3.87625	3.511		AVG	3.86377	3.64669	15.515
SD	0.219842	1.31249	0.46751		SD	0.169964	1.12152	0.199344		SD	0.11176	0.34879	2.23776
DSD46					DSD49					PHH37
FGF7	hLMCs_PDGFRɑ+CD90+_p1	hLMCs_PDGFRɑ+CD90+_p3	h-Liver		FGF7	hLMCs_PDGFRɑ+CD90+_p1	hLMCs_PDGFRɑ+CD90+_p3	h-Liver		FGF7	hLMCs_PDGFRɑ+CD90+_p1	hLMCs_PDGFRɑ+CD90+_p3	h-Liver
C(T)	22.4375	21.1085	31.4554		C(T)	24.3536	21.6588	35.3833		C(T)	24.0979	23.2307	34.6563
	22.6388	21.0981	31.3944			24.3369	21.9383	35.908			24.6378	23.638	34.3784
HPRT_C(T)	24.5788	22.6325	27.1091		HPRT_C(T)	24.3155	24.739	29.3895		HPRT_C(T)	24.1273	23.9083	29.8741
	24.8356	23.5497	27.2565			24.5376	25	29.4393			24.3709	24.2454	29.746
HPRT_C(T) - C(T)	2.14134	1.52401	-4.3463		HPRT_C(T) - C(T)	-0.0381417	3.08025	-5.99382		HPRT_C(T) - C(T)	0.0294	0.677611	-4.78223
	1.94	1.53437	-4.28531			-0.021415	2.80068	-6.51858			-0.51049	0.270268	-4.50439
	2.39813	2.44123	-4.19893			0.183945	3.34121	-5.94399			0.272996	1.01468	-4.91029
	2.1968	2.45159	-4.13793			0.200672	3.06164	-6.46876			-0.266894	0.607338	-4.63245
2∆CT	4.41171	2.87589	0.0491624		2∆CT	0.973909	8.45761	0.0156921		2∆CT	1.02059	1.59949	0.0363417
	3.83706	2.89662	0.0512855			0.985266	6.96769	0.0109072			0.701984	1.20603	0.0440599
	5.27121	5.43103	0.0544498			1.13599	10.1345	0.0162435			1.20831	2.02046	0.0332548
	4.58461	5.47018	0.0568012			1.14923	8.34921	0.0112904			0.831107	1.52345	0.0403175
AVG	4.52615	4.16843	0.0529247		AVG	1.0611	8.47726	0.0135333		AVG	0.940498	1.58736	0.0384935
SD	0.590612	1.48064	0.00337617		SD	0.0943903	1.29643	0.00282446		SD	0.221356	0.335269	0.00470412
DSD46					DSD49					PHH37
TGFB1	hLMCs_PDGFRɑ+CD90+_p1	hLMCs_PDGFRɑ+CD90+_p3	h-Liver		TGFB1	hLMCs_PDGFRɑ+CD90+_p1	hLMCs_PDGFRɑ+CD90+_p3	h-Liver		TGFB1	hLMCs_PDGFRɑ+CD90+_p1	hLMCs_PDGFRɑ+CD90+_p3	h-Liver
C(T)	21.976	21.5943	26.6571		C(T)	21.069	21.4189	27.2813		C(T)	21.8206	22.5411	29.6843
	21.7926	21.4928	27.0047			21.0658	21.8176	27.209			22.3389	22.537	29.3495
HPRT_C(T)	24.5788	22.6325	27.1091		HPRT_C(T)	23.9264	23.5912	28.2448		HPRT_C(T)	24.3452	24.7308	30.5151
	24.8356	23.5497	27.2565			23.3949	22.8535	28.1028			24.4129	24.8303	30.5515
HPRT_C(T) - C(T)	2.60281	1.03814	0.451971		HPRT_C(T) - C(T)	2.85743	2.17232	0.963505		HPRT_C(T) - C(T)	2.52455	2.1897	0.830772
	2.7862	1.13974	0.104435			2.86061	1.77354	1.03576			2.00628	2.19384	1.1656
	2.85961	1.95536	0.599343			2.32591	1.43463	0.821515			2.59227	2.28917	0.867183
	3.043	2.05696	0.251807			2.32909	1.03585	0.893766			2.074	2.29331	1.20201
2∆CT	6.07468	2.05358	1.36791		2∆CT	7.24721	4.50746	1.95004		2∆CT	5.75392	4.56212	1.77864
	6.89812	2.20341	1.07507			7.26322	3.41891	2.05019			4.01744	4.57522	2.24326
	7.25817	3.87813	1.51503			5.01381	2.70312	1.76726			6.03047	4.88775	1.8241
	8.24203	4.16107	1.1907			5.02489	2.05032	1.85802			4.21052	4.90178	2.3006
AVG	7.11825	3.07405	1.28718		AVG	6.13728	3.16995	1.90638		AVG	5.00309	4.73172	2.03665
SD	0.898137	1.09963	0.193846		SD	1.2909	1.05237	0.12149		SD	1.03585	0.188436	0.273318
DSD46					DSD49					PHH37
WNT5A	hLMCs_PDGFRɑ+CD90+_p1	hLMCs_PDGFRɑ+CD90+_p3	h-Liver		WNT5A	hLMCs_PDGFRɑ+CD90+_p1	hLMCs_PDGFRɑ+CD90+_p3	h-Liver		WNT5A	hLMCs_PDGFRɑ+CD90+_p1	hLMCs_PDGFRɑ+CD90+_p3	h-Liver
C(T)	25.3044	26.6621	31.0686		C(T)	25.4217	26.3706	31.8182		C(T)	24.4637	25.2168	31.7203
	25.5011	26.6563	31.5963			25.0615	26.0955	31.1612			24.5217	25.1736	31.5706
HPRT_C(T)	24.5788	22.6325	27.1091		HPRT_C(T)	23.9264	23.5912	28.2448		HPRT_C(T)	24.3452	24.7308	30.5151
	24.8356	23.5497	27.2565			23.3949	22.8535	28.1028			24.4129	24.8303	30.5515
HPRT_C(T) - C(T)	-0.725591	-4.02963	-3.95949		HPRT_C(T) - C(T)	-1.4953	-2.77942	-3.5734		HPRT_C(T) - C(T)	-0.118528	-0.48601	-1.20518
	-0.922333	-4.02381	-4.4872			-1.13507	-2.50429	-2.91638			-0.176492	-0.44275	-1.05552
	-0.468794	-3.11241	-3.81212			-2.02681	-3.51711	-3.71538			-0.0508036	-0.386543	-1.16877
	-0.665537	-3.1066	-4.33982			-1.66658	-3.24197	-3.05837			-0.108768	-0.343284	-1.01911
2∆CT	0.604749	0.0612297	0.0642796		2∆CT	0.354708	0.14565	0.0840042		2∆CT	0.921127	0.713997	0.433715
	0.527655	0.0614768	0.0445881			0.455313	0.176252	0.132459			0.884852	0.735731	0.481122
	0.722568	0.11563	0.0711929			0.245397	0.0873464	0.0761303			0.965398	0.76496	0.444801
	0.630454	0.116097	0.0493836			0.314998	0.105698	0.120043			0.92738	0.788245	0.49342
AVG	0.621357	0.0886085	0.0573611		AVG	0.342604	0.128737	0.103159		AVG	0.924689	0.750733	0.463264
SD	0.080379	0.0314724	0.0124629		SD	0.0876761	0.0399487	0.0273315		SD	0.0329857	0.032579	0.0285326
