# Supplementary material for: Human assembloids recapitulate periportal liver tissue in vitro
Source: Nature. 2025 Dec 17;650(8101):438–49. doi: 10.1038/s41586-025-09884-1 (PMC12893922; doi:10.1038/s41586-025-09884-1)
Supplement: Supplementary file 18 — Source Data Extended Data Fig. 7 [file 41586_2025_9884_MOESM18_ESM.xlsx]

## Sheet: Extended Data Fig.7a
	CD90+	PanCK+	Hep	total	DC%	PFs%	Hep%
DSD15	49	41	90	180	22.7778	27.2222	50
	21	29	114	164	17.6829	12.8049	69.5122
DSD26	3	11	165	179	6.14525	1.67598	92.1788
	9	16	80	105	15.2381	8.57143	76.1905
	6	16	129	151	10.596	3.97351	85.4305
DSD28	5	16	83	104	15.3846	4.80769	79.8077
	8	24	103	135	17.7778	5.92593	76.2963

## Sheet: Extended Data Fig.7e
	Correct configuration	Incorrect configuration	Forming biliary lumens	Scattered	Forming biliary lumens （%）	Scattered （%）
	+	-
	1	0	61	4	93.8462	6.15385
	1	0	36	7	83.7209	16.2791
	1	0	72	14	83.7209	16.2791
	1	0	5	8	38.4615	61.5385
	1	0	6	13	31.5789	68.4211
	1	0	49	20	71.0145	28.9855
	1	0	62	42	59.6154	40.3846
	0	1
	1	0	49	14	77.7778	22.2222
	1	0	54	14	79.4118	20.5882
	1	0	48	8	85.7143	14.2857
	0	1
	1	0	34	15	69.3878	30.6122
	1	0	39	4	90.6977	9.30233
	1	0	36	4	90	10
	1	0	60	14	81.0811	18.9189
	1	0	63	21	75	25
	1	0	92	39	70.229	29.771
	1	0	25	18	58.1395	41.8605
	0	1
	0	1
	1	0	36	7	83.7209	16.2791
	0	1
	1	0	31	15	67.3913	32.6087
	1	0	17	10	62.963	37.037
total	20	5
percentage	80	20

## Sheet: Extended Data Fig.7l
			Total	KI67	KI67%	Total	Cleaved Cas3	Cleaved Cas3%
		F-PHH2	1247	16	1.28308	1350	35	2.59259
			1115	23	2.06278	728	20	2.74725
			Total	KI67	Cleaved Cas3	KI67%	Cleaved Cas3%
		DSD43	776	5	5	0.64433	0.64433
			584	40	3	6.84932	0.513699
		DSD47	851	8	5	0.940071	0.587544
			591	39	9	6.59898	1.52284
			Total	KI67	KI67%	Total	Cleaved Cas3	Cleaved Cas3%
		F-PHH3	2225	10	0.449438	2261	27	1.19416
			1995	16	0.802005	1646	33	2.00486
			Total	KI67	Cleaved Cas3	KI67%	Cleaved Cas3%
		DSD43	1538	19	25	1.23537	1.62549
			1236	14	40	1.13269	3.23625
		DSD47	878	42	15	4.7836	1.70843
			1113	7	15	0.628931	1.34771
