# Supplementary material for: Human assembloids recapitulate periportal liver tissue in vitro
Source: Nature. 2025 Dec 17;650(8101):438–49. doi: 10.1038/s41586-025-09884-1 (PMC12893922; doi:10.1038/s41586-025-09884-1)
Supplement: Supplementary file 19 — Source Data Extended Data Fig. 9 [file 41586_2025_9884_MOESM19_ESM.xlsx]

## Sheet: Extended Data Fig.9b
		h-HepOrg			Assmbloid
		F-PHH3	F-PHH5	PHH37	F-PHH3		PHH5	PHH37
	Amount per 10T cells, pmol/h	0.750	1227	1594	0.085		0.035	0.072
	stdev	0.081	0.161	0.450	0.020		0.016	0.031
		h-HepOrg			Assmbloid
	Amount per 10T cells, pmol/h	0.75	1.227	1.594	0.085	0.035	0.072
	mean	1.19033	0.064
	SEM	0.423193	0.0259422
