# Supplementary material for: Human assembloids recapitulate periportal liver tissue in vitro
Source: Nature. 2025 Dec 17;650(8101):438–49. doi: 10.1038/s41586-025-09884-1 (PMC12893922; doi:10.1038/s41586-025-09884-1)
Supplement: Supplementary file 20 — Source Data Extended Data Fig. 10 [file 41586_2025_9884_MOESM20_ESM.xlsx]

## Sheet: Extended Data Fig.10b
					KI67+DC+%	KI67+PFs+%					KI67+DC+%	KI67+PFs+%
		Fibrotic-like	F-PHH3	day0	7.6412	29.6972		Fibrotic-like	F-PHH3	day7	0	1.73052
			F-PHH5		7.69231	52.5692			F-PHH5		0	0
			F-PHH1		11.0635	39.9547			PHH39		0	1.37931
		Homeostatic-like	F-PHH3	day0	3.7046	32.069		Homeostatic-like	F-PHH3	day7	0	2.29885
			F-PHH5		5.55556	26.087			F-PHH5		0.877193	0
			F-PHH1		8.83459	19.4903			PHH39		0	0

## Sheet: Extended Data Fig.10c
			Total	Cleaved Cas3+	Cleaved Cas3+%
	Homeostatic-like	F-PHH3	600	14	2.33333
			577	7	1.21317
		F-PHH5	329	3	0.911854
			454	0	0
		F-PHH39	488	6	1.22951
			574	11	1.91638
			Total	Cleaved Cas3+	Cleaved Cas3+%
	Fibrotic-like	F-PHH3	338	17	5.02959
			598	18	3.01003
		F-PHH5	379	12	3.16623
			652	19	2.91411
		PHH39	372	21	5.64516
			326	23	7.05521

## Sheet: Extended Data Fig.10i
	Homeostatic-like		Fibrotic-like
	without lumen	with lumen	without lumen	with lumen
DSD42	3	3	4	10
F-PHH2	6	1	12	18
F-PHH2	3	8	2	15
	Homeostatic-like		Fibrotic-like
	without lumen	with lumen	without lumen	with lumen
DSD42	0.5	0.5	28.57%	71.43%
F-PHH2	85.71%	0.1429	0.4	0.6
F-PHH2	27.27%	72.73%	11.76%	88.24%
